# Supplementary material for: Searching for the causal effects of body mass index in over 300 000 participants in UK Biobank, using Mendelian randomization
Source: PLoS Genet. 2019 Feb 1;15(2):e1007951. doi: 10.1371/journal.pgen.1007951 (PMC6373977; doi:10.1371/journal.pgen.1007951)
Supplement: S1 File — (CSV) [file pgen.1007951.s002.csv]

field_id	field_description	p_value	field_type	test_type	cat_1_id	cat_1_name	cat_2_id	cat_2_name	cat_3_id	cat_3_name
1687	Comparative body size at age 10	0	CAT-SIN	ORDERED-LOGISTIC	100000	UK Biobank Assessment Centre	100025	Touchscreen	100033	Early life factors
3143	Ankle spacing width	0	CONTINUOUS	LINEAR	100000	UK Biobank Assessment Centre	100006	Physical measures	100018	Bone-densitometry of heel
2714	Age when periods started (menarche)	2.92136746764183e-172	INTEGER	ORDERED-LOGISTIC	100000	UK Biobank Assessment Centre	100025	Touchscreen	100068	Sex-specific factors
4100	Ankle spacing width (left)	1.72284512233657e-167	CONTINUOUS	LINEAR	100000	UK Biobank Assessment Centre	100006	Physical measures	100018	Bone-densitometry of heel
4119	Ankle spacing width (right)	2.36203097140426e-164	CONTINUOUS	LINEAR	100000	UK Biobank Assessment Centre	100006	Physical measures	100018	Bone-densitometry of heel
41204 category:E669	Diagnoses - secondary ICD10: E66.9 Obesity unspecified	2.94382083710189e-108	CAT-MUL	LOGISTIC-BINARY	100091	Health-related outcomes	2000	Hospital in-patient	2002	Diagnoses
30300	High light scatter reticulocyte count	1.21719929780305e-99	CONTINUOUS	LINEAR	100078	Biological samples	100079	Assay results	100080	Blood assays
30290	High light scatter reticulocyte percentage	6.29037373483234e-96	CONTINUOUS	LINEAR	100078	Biological samples	100079	Assay results	100080	Blood assays
924	Usual walking pace	3.22689631281136e-86	CAT-SIN	ORDERED-LOGISTIC	100000	UK Biobank Assessment Centre	100025	Touchscreen	100050	Lifestyle and environment
1418 baseline:2	Milk type used	6.29151595447458e-85	CAT-SIN	MULTINOMIAL-LOGISTIC	100000	UK Biobank Assessment Centre	100025	Touchscreen	100050	Lifestyle and environment
30280	Immature reticulocyte fraction	6.38268964400754e-82	CONTINUOUS	LINEAR	100078	Biological samples	100079	Assay results	100080	Blood assays
6150 category:4	Vascular/heart problems diagnosed by doctor: High blood pressure	2.96508519825893e-74	CAT-MUL	LOGISTIC-BINARY	100000	UK Biobank Assessment Centre	100025	Touchscreen	100036	Health and medical history
20002 category:1065	Non-cancer illness code self-reported: hypertension	1.57660600552589e-73	CAT-MUL	LOGISTIC-BINARY	100000	UK Biobank Assessment Centre	100071	Verbal interview	100074	Medical conditions
1697	Comparative height size at age 10	8.01748491500027e-72	CAT-SIN	ORDERED-LOGISTIC	100000	UK Biobank Assessment Centre	100025	Touchscreen	100033	Early life factors
6150 category:100	Vascular/heart problems diagnosed by doctor	1.18269357597699e-71	CAT-MUL	LOGISTIC-BINARY	100000	UK Biobank Assessment Centre	100025	Touchscreen	100036	Health and medical history
30250	Reticulocyte count	7.29882906801503e-67	CONTINUOUS	LINEAR	100078	Biological samples	100079	Assay results	100080	Blood assays
1538 baseline:0	Major dietary changes in the last 5 years	3.75995351753419e-66	CAT-SIN	MULTINOMIAL-LOGISTIC	100000	UK Biobank Assessment Centre	100025	Touchscreen	100050	Lifestyle and environment
30240	Reticulocyte percentage	1.18138470606299e-64	CONTINUOUS	LINEAR	100078	Biological samples	100079	Assay results	100080	Blood assays
2443	Diabetes diagnosed by doctor	7.65041786084737e-63	CAT-SIN	LOGISTIC-BINARY	100000	UK Biobank Assessment Centre	100025	Touchscreen	100036	Health and medical history
20003 category:1140884600	Treatment/medication code: metformin	1.76916887819455e-59	CAT-MUL	LOGISTIC-BINARY	100000	UK Biobank Assessment Centre	100071	Verbal interview	100075	Medications
1558	Alcohol intake frequency.	8.90708478974485e-58	CAT-SIN	ORDERED-LOGISTIC	100000	UK Biobank Assessment Centre	100025	Touchscreen	100050	Lifestyle and environment
2178	Overall health rating	4.32090468656314e-56	CAT-SIN	ORDERED-LOGISTIC	100000	UK Biobank Assessment Centre	100025	Touchscreen	100036	Health and medical history
1498	Coffee intake	2.0492897701916e-54	INTEGER	ORDERED-LOGISTIC	100000	UK Biobank Assessment Centre	100025	Touchscreen	100050	Lifestyle and environment
41204 category:I10	Diagnoses - secondary ICD10: I10 Essential (primary) hypertension	7.05868235976399e-53	CAT-MUL	LOGISTIC-BINARY	100091	Health-related outcomes	2000	Hospital in-patient	2002	Diagnoses
20002 category:1220	Non-cancer illness code self-reported: diabetes	4.27699965189802e-52	CAT-MUL	LOGISTIC-BINARY	100000	UK Biobank Assessment Centre	100071	Verbal interview	100074	Medical conditions
41204 category:E119	Diagnoses - secondary ICD10: E11.9 Without complications	5.83060409287421e-50	CAT-MUL	LOGISTIC-BINARY	100091	Health-related outcomes	2000	Hospital in-patient	2002	Diagnoses
20536 baseline:0	Weight change during worst episode of depression	5.24538275186131e-49	CAT-SIN	MULTINOMIAL-LOGISTIC	100089	Online follow-up	136	Mental health	138	Depression
2188	Long-standing illness disability or infirmity	2.95909600722761e-41	CAT-SIN	LOGISTIC-BINARY	100000	UK Biobank Assessment Centre	100025	Touchscreen	100036	Health and medical history
2375	Relative age of first facial hair	4.3408182206043e-41	CAT-SIN	ORDERED-LOGISTIC	100000	UK Biobank Assessment Centre	100025	Touchscreen	100068	Sex-specific factors
6177 category:2	Medication for cholesterol blood pressure or diabetes: Blood pressure medication	8.99326929301447e-41	CAT-MUL	LOGISTIC-BINARY	100000	UK Biobank Assessment Centre	100025	Touchscreen	100036	Health and medical history
30070	Red blood cell (erythrocyte) distribution width	5.49056887965112e-37	CONTINUOUS	LINEAR	100078	Biological samples	100079	Assay results	100080	Blood assays
2316	Wheeze or whistling in the chest in last year	6.33689171732668e-37	CAT-SIN	LOGISTIC-BINARY	100000	UK Biobank Assessment Centre	100025	Touchscreen	100036	Health and medical history
6144 category:4	Never eat eggs dairy wheat sugar: Sugar or foods/drinks containing sugar	1.62146527765618e-34	CAT-MUL	LOGISTIC-BINARY	100000	UK Biobank Assessment Centre	100025	Touchscreen	100050	Lifestyle and environment
2385	Relative age voice broke	3.88783847266884e-34	CAT-SIN	ORDERED-LOGISTIC	100000	UK Biobank Assessment Centre	100025	Touchscreen	100068	Sex-specific factors
6177 category:100	Medication for cholesterol blood pressure or diabetes	4.37264393668502e-34	CAT-MUL	LOGISTIC-BINARY	100000	UK Biobank Assessment Centre	100025	Touchscreen	100036	Health and medical history
20151	Forced vital capacity (FVC) Best measure	3.85502018631546e-33	CONTINUOUS	LINEAR	100000	UK Biobank Assessment Centre	100006	Physical measures	100020	Spirometry
1468 baseline:3	Cereal type	4.9581444971073e-33	CAT-SIN	MULTINOMIAL-LOGISTIC	100000	UK Biobank Assessment Centre	100025	Touchscreen	100050	Lifestyle and environment
137	Number of treatments/medications taken	3.99116516822876e-32	INTEGER	ORDERED-LOGISTIC	100000	UK Biobank Assessment Centre	100071	Verbal interview	100075	Medications
135	Number of self-reported non-cancer illnesses	5.13971947902872e-32	INTEGER	ORDERED-LOGISTIC	100000	UK Biobank Assessment Centre	100071	Verbal interview	100074	Medical conditions
1428 baseline:3	Spread type	6.15020301433338e-32	CAT-SIN	MULTINOMIAL-LOGISTIC	100000	UK Biobank Assessment Centre	100025	Touchscreen	100050	Lifestyle and environment
100010	Portion size	3.64358437701311e-31	CAT-SIN	ORDERED-LOGISTIC	100089	Online follow-up	100090	Diet by 24-hour recall	100097	Typical diet yesterday
20511	Recent poor appetite or overeating	6.95578945350462e-30	CAT-SIN	ORDERED-LOGISTIC	100089	Online follow-up	136	Mental health	138	Depression
6144 category:5	Never eat eggs dairy wheat sugar: I eat all of the above	3.33807300259997e-29	CAT-MUL	LOGISTIC-BINARY	100000	UK Biobank Assessment Centre	100025	Touchscreen	100050	Lifestyle and environment
1210	Snoring	4.02932517384128e-28	CAT-SIN	LOGISTIC-BINARY	100000	UK Biobank Assessment Centre	100025	Touchscreen	100050	Lifestyle and environment
41204 category:E668	Diagnoses - secondary ICD10: E66.8 Other obesity	1.39347724148863e-27	CAT-MUL	LOGISTIC-BINARY	100091	Health-related outcomes	2000	Hospital in-patient	2002	Diagnoses
3062	Forced vital capacity (FVC)	2.13050461505091e-27	CONTINUOUS	LINEAR	100000	UK Biobank Assessment Centre	100006	Physical measures	100020	Spirometry
20111 category:100	Illnesses of siblings	5.30900215524523e-27	CAT-MUL	LOGISTIC-BINARY	100000	UK Biobank Assessment Centre	100025	Touchscreen	100034	Family history
6153 category:2	Medication for cholesterol blood pressure diabetes or take exogenous hormones: Blood pressure medication	2.97360378110448e-25	CAT-MUL	LOGISTIC-BINARY	100000	UK Biobank Assessment Centre	100025	Touchscreen	100036	Health and medical history
1448 baseline:3	Bread type	8.03546260599478e-25	CAT-SIN	MULTINOMIAL-LOGISTIC	100000	UK Biobank Assessment Centre	100025	Touchscreen	100050	Lifestyle and environment
6159 category:7	Pain type(s) experienced in last month: Knee pain	1.76414973601774e-24	CAT-MUL	LOGISTIC-BINARY	100000	UK Biobank Assessment Centre	100025	Touchscreen	100036	Health and medical history
4079	Diastolic blood pressure automated reading	1.99621062508833e-24	INTEGER	LINEAR	100000	UK Biobank Assessment Centre	100006	Physical measures	100011	Blood pressure
41200 category:W401	Operative procedures - main OPCS: W40.1 Primary total prosthetic replacement of knee joint using cement	4.59068988907169e-24	CAT-MUL	LOGISTIC-BINARY	100091	Health-related outcomes	2000	Hospital in-patient	2005	Operations
1970	Nervous feelings	6.79078867736298e-24	CAT-SIN	LOGISTIC-BINARY	100000	UK Biobank Assessment Centre	100025	Touchscreen	100059	Psychosocial factors
20086 category:10	Type of special diet followed: Low calorie	1.11541582984844e-23	CAT-MUL	LOGISTIC-BINARY	100089	Online follow-up	100090	Diet by 24-hour recall	100097	Typical diet yesterday
1548	Variation in diet	1.649077721154e-23	CAT-SIN	ORDERED-LOGISTIC	100000	UK Biobank Assessment Centre	100025	Touchscreen	100050	Lifestyle and environment
30000	White blood cell (leukocyte) count	5.26982299533539e-23	CONTINUOUS	LINEAR	100078	Biological samples	100079	Assay results	100080	Blood assays
3144	Heel Broadband ultrasound attenuation direct entry	2.39542996623129e-22	CONTINUOUS	LINEAR	100000	UK Biobank Assessment Centre	100006	Physical measures	100018	Bone-densitometry of heel
20111 category:8	Illnesses of siblings: High blood pressure	6.33975589020796e-22	CAT-MUL	LOGISTIC-BINARY	100000	UK Biobank Assessment Centre	100025	Touchscreen	100034	Family history
20111 category:9	Illnesses of siblings: Diabetes	2.805944581493e-21	CAT-MUL	LOGISTIC-BINARY	100000	UK Biobank Assessment Centre	100025	Touchscreen	100034	Family history
20003 category:1141194794	Treatment/medication code: bendroflumethiazide	7.41110433779044e-21	CAT-MUL	LOGISTIC-BINARY	100000	UK Biobank Assessment Centre	100071	Verbal interview	100075	Medications
30530	Sodium in urine	1.15507745470622e-20	CONTINUOUS	LINEAR	100078	Biological samples	100079	Assay results	100083	Urine assays
20002 category:1465	Non-cancer illness code self-reported: osteoarthritis	1.42256925630121e-20	CAT-MUL	LOGISTIC-BINARY	100000	UK Biobank Assessment Centre	100071	Verbal interview	100074	Medical conditions
41202 category:E668	Diagnoses - main ICD10: E66.8 Other obesity	2.17975562933371e-20	CAT-MUL	LOGISTIC-BINARY	100091	Health-related outcomes	2000	Hospital in-patient	2002	Diagnoses
4101	Heel broadband ultrasound attenuation (left)	2.79347134110544e-20	CONTINUOUS	LINEAR	100000	UK Biobank Assessment Centre	100006	Physical measures	100018	Bone-densitometry of heel
1289	Cooked vegetable intake	4.45809832189831e-20	INTEGER	ORDERED-LOGISTIC	100000	UK Biobank Assessment Centre	100025	Touchscreen	100050	Lifestyle and environment
6159 category:6	Pain type(s) experienced in last month: Hip pain	5.32937331670046e-20	CAT-MUL	LOGISTIC-BINARY	100000	UK Biobank Assessment Centre	100025	Touchscreen	100036	Health and medical history
2492	Taking other prescription medications	7.49916070629441e-20	CAT-SIN	LOGISTIC-BINARY	100000	UK Biobank Assessment Centre	100025	Touchscreen	100036	Health and medical history
6146 category:100	Attendance/disability/mobility allowance	1.45778422674567e-19	CAT-MUL	LOGISTIC-BINARY	100000	UK Biobank Assessment Centre	100025	Touchscreen	100062	Sociodemographics
4120	Heel broadband ultrasound attenuation (right)	1.81156503426727e-19	CONTINUOUS	LINEAR	100000	UK Biobank Assessment Centre	100006	Physical measures	100018	Bone-densitometry of heel
20116 baseline:0	Smoking status	4.93925994480816e-19	CAT-SIN	MULTINOMIAL-LOGISTIC	100000	UK Biobank Assessment Centre	100025	Touchscreen	100050	Lifestyle and environment
20004 category:1455	Operation code: cholecystectomy/gall bladder removal	1.1649350616584e-18	CAT-MUL	LOGISTIC-BINARY	100000	UK Biobank Assessment Centre	100071	Verbal interview	100076	Operations
1309	Fresh fruit intake	1.94121688053272e-18	INTEGER	ORDERED-LOGISTIC	100000	UK Biobank Assessment Centre	100025	Touchscreen	100050	Lifestyle and environment
41202 category:M179	Diagnoses - main ICD10: M17.9 Gonarthrosis unspecified	2.18053341555705e-18	CAT-MUL	LOGISTIC-BINARY	100091	Health-related outcomes	2000	Hospital in-patient	2002	Diagnoses
100490	Intake of sugar added to tea	3.64480043060605e-18	CAT-SIN	ORDERED-LOGISTIC	100089	Online follow-up	100090	Diet by 24-hour recall	100104	Hot/cold beverages yesterday
6177 category:1	Medication for cholesterol blood pressure or diabetes: Cholesterol lowering medication	9.30561403662552e-18	CAT-MUL	LOGISTIC-BINARY	100000	UK Biobank Assessment Centre	100025	Touchscreen	100036	Health and medical history
2654 baseline:7	Non-butter spread type details	1.01145791630971e-17	CAT-SIN	MULTINOMIAL-LOGISTIC	100000	UK Biobank Assessment Centre	100025	Touchscreen	100050	Lifestyle and environment
6146 category:3	Attendance/disability/mobility allowance: Blue badge	1.21992143846529e-17	CAT-MUL	LOGISTIC-BINARY	100000	UK Biobank Assessment Centre	100025	Touchscreen	100062	Sociodemographics
30140	Neutrophill count	2.58600918205865e-17	CONTINUOUS	LINEAR	100078	Biological samples	100079	Assay results	100080	Blood assays
4728	Leg pain on walking	7.53384987321133e-17	CAT-SIN	LOGISTIC-BINARY	100000	UK Biobank Assessment Centre	100025	Touchscreen	100036	Health and medical history
4548	Health satisfaction	9.04206307897352e-17	CAT-SIN	ORDERED-LOGISTIC	100000	UK Biobank Assessment Centre	100025	Touchscreen	100059	Psychosocial factors
20150	Forced expiratory volume in 1-second (FEV1) Best measure	1.21468482336457e-16	CONTINUOUS	LINEAR	100000	UK Biobank Assessment Centre	100006	Physical measures	100020	Spirometry
30500	Microalbumin in urine	1.52297821050175e-16	CONTINUOUS	LINEAR	100078	Biological samples	100079	Assay results	100083	Urine assays
1757	Facial ageing	1.84851199868162e-16	CAT-SIN	ORDERED-LOGISTIC	100000	UK Biobank Assessment Centre	100025	Touchscreen	100050	Lifestyle and environment
1249	Past tobacco smoking	2.38157750568133e-16	CAT-SIN	ORDERED-LOGISTIC	100000	UK Biobank Assessment Centre	100025	Touchscreen	100050	Lifestyle and environment
1070	Time spent watching television (TV)	3.52134105065669e-16	INTEGER	ORDERED-LOGISTIC	100000	UK Biobank Assessment Centre	100025	Touchscreen	100050	Lifestyle and environment
41244 category:100	Intended management of patient (recoded): One or more nights hospital stay	1.22610258899219e-15	CAT-MUL	LOGISTIC-BINARY	100091	Health-related outcomes	2000	Hospital in-patient	2001	Admission and discharge
738	Average total household income before tax	1.24733894156999e-15	CAT-SIN	ORDERED-LOGISTIC	100000	UK Biobank Assessment Centre	100025	Touchscreen	100062	Sociodemographics
41247 category:1000	Patient classification on admission (recoded): Inpatient	1.52413543110003e-15	CAT-MUL	LOGISTIC-BINARY	100091	Health-related outcomes	2000	Hospital in-patient	2001	Admission and discharge
20003 category:1140860806	Treatment/medication code: ramipril	1.99805616110798e-15	CAT-MUL	LOGISTIC-BINARY	100000	UK Biobank Assessment Centre	100071	Verbal interview	100075	Medications
20003 category:1140874744	Treatment/medication code: gliclazide	2.48272132861606e-15	CAT-MUL	LOGISTIC-BINARY	100000	UK Biobank Assessment Centre	100071	Verbal interview	100075	Medications
136	Number of operations self-reported	3.70827068457136e-15	INTEGER	ORDERED-LOGISTIC	100000	UK Biobank Assessment Centre	100071	Verbal interview	100076	Operations
943	Frequency of stair climbing in last 4 weeks	3.73532866988588e-15	CAT-SIN	ORDERED-LOGISTIC	100000	UK Biobank Assessment Centre	100025	Touchscreen	100050	Lifestyle and environment
41202 category:G560	Diagnoses - main ICD10: G56.0 Carpal tunnel syndrome	9.53253428280653e-15	CAT-MUL	LOGISTIC-BINARY	100091	Health-related outcomes	2000	Hospital in-patient	2002	Diagnoses
20003 category:1140909708	Treatment/medication code: furosemide	1.00121511212335e-14	CAT-MUL	LOGISTIC-BINARY	100000	UK Biobank Assessment Centre	100071	Verbal interview	100075	Medications
30510	Creatinine (enzymatic) in urine	1.00268681416833e-14	CONTINUOUS	LINEAR	100078	Biological samples	100079	Assay results	100083	Urine assays
20154	Forced expiratory volume in 1-second (FEV1) predicted percentage	1.25191128373127e-14	CONTINUOUS	LINEAR	100000	UK Biobank Assessment Centre	100006	Physical measures	100020	Spirometry
30150	Eosinophill count	1.69219699010417e-14	CONTINUOUS	ORDERED-LOGISTIC	100078	Biological samples	100079	Assay results	100080	Blood assays
4717	Shortness of breath walking on level ground	1.88600000376161e-14	CAT-SIN	LOGISTIC-BINARY	100000	UK Biobank Assessment Centre	100025	Touchscreen	100036	Health and medical history
1369	Beef intake	2.79485625897936e-14	CAT-SIN	ORDERED-LOGISTIC	100000	UK Biobank Assessment Centre	100025	Touchscreen	100050	Lifestyle and environment
6146 category:2	Attendance/disability/mobility allowance: Disability living allowance	2.85959476214663e-14	CAT-MUL	LOGISTIC-BINARY	100000	UK Biobank Assessment Centre	100025	Touchscreen	100062	Sociodemographics
30120	Lymphocyte count	2.9316439815269e-14	CONTINUOUS	LINEAR	100078	Biological samples	100079	Assay results	100080	Blood assays
1408	Cheese intake	3.15351290200038e-14	CAT-SIN	ORDERED-LOGISTIC	100000	UK Biobank Assessment Centre	100025	Touchscreen	100050	Lifestyle and environment
41204 category:Z921	Diagnoses - secondary ICD10: Z92.1 Personal history of long-term (current) use of anticoagulants	3.3229955195108e-14	CAT-MUL	LOGISTIC-BINARY	100091	Health-related outcomes	2000	Hospital in-patient	2002	Diagnoses
41200 category:X998	Operative procedures - main OPCS: X99.8 No procedure performed	3.95202168378826e-14	CAT-MUL	LOGISTIC-BINARY	100091	Health-related outcomes	2000	Hospital in-patient	2005	Operations
41200 category:A651	Operative procedures - main OPCS: A65.1 Carpal tunnel release	6.78022412712139e-14	CAT-MUL	LOGISTIC-BINARY	100091	Health-related outcomes	2000	Hospital in-patient	2005	Operations
20003 category:1140879802	Treatment/medication code: amlodipine	1.67370562728325e-13	CAT-MUL	LOGISTIC-BINARY	100000	UK Biobank Assessment Centre	100071	Verbal interview	100075	Medications
30100	Mean platelet (thrombocyte) volume	2.00192411542764e-13	CONTINUOUS	LINEAR	100078	Biological samples	100079	Assay results	100080	Blood assays
6138 category:1	Qualifications: College or University degree	2.07870373412674e-13	CAT-MUL	LOGISTIC-BINARY	100000	UK Biobank Assessment Centre	100025	Touchscreen	100062	Sociodemographics
20003 category:1141171646	Treatment/medication code: pioglitazone	2.37093367138053e-13	CAT-MUL	LOGISTIC-BINARY	100000	UK Biobank Assessment Centre	100071	Verbal interview	100075	Medications
41202 category:L031	Diagnoses - main ICD10: L03.1 Cellulitis of other parts of limb	3.85083932074564e-13	CAT-MUL	LOGISTIC-BINARY	100091	Health-related outcomes	2000	Hospital in-patient	2002	Diagnoses
41249 category:1001	Methods of admission to hospital (recoded): Elective admission: Waiting List	4.95783062156044e-13	CAT-MUL	LOGISTIC-BINARY	100091	Health-related outcomes	2000	Hospital in-patient	2001	Admission and discharge
41231 category:1	Hospital episode type: General episode	7.88927939427328e-13	CAT-MUL	LOGISTIC-BINARY	100091	Health-related outcomes	2000	Hospital in-patient	2001	Admission and discharge
20004 category:1319	Operation code: knee replacement/revision	9.27361614776969e-13	CAT-MUL	LOGISTIC-BINARY	100000	UK Biobank Assessment Centre	100071	Verbal interview	100076	Operations
20003 category:1140883066	Treatment/medication code: insulin product	1.21078079505982e-12	CAT-MUL	LOGISTIC-BINARY	100000	UK Biobank Assessment Centre	100071	Verbal interview	100075	Medications
1628	Alcohol intake versus 10 years previously	1.69564400035421e-12	CAT-SIN	ORDERED-LOGISTIC	100000	UK Biobank Assessment Centre	100025	Touchscreen	100050	Lifestyle and environment
20414	Frequency of drinking alcohol	1.96291820707718e-12	CAT-SIN	ORDERED-LOGISTIC	100089	Online follow-up	136	Mental health	142	Alcohol use
41204 category:Z966	Diagnoses - secondary ICD10: Z96.6 Presence of orthopaedic joint implants	2.10814488505351e-12	CAT-MUL	LOGISTIC-BINARY	100091	Health-related outcomes	2000	Hospital in-patient	2002	Diagnoses
22408	Abdominal subcutaneous adipose tissue volume (ASAT)	2.16921532954013e-12	CONTINUOUS	LINEAR	100000	UK Biobank Assessment Centre	100003	Imaging	105	Abdominal MRI
41204 category:I209	Diagnoses - secondary ICD10: I20.9 Angina pectoris unspecified	2.45491415526529e-12	CAT-MUL	LOGISTIC-BINARY	100091	Health-related outcomes	2000	Hospital in-patient	2002	Diagnoses
100920 baseline:2102	Type milk consumed	2.56298245089035e-12	CAT-SIN	MULTINOMIAL-LOGISTIC	100089	Online follow-up	100090	Diet by 24-hour recall	100107	Milk/eggs/cheese yesterday
20459	General happiness with own health	2.87813873478591e-12	CAT-SIN	ORDERED-LOGISTIC	100089	Online follow-up	136	Mental health	147	Happiness and subjective well-being
2139	Age first had sexual intercourse	3.67339010492131e-12	INTEGER	LINEAR	100000	UK Biobank Assessment Centre	100025	Touchscreen	100050	Lifestyle and environment
2804	Age when last used oral contraceptive pill	4.23175646804498e-12	INTEGER	LINEAR	100000	UK Biobank Assessment Centre	100025	Touchscreen	100068	Sex-specific factors
100370	Intake of sugar added to coffee	5.1287763858204e-12	CAT-SIN	ORDERED-LOGISTIC	100089	Online follow-up	100090	Diet by 24-hour recall	100104	Hot/cold beverages yesterday
20003 category:1140868226	Treatment/medication code: aspirin	5.80691036423694e-12	CAT-MUL	LOGISTIC-BINARY	100000	UK Biobank Assessment Centre	100071	Verbal interview	100075	Medications
41253 category:6	Source of inpatient record: English HES Data	7.71053719006714e-12	CAT-MUL	LOGISTIC-BINARY	100091	Health-related outcomes	2000	Hospital in-patient	2001	Admission and discharge
20110 category:9	Illnesses of mother: Diabetes	8.27417163900103e-12	CAT-MUL	LOGISTIC-BINARY	100000	UK Biobank Assessment Centre	100025	Touchscreen	100034	Family history
1807	Father's age at death	9.15067399501792e-12	INTEGER	LINEAR	100000	UK Biobank Assessment Centre	100025	Touchscreen	100034	Family history
1990	Tense / 'highly strung'	1.02065087667107e-11	CAT-SIN	LOGISTIC-BINARY	100000	UK Biobank Assessment Centre	100025	Touchscreen	100059	Psychosocial factors
6138 category:2	Qualifications: A levels/AS levels or equivalent	1.2672118514232e-11	CAT-MUL	LOGISTIC-BINARY	100000	UK Biobank Assessment Centre	100025	Touchscreen	100062	Sociodemographics
41204 category:G473	Diagnoses - secondary ICD10: G47.3 Sleep apnoea	1.32358048925551e-11	CAT-MUL	LOGISTIC-BINARY	100091	Health-related outcomes	2000	Hospital in-patient	2002	Diagnoses
20003 category:1140861958	Treatment/medication code: simvastatin	1.431212723858e-11	CAT-MUL	LOGISTIC-BINARY	100000	UK Biobank Assessment Centre	100071	Verbal interview	100075	Medications
4080	Systolic blood pressure automated reading	1.5144430544148e-11	INTEGER	LINEAR	100000	UK Biobank Assessment Centre	100006	Physical measures	100011	Blood pressure
20107 category:9	Illnesses of father: Diabetes	1.68050025958222e-11	CAT-MUL	LOGISTIC-BINARY	100000	UK Biobank Assessment Centre	100025	Touchscreen	100034	Family history
6154 category:1	Medication for pain relief constipation heartburn: Aspirin	1.95366128161317e-11	CAT-MUL	LOGISTIC-BINARY	100000	UK Biobank Assessment Centre	100025	Touchscreen	100036	Health and medical history
3063	Forced expiratory volume in 1-second (FEV1)	2.05708710432827e-11	CONTINUOUS	LINEAR	100000	UK Biobank Assessment Centre	100006	Physical measures	100020	Spirometry
3148	Heel bone mineral density (BMD)	3.07994761328739e-11	CONTINUOUS	LINEAR	100000	UK Biobank Assessment Centre	100006	Physical measures	100018	Bone-densitometry of heel
41248 category:1000	Destinations on discharge from hospital (recoded): Usual Place of residence	3.27132689879605e-11	CAT-MUL	LOGISTIC-BINARY	100091	Health-related outcomes	2000	Hospital in-patient	2001	Admission and discharge
41202 category:M171	Diagnoses - main ICD10: M17.1 Other primary gonarthrosis	3.32626143109133e-11	CAT-MUL	LOGISTIC-BINARY	100091	Health-related outcomes	2000	Hospital in-patient	2002	Diagnoses
41245 category:1840	Main speciality of consultant (recoded): Trauma and orthopaedics	3.3845355593111e-11	CAT-MUL	LOGISTIC-BINARY	100091	Health-related outcomes	2000	Hospital in-patient	2001	Admission and discharge
4105	Heel bone mineral density (BMD) (left)	3.54919961071758e-11	CONTINUOUS	LINEAR	100000	UK Biobank Assessment Centre	100006	Physical measures	100018	Bone-densitometry of heel
41204 category:E149	Diagnoses - secondary ICD10: E14.9 Without complications	3.56533279736329e-11	CAT-MUL	LOGISTIC-BINARY	100091	Health-related outcomes	2000	Hospital in-patient	2002	Diagnoses
4106	Heel bone mineral density (BMD) T-score automated (left)	4.90690709869518e-11	CONTINUOUS	LINEAR	100000	UK Biobank Assessment Centre	100006	Physical measures	100018	Bone-densitometry of heel
4104	Heel quantitative ultrasound index (QUI) direct entry (left)	4.91118937862066e-11	CONTINUOUS	LINEAR	100000	UK Biobank Assessment Centre	100006	Physical measures	100018	Bone-densitometry of heel
41204 category:L031	Diagnoses - secondary ICD10: L03.1 Cellulitis of other parts of limb	5.0151488799712e-11	CAT-MUL	LOGISTIC-BINARY	100091	Health-related outcomes	2000	Hospital in-patient	2002	Diagnoses
20002 category:1223	Non-cancer illness code self-reported: type 2 diabetes	6.65090579318275e-11	CAT-MUL	LOGISTIC-BINARY	100000	UK Biobank Assessment Centre	100071	Verbal interview	100074	Medical conditions
20004 category:1318	Operation code: hip replacement/revision	7.00455329552653e-11	CAT-MUL	LOGISTIC-BINARY	100000	UK Biobank Assessment Centre	100071	Verbal interview	100076	Operations
78	Heel bone mineral density (BMD) T-score automated	7.16402093283428e-11	CONTINUOUS	LINEAR	100000	UK Biobank Assessment Centre	100006	Physical measures	100018	Bone-densitometry of heel
3147	Heel quantitative ultrasound index (QUI) direct entry	7.17249560867799e-11	CONTINUOUS	LINEAR	100000	UK Biobank Assessment Centre	100006	Physical measures	100018	Bone-densitometry of heel
6164 category:4	Types of physical activity in last 4 weeks: Light DIY (eg: pruning watering the lawn)	8.20258016698959e-11	CAT-MUL	LOGISTIC-BINARY	100000	UK Biobank Assessment Centre	100025	Touchscreen	100050	Lifestyle and environment
1299	Salad / raw vegetable intake	1.0269745436304e-10	INTEGER	ORDERED-LOGISTIC	100000	UK Biobank Assessment Centre	100025	Touchscreen	100050	Lifestyle and environment
20003 category:1140879778	Treatment/medication code: doxazosin	1.13666460353933e-10	CAT-MUL	LOGISTIC-BINARY	100000	UK Biobank Assessment Centre	100071	Verbal interview	100075	Medications
41250 category:1000	Methods of discharge from hospital (recoded): Discharged on clinical advice/consent	1.22430970326823e-10	CAT-MUL	LOGISTIC-BINARY	100091	Health-related outcomes	2000	Hospital in-patient	2001	Admission and discharge
845	Age completed full time education	1.36240139570755e-10	INTEGER	ORDERED-LOGISTIC	100000	UK Biobank Assessment Centre	100025	Touchscreen	100062	Sociodemographics
20161	Pack years of smoking	1.60783944770539e-10	CONTINUOUS	LINEAR	100000	UK Biobank Assessment Centre	100025	Touchscreen	100050	Lifestyle and environment
20022	Birth weight	1.65740637473126e-10	CONTINUOUS	LINEAR	100000	UK Biobank Assessment Centre	100071	Verbal interview	100072	Early life factors
41210 category:Z942	Operative procedures - secondary OPCS: Z94.2 Right sided operation	1.84738222003169e-10	CAT-MUL	LOGISTIC-BINARY	100091	Health-related outcomes	2000	Hospital in-patient	2005	Operations
6138 category:100	Qualifications	2.02025637785108e-10	CAT-MUL	LOGISTIC-BINARY	100000	UK Biobank Assessment Centre	100025	Touchscreen	100062	Sociodemographics
20162	Pack years adult smoking as proportion of life span exposed to smoking	2.03884472006429e-10	CONTINUOUS	LINEAR	100000	UK Biobank Assessment Centre	100025	Touchscreen	100050	Lifestyle and environment
100160	Low calorie drink intake	2.37309309205753e-10	CAT-SIN	ORDERED-LOGISTIC	100089	Online follow-up	100090	Diet by 24-hour recall	100104	Hot/cold beverages yesterday
6152 category:5	Blood clot DVT bronchitis emphysema asthma rhinitis eczema allergy diagnosed by doctor: Blood clot in the leg (DVT)	2.43144546606565e-10	CAT-MUL	LOGISTIC-BINARY	100000	UK Biobank Assessment Centre	100025	Touchscreen	100036	Health and medical history
4123	Heel quantitative ultrasound index (QUI) direct entry (right)	2.48016267310396e-10	CONTINUOUS	LINEAR	100000	UK Biobank Assessment Centre	100006	Physical measures	100018	Bone-densitometry of heel
4125	Heel bone mineral density (BMD) T-score automated (right)	2.48826510425352e-10	CONTINUOUS	LINEAR	100000	UK Biobank Assessment Centre	100006	Physical measures	100018	Bone-densitometry of heel
4124	Heel bone mineral density (BMD) (right)	2.57813686027219e-10	CONTINUOUS	LINEAR	100000	UK Biobank Assessment Centre	100006	Physical measures	100018	Bone-densitometry of heel
20002 category:1162	Non-cancer illness code self-reported: cholelithiasis/gall stones	2.68593765028427e-10	CAT-MUL	LOGISTIC-BINARY	100000	UK Biobank Assessment Centre	100071	Verbal interview	100074	Medical conditions
41246 category:2580	Treatment speciality of consultant (recoded): Trauma & orthopaedics	2.69045016666309e-10	CAT-MUL	LOGISTIC-BINARY	100091	Health-related outcomes	2000	Hospital in-patient	2001	Admission and discharge
20160	Ever smoked	3.32489082044427e-10	CAT-SIN	LOGISTIC-BINARY	100000	UK Biobank Assessment Centre	100025	Touchscreen	100050	Lifestyle and environment
41210 category:Z943	Operative procedures - secondary OPCS: Z94.3 Left sided operation	4.1435417872434e-10	CAT-MUL	LOGISTIC-BINARY	100091	Health-related outcomes	2000	Hospital in-patient	2005	Operations
20110 category:8	Illnesses of mother: High blood pressure	4.6197173618242e-10	CAT-MUL	LOGISTIC-BINARY	100000	UK Biobank Assessment Centre	100025	Touchscreen	100034	Family history
6148 category:1	Eye problems/disorders: Diabetes related eye disease	5.23327143246532e-10	CAT-MUL	LOGISTIC-BINARY	100000	UK Biobank Assessment Centre	100025	Touchscreen	100036	Health and medical history
6142 category:4	Current employment status: Unable to work because of sickness or disability	5.99782196327529e-10	CAT-MUL	LOGISTIC-BINARY	100000	UK Biobank Assessment Centre	100025	Touchscreen	100062	Sociodemographics
22410	Total trunk fat	6.42031190012007e-10	CONTINUOUS	LINEAR	100000	UK Biobank Assessment Centre	100003	Imaging	105	Abdominal MRI
41204 category:E039	Diagnoses - secondary ICD10: E03.9 Hypothyroidism unspecified	6.46410141254382e-10	CAT-MUL	LOGISTIC-BINARY	100091	Health-related outcomes	2000	Hospital in-patient	2002	Diagnoses
20544 category:13	Mental health problems ever diagnosed by a professional: Psychological over-eating or binge-eating	7.39248567051395e-10	CAT-MUL	LOGISTIC-BINARY	100089	Online follow-up	136	Mental health	137	Mental distress
22409	Total thigh muscle volume	7.78810494150513e-10	CONTINUOUS	LINEAR	100000	UK Biobank Assessment Centre	100003	Imaging	105	Abdominal MRI
2296	Falls in the last year	8.16099829244595e-10	CAT-SIN	ORDERED-LOGISTIC	100000	UK Biobank Assessment Centre	100025	Touchscreen	100036	Health and medical history
22405	Anterior thigh lean muscle volume (left)	8.21582404309851e-10	CONTINUOUS	LINEAR	100000	UK Biobank Assessment Centre	100003	Imaging	105	Abdominal MRI
25741	Mean rfMRI head motion averaged across space and time points	8.92012944302244e-10	CONTINUOUS	LINEAR	100000	UK Biobank Assessment Centre	100003	Imaging	100	Brain MRI
20003 category:1141152998	Treatment/medication code: irbesartan	9.65128356038735e-10	CAT-MUL	LOGISTIC-BINARY	100000	UK Biobank Assessment Centre	100071	Verbal interview	100075	Medications
2010	Suffer from 'nerves'	9.7312402449603e-10	CAT-SIN	LOGISTIC-BINARY	100000	UK Biobank Assessment Centre	100025	Touchscreen	100059	Psychosocial factors
41251 category:1000	Sources of admission to hospital (recoded): Usual Place of residence	1.24509934500893e-09	CAT-MUL	LOGISTIC-BINARY	100091	Health-related outcomes	2000	Hospital in-patient	2001	Admission and discharge
22406	Posterior thigh lean muscle volume (left)	1.27180767394215e-09	CONTINUOUS	LINEAR	100000	UK Biobank Assessment Centre	100003	Imaging	105	Abdominal MRI
20003 category:1140860696	Treatment/medication code: lisinopril	1.39555103200311e-09	CAT-MUL	LOGISTIC-BINARY	100000	UK Biobank Assessment Centre	100071	Verbal interview	100075	Medications
6177 category:3	Medication for cholesterol blood pressure or diabetes: Insulin	1.60159748355155e-09	CAT-MUL	LOGISTIC-BINARY	100000	UK Biobank Assessment Centre	100025	Touchscreen	100036	Health and medical history
20002 category:1094	Non-cancer illness code self-reported: deep venous thrombosis (dvt)	1.90945035823761e-09	CAT-MUL	LOGISTIC-BINARY	100000	UK Biobank Assessment Centre	100071	Verbal interview	100074	Medical conditions
22427	Body surface area	2.17777094006142e-09	CONTINUOUS	LINEAR	100000	UK Biobank Assessment Centre	100003	Imaging	102	Heart MRI
41204 category:Z864	Diagnoses - secondary ICD10: Z86.4 Personal history of psychoactive substance abuse	2.7124027420152e-09	CAT-MUL	LOGISTIC-BINARY	100091	Health-related outcomes	2000	Hospital in-patient	2002	Diagnoses
41202 category:G473	Diagnoses - main ICD10: G47.3 Sleep apnoea	3.37137160932004e-09	CAT-MUL	LOGISTIC-BINARY	100091	Health-related outcomes	2000	Hospital in-patient	2002	Diagnoses
41245 category:1310	Main speciality of consultant (recoded): General medicine	3.84727065046263e-09	CAT-MUL	LOGISTIC-BINARY	100091	Health-related outcomes	2000	Hospital in-patient	2001	Admission and discharge
6149 category:6	Mouth/teeth dental problems: Dentures	4.0128687959698e-09	CAT-MUL	LOGISTIC-BINARY	100000	UK Biobank Assessment Centre	100025	Touchscreen	100036	Health and medical history
1359	Poultry intake	5.90461864144379e-09	CAT-SIN	ORDERED-LOGISTIC	100000	UK Biobank Assessment Centre	100025	Touchscreen	100050	Lifestyle and environment
6164 category:5	Types of physical activity in last 4 weeks: Heavy DIY (eg: weeding lawn mowing carpentry digging)	6.15000376725685e-09	CAT-MUL	LOGISTIC-BINARY	100000	UK Biobank Assessment Centre	100025	Touchscreen	100050	Lifestyle and environment
1598	Average weekly spirits intake	6.44543591071017e-09	INTEGER	ORDERED-LOGISTIC	100000	UK Biobank Assessment Centre	100025	Touchscreen	100050	Lifestyle and environment
41204 category:J459	Diagnoses - secondary ICD10: J45.9 Asthma unspecified	6.72977691844036e-09	CAT-MUL	LOGISTIC-BINARY	100091	Health-related outcomes	2000	Hospital in-patient	2002	Diagnoses
41204 category:I48	Diagnoses - secondary ICD10: I48 Atrial fibrillation and flutter	8.33641880075092e-09	CAT-MUL	LOGISTIC-BINARY	100091	Health-related outcomes	2000	Hospital in-patient	2002	Diagnoses
41253 category:18	Source of inpatient record: UK HES In Patient (2015 format)	8.60710247369394e-09	CAT-MUL	LOGISTIC-BINARY	100091	Health-related outcomes	2000	Hospital in-patient	2001	Admission and discharge
20004 category:1501	Operation code: carpal tunnel surgery	8.84414086587809e-09	CAT-MUL	LOGISTIC-BINARY	100000	UK Biobank Assessment Centre	100071	Verbal interview	100076	Operations
20003 category:1140888560	Treatment/medication code: perindopril	1.01534767947334e-08	CAT-MUL	LOGISTIC-BINARY	100000	UK Biobank Assessment Centre	100071	Verbal interview	100075	Medications
189	Townsend deprivation index at recruitment	1.05331524374278e-08	CONTINUOUS	LINEAR	1	Population characteristics	100094	Baseline characteristics	100094	Baseline characteristics
22404	Posterior thigh lean muscle volume (right)	1.27403242743899e-08	CONTINUOUS	LINEAR	100000	UK Biobank Assessment Centre	100003	Imaging	105	Abdominal MRI
20003 category:1140875408	Treatment/medication code: allopurinol	1.2792060232237e-08	CAT-MUL	LOGISTIC-BINARY	100000	UK Biobank Assessment Centre	100071	Verbal interview	100075	Medications
41204 category:I259	Diagnoses - secondary ICD10: I25.9 Chronic ischaemic heart disease unspecified	1.39114098040581e-08	CAT-MUL	LOGISTIC-BINARY	100091	Health-related outcomes	2000	Hospital in-patient	2002	Diagnoses
41204 category:H360	Diagnoses - secondary ICD10: H36.0 Diabetic retinopathy	1.42891022276433e-08	CAT-MUL	LOGISTIC-BINARY	100091	Health-related outcomes	2000	Hospital in-patient	2002	Diagnoses
6162 category:2	Types of transport used (excluding work): Walk	1.47112032979557e-08	CAT-MUL	LOGISTIC-BINARY	100000	UK Biobank Assessment Centre	100025	Touchscreen	100050	Lifestyle and environment
20003 category:1141168684	Treatment/medication code: xenical 120mg capsule	1.52745960074506e-08	CAT-MUL	LOGISTIC-BINARY	100000	UK Biobank Assessment Centre	100071	Verbal interview	100075	Medications
41200 category:W381	Operative procedures - main OPCS: W38.1 Primary total prosthetic replacement of hip joint not using cement	1.5965485334995e-08	CAT-MUL	LOGISTIC-BINARY	100091	Health-related outcomes	2000	Hospital in-patient	2005	Operations
41246 category:1490	Treatment speciality of consultant (recoded): General medicine	2.15893408589448e-08	CAT-MUL	LOGISTIC-BINARY	100091	Health-related outcomes	2000	Hospital in-patient	2001	Admission and discharge
2764	Age at last live birth	2.3270197823243e-08	INTEGER	LINEAR	100000	UK Biobank Assessment Centre	100025	Touchscreen	100068	Sex-specific factors
6033	Maximum heart rate during fitness test	2.37140112368284e-08	INTEGER	LINEAR	100000	UK Biobank Assessment Centre	100006	Physical measures	100012	ECG during exercise
41204 category:Z922	Diagnoses - secondary ICD10: Z92.2 Personal history of long-term (current) use of other medicaments	2.5359124934667e-08	CAT-MUL	LOGISTIC-BINARY	100091	Health-related outcomes	2000	Hospital in-patient	2002	Diagnoses
41200 category:J183	Operative procedures - main OPCS: J18.3 Total cholecystectomy NEC	2.90511184064615e-08	CAT-MUL	LOGISTIC-BINARY	100091	Health-related outcomes	2000	Hospital in-patient	2005	Operations
30260	Mean reticulocyte volume	2.96107639620181e-08	CONTINUOUS	LINEAR	100078	Biological samples	100079	Assay results	100080	Blood assays
1329	Oily fish intake	3.29805860411676e-08	CAT-SIN	ORDERED-LOGISTIC	100000	UK Biobank Assessment Centre	100025	Touchscreen	100050	Lifestyle and environment
20002 category:1226	Non-cancer illness code self-reported: hypothyroidism/myxoedema	3.55392019699885e-08	CAT-MUL	LOGISTIC-BINARY	100000	UK Biobank Assessment Centre	100071	Verbal interview	100074	Medical conditions
2754	Age at first live birth	3.81382307189567e-08	INTEGER	LINEAR	100000	UK Biobank Assessment Centre	100025	Touchscreen	100068	Sex-specific factors
1518	Hot drink temperature	3.9644700492051e-08	CAT-SIN	ORDERED-LOGISTIC	100000	UK Biobank Assessment Centre	100025	Touchscreen	100050	Lifestyle and environment
1797	Father still alive	4.00832899865372e-08	CAT-SIN	LOGISTIC-BINARY	100000	UK Biobank Assessment Centre	100025	Touchscreen	100034	Family history
30520	Potassium in urine	4.8845470359749e-08	CONTINUOUS	LINEAR	100078	Biological samples	100079	Assay results	100083	Urine assays
41200 category:G331	Operative procedures - main OPCS: G33.1 Bypass of stomach by anastomosis of stomach to jejunum NEC	5.02432977495228e-08	CAT-MUL	LOGISTIC-BINARY	100091	Health-related outcomes	2000	Hospital in-patient	2005	Operations
20003 category:1140866738	Treatment/medication code: atenolol	5.59900890241799e-08	CAT-MUL	LOGISTIC-BINARY	100000	UK Biobank Assessment Centre	100071	Verbal interview	100075	Medications
41204 category:E114	Diagnoses - secondary ICD10: E11.4 With neurological complications	6.6683356393087e-08	CAT-MUL	LOGISTIC-BINARY	100091	Health-related outcomes	2000	Hospital in-patient	2002	Diagnoses
41246 category:1530	Treatment speciality of consultant (recoded): General surgery	6.71797727513386e-08	CAT-MUL	LOGISTIC-BINARY	100091	Health-related outcomes	2000	Hospital in-patient	2001	Admission and discharge
6160 category:2	Leisure/social activities: Pub or social club	7.84046687328274e-08	CAT-MUL	LOGISTIC-BINARY	100000	UK Biobank Assessment Centre	100025	Touchscreen	100059	Psychosocial factors
2080	Frequency of tiredness / lethargy in last 2 weeks	8.09786105439963e-08	CAT-SIN	ORDERED-LOGISTIC	100000	UK Biobank Assessment Centre	100025	Touchscreen	100059	Psychosocial factors
20004 category:1479	Operation code: varicose vein surgery	9.61761886175705e-08	CAT-MUL	LOGISTIC-BINARY	100000	UK Biobank Assessment Centre	100071	Verbal interview	100076	Operations
6149 category:1	Mouth/teeth dental problems: Mouth ulcers	9.88281364144481e-08	CAT-MUL	LOGISTIC-BINARY	100000	UK Biobank Assessment Centre	100025	Touchscreen	100036	Health and medical history
1220	Daytime dozing / sleeping (narcolepsy)	1.06927924486449e-07	CAT-SIN	ORDERED-LOGISTIC	100000	UK Biobank Assessment Centre	100025	Touchscreen	100050	Lifestyle and environment
20111 category:1	Illnesses of siblings: Heart disease	1.29761966955532e-07	CAT-MUL	LOGISTIC-BINARY	100000	UK Biobank Assessment Centre	100025	Touchscreen	100034	Family history
41249 category:2001	Methods of admission to hospital (recoded): Emergency admission: A&E	1.40867829675469e-07	CAT-MUL	LOGISTIC-BINARY	100091	Health-related outcomes	2000	Hospital in-patient	2001	Admission and discharge
6164 category:100	Types of physical activity in last 4 weeks	1.62160455412718e-07	CAT-MUL	LOGISTIC-BINARY	100000	UK Biobank Assessment Centre	100025	Touchscreen	100050	Lifestyle and environment
20003 category:1140888266	Treatment/medication code: warfarin	1.65665804922994e-07	CAT-MUL	LOGISTIC-BINARY	100000	UK Biobank Assessment Centre	100071	Verbal interview	100075	Medications
20004 category:1496	Operation code: knee surgery (not replacement)	1.79106520364028e-07	CAT-MUL	LOGISTIC-BINARY	100000	UK Biobank Assessment Centre	100071	Verbal interview	100076	Operations
41202 category:M7986	Diagnoses - main ICD10: M79.86 Other specified soft tissue disorders (Lower leg)	1.80803490420344e-07	CAT-MUL	LOGISTIC-BINARY	100091	Health-related outcomes	2000	Hospital in-patient	2002	Diagnoses
41246 category:1160	Treatment speciality of consultant (recoded): Cardiology	2.20098714277848e-07	CAT-MUL	LOGISTIC-BINARY	100091	Health-related outcomes	2000	Hospital in-patient	2001	Admission and discharge
41210 category:Z846	Operative procedures - secondary OPCS: Z84.6 Knee joint	2.22734811200131e-07	CAT-MUL	LOGISTIC-BINARY	100091	Health-related outcomes	2000	Hospital in-patient	2005	Operations
41204 category:M179	Diagnoses - secondary ICD10: M17.9 Gonarthrosis unspecified	2.25433123056054e-07	CAT-MUL	LOGISTIC-BINARY	100091	Health-related outcomes	2000	Hospital in-patient	2002	Diagnoses
41249 category:2002	Methods of admission to hospital (recoded): Emergency admission: GP	2.43042374532435e-07	CAT-MUL	LOGISTIC-BINARY	100091	Health-related outcomes	2000	Hospital in-patient	2001	Admission and discharge
826	Job involves shift work	2.51648242813885e-07	CAT-SIN	ORDERED-LOGISTIC	100000	UK Biobank Assessment Centre	100025	Touchscreen	100062	Sociodemographics
3546	Age last used hormone-replacement therapy (HRT)	2.6317071816318e-07	INTEGER	LINEAR	100000	UK Biobank Assessment Centre	100025	Touchscreen	100068	Sex-specific factors
100380	Intake of artificial sweetener added to coffee	2.71368772645685e-07	CAT-SIN	ORDERED-LOGISTIC	100089	Online follow-up	100090	Diet by 24-hour recall	100104	Hot/cold beverages yesterday
41204 category:E780	Diagnoses - secondary ICD10: E78.0 Pure hypercholesterolaemia	2.88473900845221e-07	CAT-MUL	LOGISTIC-BINARY	100091	Health-related outcomes	2000	Hospital in-patient	2002	Diagnoses
20003 category:1140923346	Treatment/medication code: co-codamol	3.01870261585323e-07	CAT-MUL	LOGISTIC-BINARY	100000	UK Biobank Assessment Centre	100071	Verbal interview	100075	Medications
41204 category:Z867	Diagnoses - secondary ICD10: Z86.7 Personal history of diseases of the circulatory system	3.04132612896216e-07	CAT-MUL	LOGISTIC-BINARY	100091	Health-related outcomes	2000	Hospital in-patient	2002	Diagnoses
1239	Current tobacco smoking	3.12604630823924e-07	CAT-SIN	ORDERED-LOGISTIC	100000	UK Biobank Assessment Centre	100025	Touchscreen	100050	Lifestyle and environment
20004 category:1369	Operation code: lumpectomy	3.31286891992544e-07	CAT-MUL	LOGISTIC-BINARY	100000	UK Biobank Assessment Centre	100071	Verbal interview	100076	Operations
41235	Spells in hospital	3.95743067581493e-07	INTEGER	ORDERED-LOGISTIC	100091	Health-related outcomes	2000	Hospital in-patient	2001	Admission and discharge
100250	Instant coffee intake	4.27714340726992e-07	CAT-SIN	ORDERED-LOGISTIC	100089	Online follow-up	100090	Diet by 24-hour recall	100104	Hot/cold beverages yesterday
6150 category:2	Vascular/heart problems diagnosed by doctor: Angina	5.34453990123485e-07	CAT-MUL	LOGISTIC-BINARY	100000	UK Biobank Assessment Centre	100025	Touchscreen	100036	Health and medical history
41204 category:J449	Diagnoses - secondary ICD10: J44.9 Chronic obstructive pulmonary disease unspecified	5.39485394436052e-07	CAT-MUL	LOGISTIC-BINARY	100091	Health-related outcomes	2000	Hospital in-patient	2002	Diagnoses
20002 category:1074	Non-cancer illness code self-reported: angina	5.66909337871403e-07	CAT-MUL	LOGISTIC-BINARY	100000	UK Biobank Assessment Centre	100071	Verbal interview	100074	Medical conditions
20001 category:1002	Cancer code self-reported: breast cancer	5.82954945480062e-07	CAT-MUL	LOGISTIC-BINARY	100000	UK Biobank Assessment Centre	100071	Verbal interview	100074	Medical conditions
41204 category:I258	Diagnoses - secondary ICD10: I25.8 Other forms of chronic ischaemic heart disease	6.21749372820107e-07	CAT-MUL	LOGISTIC-BINARY	100091	Health-related outcomes	2000	Hospital in-patient	2002	Diagnoses
23307	Pelvis bone area	6.22686594140462e-07	CONTINUOUS	LINEAR	100000	UK Biobank Assessment Centre	100003	Imaging	103	DXA assessment
20003 category:1140864992	Treatment/medication code: tramadol	6.70941497399276e-07	CAT-MUL	LOGISTIC-BINARY	100000	UK Biobank Assessment Centre	100071	Verbal interview	100075	Medications
2473	Other serious medical condition/disability diagnosed by doctor	7.05828106057685e-07	CAT-SIN	LOGISTIC-BINARY	100000	UK Biobank Assessment Centre	100025	Touchscreen	100036	Health and medical history
2020	Loneliness isolation	7.23610404091818e-07	CAT-SIN	LOGISTIC-BINARY	100000	UK Biobank Assessment Centre	100025	Touchscreen	100059	Psychosocial factors
41232 category:10	Administrative and legal statuses: NHS patient: not formally detained	7.76259994238436e-07	CAT-MUL	LOGISTIC-BINARY	100091	Health-related outcomes	2000	Hospital in-patient	2001	Admission and discharge
41204 category:E113	Diagnoses - secondary ICD10: E11.3 With ophthalmic complications	8.01328507261789e-07	CAT-MUL	LOGISTIC-BINARY	100091	Health-related outcomes	2000	Hospital in-patient	2002	Diagnoses
1349	Processed meat intake	8.4983923059994e-07	CAT-SIN	ORDERED-LOGISTIC	100000	UK Biobank Assessment Centre	100025	Touchscreen	100050	Lifestyle and environment
6146 category:1	Attendance/disability/mobility allowance: Attendance allowance	1.00365180736465e-06	CAT-MUL	LOGISTIC-BINARY	100000	UK Biobank Assessment Centre	100025	Touchscreen	100062	Sociodemographics
41210 category:W581	Operative procedures - secondary OPCS: W58.1 Primary resurfacing arthroplasty of joint	1.02501858780925e-06	CAT-MUL	LOGISTIC-BINARY	100091	Health-related outcomes	2000	Hospital in-patient	2005	Operations
41245 category:1350	Main speciality of consultant (recoded): General surgery	1.02663442310432e-06	CAT-MUL	LOGISTIC-BINARY	100091	Health-related outcomes	2000	Hospital in-patient	2001	Admission and discharge
41202 category:I802	Diagnoses - main ICD10: I80.2 Phlebitis and thrombophlebitis of other deep vessels of lower extremities	1.03006418245286e-06	CAT-MUL	LOGISTIC-BINARY	100091	Health-related outcomes	2000	Hospital in-patient	2002	Diagnoses
20107 category:1	Illnesses of father: Heart disease	1.0744574004128e-06	CAT-MUL	LOGISTIC-BINARY	100000	UK Biobank Assessment Centre	100025	Touchscreen	100034	Family history
41245 category:1070	Main speciality of consultant (recoded): Cardiology	1.18302014333196e-06	CAT-MUL	LOGISTIC-BINARY	100091	Health-related outcomes	2000	Hospital in-patient	2001	Admission and discharge
20003 category:1141168680	Treatment/medication code: orlistat	1.26446773392293e-06	CAT-MUL	LOGISTIC-BINARY	100000	UK Biobank Assessment Centre	100071	Verbal interview	100075	Medications
2395 baseline:1	Hair/balding pattern	1.3290552498652e-06	CAT-SIN	MULTINOMIAL-LOGISTIC	100000	UK Biobank Assessment Centre	100025	Touchscreen	100068	Sex-specific factors
1980	Worrier / anxious feelings	1.34313901945275e-06	CAT-SIN	LOGISTIC-BINARY	100000	UK Biobank Assessment Centre	100025	Touchscreen	100059	Psychosocial factors
20003 category:1140860840	Treatment/medication code: nitrolingual 400micrograms spray	1.36789644865593e-06	CAT-MUL	LOGISTIC-BINARY	100000	UK Biobank Assessment Centre	100071	Verbal interview	100075	Medications
20003 category:1141156836	Treatment/medication code: candesartan cilexetil	1.39151279447673e-06	CAT-MUL	LOGISTIC-BINARY	100000	UK Biobank Assessment Centre	100071	Verbal interview	100075	Medications
41204 category:M5499	Diagnoses - secondary ICD10: M54.99 Dorsalgia unspecified (Site unspecified)	1.40377990571628e-06	CAT-MUL	LOGISTIC-BINARY	100091	Health-related outcomes	2000	Hospital in-patient	2002	Diagnoses
6154 category:6	Medication for pain relief constipation heartburn: Laxatives (e.g. Dulcolax Senokot)	1.47323584763828e-06	CAT-MUL	LOGISTIC-BINARY	100000	UK Biobank Assessment Centre	100025	Touchscreen	100036	Health and medical history
20003 category:1140888552	Treatment/medication code: enalapril	1.56788361051923e-06	CAT-MUL	LOGISTIC-BINARY	100000	UK Biobank Assessment Centre	100071	Verbal interview	100075	Medications
20002 category:1466	Non-cancer illness code self-reported: gout	1.6558458348479e-06	CAT-MUL	LOGISTIC-BINARY	100000	UK Biobank Assessment Centre	100071	Verbal interview	100074	Medical conditions
22403	Anterior thigh lean muscle volume (right)	1.66556053543317e-06	CONTINUOUS	LINEAR	100000	UK Biobank Assessment Centre	100003	Imaging	105	Abdominal MRI
41204 category:L309	Diagnoses - secondary ICD10: L30.9 Dermatitis unspecified	1.8250813885298e-06	CAT-MUL	LOGISTIC-BINARY	100091	Health-related outcomes	2000	Hospital in-patient	2002	Diagnoses
6152 category:8	Blood clot DVT bronchitis emphysema asthma rhinitis eczema allergy diagnosed by doctor: Asthma	1.96767193664683e-06	CAT-MUL	LOGISTIC-BINARY	100000	UK Biobank Assessment Centre	100025	Touchscreen	100036	Health and medical history
41204 category:I839	Diagnoses - secondary ICD10: I83.9 Varicose veins of lower extremities without ulcer or inflammation	1.97011597410596e-06	CAT-MUL	LOGISTIC-BINARY	100091	Health-related outcomes	2000	Hospital in-patient	2002	Diagnoses
20003 category:1141177600	Treatment/medication code: rosiglitazone	2.21024630275777e-06	CAT-MUL	LOGISTIC-BINARY	100000	UK Biobank Assessment Centre	100071	Verbal interview	100075	Medications
41202 category:K802	Diagnoses - main ICD10: K80.2 Calculus of gallbladder without cholecystitis	2.2154840539891e-06	CAT-MUL	LOGISTIC-BINARY	100091	Health-related outcomes	2000	Hospital in-patient	2002	Diagnoses
20003 category:1141191044	Treatment/medication code: levothyroxine sodium	2.31945364140586e-06	CAT-MUL	LOGISTIC-BINARY	100000	UK Biobank Assessment Centre	100071	Verbal interview	100075	Medications
20002 category:1111	Non-cancer illness code self-reported: asthma	2.65843824828565e-06	CAT-MUL	LOGISTIC-BINARY	100000	UK Biobank Assessment Centre	100071	Verbal interview	100074	Medical conditions
41204 category:I252	Diagnoses - secondary ICD10: I25.2 Old myocardial infarction	2.7944350028757e-06	CAT-MUL	LOGISTIC-BINARY	100091	Health-related outcomes	2000	Hospital in-patient	2002	Diagnoses
41204 category:Z538	Diagnoses - secondary ICD10: Z53.8 Procedure not carried out for other reasons	2.81858998599537e-06	CAT-MUL	LOGISTIC-BINARY	100091	Health-related outcomes	2000	Hospital in-patient	2002	Diagnoses
41200 category:G303	Operative procedures - main OPCS: G30.3 Partitioning of stomach using band	3.05195217559574e-06	CAT-MUL	LOGISTIC-BINARY	100091	Health-related outcomes	2000	Hospital in-patient	2005	Operations
1787	Maternal smoking around birth	3.14724590784759e-06	CAT-SIN	LOGISTIC-BINARY	100000	UK Biobank Assessment Centre	100025	Touchscreen	100033	Early life factors
25742	Mean tfMRI head motion averaged across space and time points	3.19614824863473e-06	CONTINUOUS	LINEAR	100000	UK Biobank Assessment Centre	100003	Imaging	100	Brain MRI
25743	Inverted temporal signal-to-noise ratio in pre-processed rfMRI	3.46895682885764e-06	CONTINUOUS	LINEAR	100000	UK Biobank Assessment Centre	100003	Imaging	100	Brain MRI
22608 category:1	Workplace very hot	3.59490676211394e-06	CAT-MUL	LOGISTIC-BINARY	100089	Online follow-up	123	Work environment	130	Employment history
41200 category:T242	Operative procedures - main OPCS: T24.2 Repair of umbilical hernia using insert of prosthetic material	3.66224562221298e-06	CAT-MUL	LOGISTIC-BINARY	100091	Health-related outcomes	2000	Hospital in-patient	2005	Operations
41204 category:M1399	Diagnoses - secondary ICD10: M13.99 Arthritis unspecified (Site unspecified)	3.69513869627177e-06	CAT-MUL	LOGISTIC-BINARY	100091	Health-related outcomes	2000	Hospital in-patient	2002	Diagnoses
41204 category:Z951	Diagnoses - secondary ICD10: Z95.1 Presence of aortocoronary bypass graft	3.96819764998109e-06	CAT-MUL	LOGISTIC-BINARY	100091	Health-related outcomes	2000	Hospital in-patient	2002	Diagnoses
41202 category:M169	Diagnoses - main ICD10: M16.9 Coxarthrosis unspecified	4.17877891574085e-06	CAT-MUL	LOGISTIC-BINARY	100091	Health-related outcomes	2000	Hospital in-patient	2002	Diagnoses
2784	Ever taken oral contraceptive pill	4.47511900380032e-06	CAT-SIN	LOGISTIC-BINARY	100000	UK Biobank Assessment Centre	100025	Touchscreen	100068	Sex-specific factors
6150 category:1	Vascular/heart problems diagnosed by doctor: Heart attack	4.8984442742443e-06	CAT-MUL	LOGISTIC-BINARY	100000	UK Biobank Assessment Centre	100025	Touchscreen	100036	Health and medical history
20117 baseline:2	Alcohol drinker status	5.61629732400158e-06	CAT-SIN	MULTINOMIAL-LOGISTIC	100000	UK Biobank Assessment Centre	100025	Touchscreen	100050	Lifestyle and environment
41200 category:W901	Operative procedures - main OPCS: W90.1 Aspiration of joint	5.77966563979788e-06	CAT-MUL	LOGISTIC-BINARY	100091	Health-related outcomes	2000	Hospital in-patient	2005	Operations
22607 category:1	Workplace very cold	5.8118466279751e-06	CAT-MUL	LOGISTIC-BINARY	100089	Online follow-up	123	Work environment	130	Employment history
20004 category:1095	Operation code: coronary artery bypass grafts (cabg)	5.89929643943826e-06	CAT-MUL	LOGISTIC-BINARY	100000	UK Biobank Assessment Centre	100071	Verbal interview	100076	Operations
20110 category:100	Illnesses of mother	6.46558954317326e-06	CAT-MUL	LOGISTIC-BINARY	100000	UK Biobank Assessment Centre	100025	Touchscreen	100034	Family history
20002 category:1075	Non-cancer illness code self-reported: heart attack/myocardial infarction	6.70915564648139e-06	CAT-MUL	LOGISTIC-BINARY	100000	UK Biobank Assessment Centre	100071	Verbal interview	100074	Medical conditions
1588	Average weekly beer plus cider intake	6.78042201831107e-06	INTEGER	ORDERED-LOGISTIC	100000	UK Biobank Assessment Centre	100025	Touchscreen	100050	Lifestyle and environment
30080	Platelet count	6.8951222986216e-06	CONTINUOUS	LINEAR	100078	Biological samples	100079	Assay results	100080	Blood assays
100390	Tea consumed	7.05595049652371e-06	CAT-SIN	LOGISTIC-BINARY	100089	Online follow-up	100090	Diet by 24-hour recall	100104	Hot/cold beverages yesterday
30190	Monocyte percentage	7.55588079355958e-06	CONTINUOUS	LINEAR	100078	Biological samples	100079	Assay results	100080	Blood assays
41202 category:E669	Diagnoses - main ICD10: E66.9 Obesity unspecified	7.73693928056088e-06	CAT-MUL	LOGISTIC-BINARY	100091	Health-related outcomes	2000	Hospital in-patient	2002	Diagnoses
6149 category:4	Mouth/teeth dental problems: Loose teeth	8.29184743848189e-06	CAT-MUL	LOGISTIC-BINARY	100000	UK Biobank Assessment Centre	100025	Touchscreen	100036	Health and medical history
20002 category:1309	Non-cancer illness code self-reported: osteoporosis	8.32249033575253e-06	CAT-MUL	LOGISTIC-BINARY	100000	UK Biobank Assessment Centre	100071	Verbal interview	100074	Medical conditions
41204 category:I517	Diagnoses - secondary ICD10: I51.7 Cardiomegaly	8.33795162635605e-06	CAT-MUL	LOGISTIC-BINARY	100091	Health-related outcomes	2000	Hospital in-patient	2002	Diagnoses
41200 category:W371	Operative procedures - main OPCS: W37.1 Primary total prosthetic replacement of hip joint using cement	8.38363195123153e-06	CAT-MUL	LOGISTIC-BINARY	100091	Health-related outcomes	2000	Hospital in-patient	2005	Operations
41244 category:200	Intended management of patient (recoded): No overnight hospital stay	9.343889089975e-06	CAT-MUL	LOGISTIC-BINARY	100091	Health-related outcomes	2000	Hospital in-patient	2001	Admission and discharge
6159 category:4	Pain type(s) experienced in last month: Back pain	9.87839936690324e-06	CAT-MUL	LOGISTIC-BINARY	100000	UK Biobank Assessment Centre	100025	Touchscreen	100036	Health and medical history
20003 category:1140866116	Treatment/medication code: frusemide	1.02841498090233e-05	CAT-MUL	LOGISTIC-BINARY	100000	UK Biobank Assessment Centre	100071	Verbal interview	100075	Medications
1180	Morning/evening person (chronotype)	1.04373231920907e-05	CAT-SIN	ORDERED-LOGISTIC	100000	UK Biobank Assessment Centre	100025	Touchscreen	100050	Lifestyle and environment
41202 category:K805	Diagnoses - main ICD10: K80.5 Calculus of bile duct without cholangitis or cholecystitis	1.1343227066606e-05	CAT-MUL	LOGISTIC-BINARY	100091	Health-related outcomes	2000	Hospital in-patient	2002	Diagnoses
20002 category:1123	Non-cancer illness code self-reported: sleep apnoea	1.15995237815986e-05	CAT-MUL	LOGISTIC-BINARY	100000	UK Biobank Assessment Centre	100071	Verbal interview	100074	Medical conditions
2744	Birth weight of first child	1.16439399084982e-05	INTEGER	ORDERED-LOGISTIC	100000	UK Biobank Assessment Centre	100025	Touchscreen	100068	Sex-specific factors
23318	Legs combined bone area	1.18648530549451e-05	CONTINUOUS	LINEAR	100000	UK Biobank Assessment Centre	100003	Imaging	103	DXA assessment
3526	Mother's age at death	1.23444921025593e-05	INTEGER	LINEAR	100000	UK Biobank Assessment Centre	100025	Touchscreen	100034	Family history
6159 category:1	Pain type(s) experienced in last month: Headache	1.23912565137689e-05	CAT-MUL	LOGISTIC-BINARY	100000	UK Biobank Assessment Centre	100025	Touchscreen	100036	Health and medical history
6164 category:1	Types of physical activity in last 4 weeks: Walking for pleasure (not as a means of transport)	1.2570623542158e-05	CAT-MUL	LOGISTIC-BINARY	100000	UK Biobank Assessment Centre	100025	Touchscreen	100050	Lifestyle and environment
20003 category:1141146234	Treatment/medication code: atorvastatin	1.26519446238812e-05	CAT-MUL	LOGISTIC-BINARY	100000	UK Biobank Assessment Centre	100071	Verbal interview	100075	Medications
20107 category:100	Illnesses of father	1.29614195135928e-05	CAT-MUL	LOGISTIC-BINARY	100000	UK Biobank Assessment Centre	100025	Touchscreen	100034	Family history
100180	Squash intake	1.49085540733012e-05	CAT-SIN	ORDERED-LOGISTIC	100089	Online follow-up	100090	Diet by 24-hour recall	100104	Hot/cold beverages yesterday
1528	Water intake	1.65212702962868e-05	INTEGER	ORDERED-LOGISTIC	100000	UK Biobank Assessment Centre	100025	Touchscreen	100050	Lifestyle and environment
90144	Fraction acceleration <= 600 milli-gravities	1.65369323740257e-05	CONTINUOUS	ORDERED-LOGISTIC	100088	Additional exposures	1008	Physical activity measurement	1010	Acceleration intensity distribution
6138 category:3	Qualifications: O levels/GCSEs or equivalent	1.67729912716477e-05	CAT-MUL	LOGISTIC-BINARY	100000	UK Biobank Assessment Centre	100025	Touchscreen	100062	Sociodemographics
1379	Lamb/mutton intake	1.70117310938527e-05	CAT-SIN	ORDERED-LOGISTIC	100000	UK Biobank Assessment Centre	100025	Touchscreen	100050	Lifestyle and environment
6153 category:3	Medication for cholesterol blood pressure diabetes or take exogenous hormones: Insulin	1.75884633041378e-05	CAT-MUL	LOGISTIC-BINARY	100000	UK Biobank Assessment Centre	100025	Touchscreen	100036	Health and medical history
6139 category:3	Gas or solid-fuel cooking/heating: An open solid fuel fire that you use regularly in winter time	1.7956109663191e-05	CAT-MUL	LOGISTIC-BINARY	100000	UK Biobank Assessment Centre	100025	Touchscreen	100062	Sociodemographics
6159 category:100	Pain type(s) experienced in last month	1.83752548651605e-05	CAT-MUL	LOGISTIC-BINARY	100000	UK Biobank Assessment Centre	100025	Touchscreen	100036	Health and medical history
41204 category:Z880	Diagnoses - secondary ICD10: Z88.0 Personal history of allergy to penicillin	1.91256182024216e-05	CAT-MUL	LOGISTIC-BINARY	100091	Health-related outcomes	2000	Hospital in-patient	2002	Diagnoses
30210	Eosinophill percentage	1.91977579243821e-05	CONTINUOUS	LINEAR	100078	Biological samples	100079	Assay results	100080	Blood assays
41204 category:I500	Diagnoses - secondary ICD10: I50.0 Congestive heart failure	1.92405561981771e-05	CAT-MUL	LOGISTIC-BINARY	100091	Health-related outcomes	2000	Hospital in-patient	2002	Diagnoses
41204 category:M751	Diagnoses - secondary ICD10: M75.1 Rotator cuff syndrome	2.08448472710817e-05	CAT-MUL	LOGISTIC-BINARY	100091	Health-related outcomes	2000	Hospital in-patient	2002	Diagnoses
1737	Childhood sunburn occasions	2.09760494774674e-05	INTEGER	ORDERED-LOGISTIC	100000	UK Biobank Assessment Centre	100025	Touchscreen	100050	Lifestyle and environment
6153 category:100	Medication for cholesterol blood pressure diabetes or take exogenous hormones	2.10395368540779e-05	CAT-MUL	LOGISTIC-BINARY	100000	UK Biobank Assessment Centre	100025	Touchscreen	100036	Health and medical history
20003 category:1140874420	Treatment/medication code: quinine	2.21897009018731e-05	CAT-MUL	LOGISTIC-BINARY	100000	UK Biobank Assessment Centre	100071	Verbal interview	100075	Medications
23230	Legs BMC (bone mineral content)	2.25083967369969e-05	CONTINUOUS	LINEAR	100000	UK Biobank Assessment Centre	100003	Imaging	103	DXA assessment
41204 category:L97	Diagnoses - secondary ICD10: L97 Ulcer of lower limb not elsewhere classified	2.25903650444416e-05	CAT-MUL	LOGISTIC-BINARY	100091	Health-related outcomes	2000	Hospital in-patient	2002	Diagnoses
41210 category:Y767	Operative procedures - secondary OPCS: Y76.7 Arthroscopic approach to joint	2.26352434436437e-05	CAT-MUL	LOGISTIC-BINARY	100091	Health-related outcomes	2000	Hospital in-patient	2005	Operations
41204 category:Z871	Diagnoses - secondary ICD10: Z87.1 Personal history of diseases of the digestive system	2.29184265902376e-05	CAT-MUL	LOGISTIC-BINARY	100091	Health-related outcomes	2000	Hospital in-patient	2002	Diagnoses
6145 category:6	Illness injury bereavement stress in last 2 years: Financial difficulties	2.30582239388882e-05	CAT-MUL	LOGISTIC-BINARY	100000	UK Biobank Assessment Centre	100025	Touchscreen	100059	Psychosocial factors
22613 category:1	Worked with paints thinners or glues	2.36584731056258e-05	CAT-MUL	LOGISTIC-BINARY	100089	Online follow-up	123	Work environment	130	Employment history
41249 category:1002	Methods of admission to hospital (recoded): Elective admission: Booked	2.42848386234647e-05	CAT-MUL	LOGISTIC-BINARY	100091	Health-related outcomes	2000	Hospital in-patient	2001	Admission and discharge
20003 category:1140861998	Treatment/medication code: ventolin 100micrograms inhaler	2.4432203052788e-05	CAT-MUL	LOGISTIC-BINARY	100000	UK Biobank Assessment Centre	100071	Verbal interview	100075	Medications
41210 category:J439	Operative procedures - secondary OPCS: J43.9 Unspecified diagnostic endoscopic retrograde examination of bile duct and pancreatic duct	2.44877991803277e-05	CAT-MUL	LOGISTIC-BINARY	100091	Health-related outcomes	2000	Hospital in-patient	2005	Operations
20514	Recent lack of interest or pleasure in doing things	2.45694905326483e-05	CAT-SIN	ORDERED-LOGISTIC	100089	Online follow-up	136	Mental health	138	Depression
41200 category:J381	Operative procedures - main OPCS: J38.1 Endoscopic sphincterotomy of sphincter of Oddi and removal of calculus HFQ	2.49107151406879e-05	CAT-MUL	LOGISTIC-BINARY	100091	Health-related outcomes	2000	Hospital in-patient	2005	Operations
20004 category:1484	Operation code: pilonidal sinus surgery (anal)	2.49491413122051e-05	CAT-MUL	LOGISTIC-BINARY	100000	UK Biobank Assessment Centre	100071	Verbal interview	100076	Operations
41200 category:D106	Operative procedures - main OPCS: D10.6 Revision of mastoidectomy	2.51063353895455e-05	CAT-MUL	LOGISTIC-BINARY	100091	Health-related outcomes	2000	Hospital in-patient	2005	Operations
41204 category:M159	Diagnoses - secondary ICD10: M15.9 Polyarthrosis unspecified	2.5478932383811e-05	CAT-MUL	LOGISTIC-BINARY	100091	Health-related outcomes	2000	Hospital in-patient	2002	Diagnoses
100460	Added milk to standard tea	2.71041634350001e-05	CAT-SIN	ORDERED-LOGISTIC	100089	Online follow-up	100090	Diet by 24-hour recall	100104	Hot/cold beverages yesterday
41202 category:E119	Diagnoses - main ICD10: E11.9 Without complications	2.71485146359207e-05	CAT-MUL	LOGISTIC-BINARY	100091	Health-related outcomes	2000	Hospital in-patient	2002	Diagnoses
41202 category:K429	Diagnoses - main ICD10: K42.9 Umbilical hernia without obstruction or gangrene	2.80067392020942e-05	CAT-MUL	LOGISTIC-BINARY	100091	Health-related outcomes	2000	Hospital in-patient	2002	Diagnoses
90045	Average acceleration 18:00 - 18:59	2.81708442611087e-05	CONTINUOUS	LINEAR	100088	Additional exposures	1008	Physical activity measurement	1009	Acceleration averages
680 baseline:1	Own or rent accommodation lived in	2.91817279556484e-05	CAT-SIN	MULTINOMIAL-LOGISTIC	100000	UK Biobank Assessment Centre	100025	Touchscreen	100062	Sociodemographics
22506 baseline:114	Tobacco smoking	2.96746099311019e-05	CAT-SIN	MULTINOMIAL-LOGISTIC	100089	Online follow-up	123	Work environment	132	Medical information
41200 category:S472	Operative procedures - main OPCS: S47.2 Drainage of lesion of skin NEC	3.12919003833317e-05	CAT-MUL	LOGISTIC-BINARY	100091	Health-related outcomes	2000	Hospital in-patient	2005	Operations
6017	Able to walk or cycle unaided for 10 minutes	3.19846362303102e-05	CAT-SIN	ORDERED-LOGISTIC	100000	UK Biobank Assessment Centre	100006	Physical measures	100012	ECG during exercise
41210 category:Y534	Operative procedures - secondary OPCS: Y53.4 Approach to organ under fluoroscopic control	3.50051948179045e-05	CAT-MUL	LOGISTIC-BINARY	100091	Health-related outcomes	2000	Hospital in-patient	2005	Operations
41202 category:K801	Diagnoses - main ICD10: K80.1 Calculus of gallbladder with other cholecystitis	3.52890036703035e-05	CAT-MUL	LOGISTIC-BINARY	100091	Health-related outcomes	2000	Hospital in-patient	2002	Diagnoses
22423	LV stroke volume	3.66230428833157e-05	INTEGER	LINEAR	100000	UK Biobank Assessment Centre	100003	Imaging	102	Heart MRI
6164 category:3	Types of physical activity in last 4 weeks: Strenuous sports	3.6950578322319e-05	CAT-MUL	LOGISTIC-BINARY	100000	UK Biobank Assessment Centre	100025	Touchscreen	100050	Lifestyle and environment
41200 category:T202	Operative procedures - main OPCS: T20.2 Primary repair of inguinal hernia using insert of prosthetic material	3.70354324847278e-05	CAT-MUL	LOGISTIC-BINARY	100091	Health-related outcomes	2000	Hospital in-patient	2005	Operations
2887	Number of cigarettes previously smoked daily	3.81688308850111e-05	INTEGER	ORDERED-LOGISTIC	100000	UK Biobank Assessment Centre	100025	Touchscreen	100050	Lifestyle and environment
41200 category:K633	Operative procedures - main OPCS: K63.3 Angiocardiography of left side of heart NEC	3.99160296501474e-05	CAT-MUL	LOGISTIC-BINARY	100091	Health-related outcomes	2000	Hospital in-patient	2005	Operations
20003 category:2038459814	Treatment/medication code: digoxin	4.02330999153099e-05	CAT-MUL	LOGISTIC-BINARY	100000	UK Biobank Assessment Centre	100071	Verbal interview	100075	Medications
41200 category:K634	Operative procedures - main OPCS: K63.4 Coronary arteriography using two catheters	4.0858676072752e-05	CAT-MUL	LOGISTIC-BINARY	100091	Health-related outcomes	2000	Hospital in-patient	2005	Operations
6154 category:100	Medication for pain relief constipation heartburn	4.09641632539911e-05	CAT-MUL	LOGISTIC-BINARY	100000	UK Biobank Assessment Centre	100025	Touchscreen	100036	Health and medical history
41202 category:T840	Diagnoses - main ICD10: T84.0 Mechanical complication of internal joint prosthesis	4.10709960140005e-05	CAT-MUL	LOGISTIC-BINARY	100091	Health-related outcomes	2000	Hospital in-patient	2002	Diagnoses
41204 category:G590	Diagnoses - secondary ICD10: G59.0 Diabetic mononeuropathy	4.23553246268204e-05	CAT-MUL	LOGISTIC-BINARY	100091	Health-related outcomes	2000	Hospital in-patient	2002	Diagnoses
23304	Trunk bone area	4.26523408519588e-05	CONTINUOUS	LINEAR	100000	UK Biobank Assessment Centre	100003	Imaging	103	DXA assessment
90143	Fraction acceleration <= 500 milli-gravities	4.55425728381537e-05	CONTINUOUS	ORDERED-LOGISTIC	100088	Additional exposures	1008	Physical activity measurement	1010	Acceleration intensity distribution
20002 category:1473	Non-cancer illness code self-reported: high cholesterol	4.61245326166462e-05	CAT-MUL	LOGISTIC-BINARY	100000	UK Biobank Assessment Centre	100071	Verbal interview	100074	Medical conditions
41202 category:M161	Diagnoses - main ICD10: M16.1 Other primary coxarthrosis	4.82420035949272e-05	CAT-MUL	LOGISTIC-BINARY	100091	Health-related outcomes	2000	Hospital in-patient	2002	Diagnoses
90145	Fraction acceleration <= 700 milli-gravities	4.93757483453707e-05	CONTINUOUS	ORDERED-LOGISTIC	100088	Additional exposures	1008	Physical activity measurement	1010	Acceleration intensity distribution
41204 category:I251	Diagnoses - secondary ICD10: I25.1 Atherosclerotic heart disease	4.97236439097532e-05	CAT-MUL	LOGISTIC-BINARY	100091	Health-related outcomes	2000	Hospital in-patient	2002	Diagnoses
2415	Had major operations	5.05691050940226e-05	CAT-SIN	LOGISTIC-BINARY	100000	UK Biobank Assessment Centre	100025	Touchscreen	100036	Health and medical history
41204 category:R600	Diagnoses - secondary ICD10: R60.0 Localised oedema	5.30723034696888e-05	CAT-MUL	LOGISTIC-BINARY	100091	Health-related outcomes	2000	Hospital in-patient	2002	Diagnoses
20107 category:8	Illnesses of father: High blood pressure	5.38692413055302e-05	CAT-MUL	LOGISTIC-BINARY	100000	UK Biobank Assessment Centre	100025	Touchscreen	100034	Family history
20544 category:12	Mental health problems ever diagnosed by a professional: Bulimia nervosa	5.4824477084479e-05	CAT-MUL	LOGISTIC-BINARY	100089	Online follow-up	136	Mental health	137	Mental distress
23320	Leg BMC (bone mineral content) (left)	5.54318203656662e-05	CONTINUOUS	LINEAR	100000	UK Biobank Assessment Centre	100003	Imaging	103	DXA assessment
41202 category:G510	Diagnoses - main ICD10: G51.0 Bell's palsy	5.69641028423781e-05	CAT-MUL	LOGISTIC-BINARY	100091	Health-related outcomes	2000	Hospital in-patient	2002	Diagnoses
41202 category:I800	Diagnoses - main ICD10: I80.0 Phlebitis and thrombophlebitis of superficial vessels of lower extremities	5.73439394146573e-05	CAT-MUL	LOGISTIC-BINARY	100091	Health-related outcomes	2000	Hospital in-patient	2002	Diagnoses
23202	L1-L4 average width	6.04355208544945e-05	CONTINUOUS	LINEAR	100000	UK Biobank Assessment Centre	100003	Imaging	103	DXA assessment
41204 category:M1999	Diagnoses - secondary ICD10: M19.99 Arthrosis unspecified (Site unspecified)	6.0880562336773e-05	CAT-MUL	LOGISTIC-BINARY	100091	Health-related outcomes	2000	Hospital in-patient	2002	Diagnoses
41204 category:E059	Diagnoses - secondary ICD10: E05.9 Thyrotoxicosis unspecified	6.10906355686215e-05	CAT-MUL	LOGISTIC-BINARY	100091	Health-related outcomes	2000	Hospital in-patient	2002	Diagnoses
20002 category:1564	Non-cancer illness code self-reported: antiphospholipid syndrome	6.30477511505577e-05	CAT-MUL	LOGISTIC-BINARY	100000	UK Biobank Assessment Centre	100071	Verbal interview	100074	Medical conditions
1170	Getting up in morning	6.61925027817997e-05	CAT-SIN	ORDERED-LOGISTIC	100000	UK Biobank Assessment Centre	100025	Touchscreen	100050	Lifestyle and environment
41202 category:I251	Diagnoses - main ICD10: I25.1 Atherosclerotic heart disease	7.07671896424145e-05	CAT-MUL	LOGISTIC-BINARY	100091	Health-related outcomes	2000	Hospital in-patient	2002	Diagnoses
40002 category:E149	Contributory (secondary) causes of death: ICD10: E14.9 Without complications	7.59241444691622e-05	CAT-MUL	LOGISTIC-BINARY	100091	Health-related outcomes	100093	Death register	100093	Death register
100240	Coffee consumed	7.81687543321094e-05	CAT-SIN	LOGISTIC-BINARY	100089	Online follow-up	100090	Diet by 24-hour recall	100104	Hot/cold beverages yesterday
1950	Sensitivity / hurt feelings	7.83385806677318e-05	CAT-SIN	LOGISTIC-BINARY	100000	UK Biobank Assessment Centre	100025	Touchscreen	100059	Psychosocial factors
41200 category:T315	Operative procedures - main OPCS: T31.5 Drainage of anterior abdominal wall	7.83815197678763e-05	CAT-MUL	LOGISTIC-BINARY	100091	Health-related outcomes	2000	Hospital in-patient	2005	Operations
41247 category:2000	Patient classification on admission (recoded): Day case	8.01982223547158e-05	CAT-MUL	LOGISTIC-BINARY	100091	Health-related outcomes	2000	Hospital in-patient	2001	Admission and discharge
41204 category:I739	Diagnoses - secondary ICD10: I73.9 Peripheral vascular disease unspecified	8.16454233899838e-05	CAT-MUL	LOGISTIC-BINARY	100091	Health-related outcomes	2000	Hospital in-patient	2002	Diagnoses
2814	Ever used hormone-replacement therapy (HRT)	8.21496883086041e-05	CAT-SIN	LOGISTIC-BINARY	100000	UK Biobank Assessment Centre	100025	Touchscreen	100068	Sex-specific factors
1160	Sleep duration	8.38355177387997e-05	INTEGER	ORDERED-LOGISTIC	100000	UK Biobank Assessment Centre	100025	Touchscreen	100050	Lifestyle and environment
20002 category:1276	Non-cancer illness code self-reported: diabetic eye disease	8.38586589469437e-05	CAT-MUL	LOGISTIC-BINARY	100000	UK Biobank Assessment Centre	100071	Verbal interview	100074	Medical conditions
100580	Alcohol consumed	8.50300435790303e-05	CAT-SIN	LOGISTIC-BINARY	100089	Online follow-up	100090	Diet by 24-hour recall	100100	Alcoholic beverages yesterday
6148 category:100	Eye problems/disorders	8.66154489006925e-05	CAT-MUL	LOGISTIC-BINARY	100000	UK Biobank Assessment Centre	100025	Touchscreen	100036	Health and medical history
22421	LV end diastolic volume	9.13197918853626e-05	INTEGER	LINEAR	100000	UK Biobank Assessment Centre	100003	Imaging	102	Heart MRI
30050	Mean corpuscular haemoglobin	0.000100862759724896	CONTINUOUS	LINEAR	100078	Biological samples	100079	Assay results	100080	Blood assays
90141	Fraction acceleration <= 450 milli-gravities	0.000104570578359047	CONTINUOUS	ORDERED-LOGISTIC	100088	Additional exposures	1008	Physical activity measurement	1010	Acceleration intensity distribution
22613 category:0	Worked with paints thinners or glues: Rarely/never	0.000105309721726668	CAT-MUL	LOGISTIC-BINARY	100089	Online follow-up	123	Work environment	130	Employment history
20002 category:1625	Non-cancer illness code self-reported: cellulitis	0.000107521217036117	CAT-MUL	LOGISTIC-BINARY	100000	UK Biobank Assessment Centre	100071	Verbal interview	100074	Medical conditions
41204 category:N179	Diagnoses - secondary ICD10: N17.9 Acute renal failure unspecified	0.000108487607005201	CAT-MUL	LOGISTIC-BINARY	100091	Health-related outcomes	2000	Hospital in-patient	2002	Diagnoses
90046	Average acceleration 19:00 - 19:59	0.000108552537804862	CONTINUOUS	LINEAR	100088	Additional exposures	1008	Physical activity measurement	1009	Acceleration averages
41204 category:F171	Diagnoses - secondary ICD10: F17.1 Harmful use	0.000111506811994839	CAT-MUL	LOGISTIC-BINARY	100091	Health-related outcomes	2000	Hospital in-patient	2002	Diagnoses
41204 category:E109	Diagnoses - secondary ICD10: E10.9 Without complications	0.000112764182121231	CAT-MUL	LOGISTIC-BINARY	100091	Health-related outcomes	2000	Hospital in-patient	2002	Diagnoses
41204 category:Z720	Diagnoses - secondary ICD10: Z72.0 Tobacco use	0.000113506049604663	CAT-MUL	LOGISTIC-BINARY	100091	Health-related outcomes	2000	Hospital in-patient	2002	Diagnoses
41202 category:K610	Diagnoses - main ICD10: K61.0 Anal abscess	0.000115562709146484	CAT-MUL	LOGISTIC-BINARY	100091	Health-related outcomes	2000	Hospital in-patient	2002	Diagnoses
104450	Apple intake	0.000118803349263538	CAT-SIN	ORDERED-LOGISTIC	100089	Online follow-up	100090	Diet by 24-hour recall	100103	Fruit/vegetables yesterday
41204 category:G990	Diagnoses - secondary ICD10: G99.0 Autonomic neuropathy in endocrine and metabolic diseases	0.000118981222275695	CAT-MUL	LOGISTIC-BINARY	100091	Health-related outcomes	2000	Hospital in-patient	2002	Diagnoses
90142	Fraction acceleration <= 475 milli-gravities	0.000120862424447277	CONTINUOUS	ORDERED-LOGISTIC	100088	Additional exposures	1008	Physical activity measurement	1010	Acceleration intensity distribution
3637	Frequency of other exercises in last 4 weeks	0.000121695577652863	CAT-SIN	ORDERED-LOGISTIC	100000	UK Biobank Assessment Centre	100025	Touchscreen	100050	Lifestyle and environment
20002 category:1594	Non-cancer illness code self-reported: respiratory infection	0.000122708507922943	CAT-MUL	LOGISTIC-BINARY	100000	UK Biobank Assessment Centre	100071	Verbal interview	100074	Medical conditions
5119	3mm cylindrical power (left)	0.000122814652575688	CONTINUOUS	LINEAR	100000	UK Biobank Assessment Centre	100006	Physical measures	100013	Eye measures
41204 category:J849	Diagnoses - secondary ICD10: J84.9 Interstitial pulmonary disease unspecified	0.000123794021032874	CAT-MUL	LOGISTIC-BINARY	100091	Health-related outcomes	2000	Hospital in-patient	2002	Diagnoses
20003 category:1141174508	Treatment/medication code: reductil 10mg capsule	0.00012441824844653	CAT-MUL	LOGISTIC-BINARY	100000	UK Biobank Assessment Centre	100071	Verbal interview	100075	Medications
41202 category:K409	Diagnoses - main ICD10: K40.9 Unilateral or unspecified inguinal hernia without obstruction or gangrene	0.000125390514600928	CAT-MUL	LOGISTIC-BINARY	100091	Health-related outcomes	2000	Hospital in-patient	2002	Diagnoses
41203 category:0093	Diagnoses - main ICD9: 0093 Diarrhoea of presumed infectious origin	0.000125743961356645	CAT-MUL	LOGISTIC-BINARY	100091	Health-related outcomes	2000	Hospital in-patient	2002	Diagnoses
41210 category:Y508	Operative procedures - secondary OPCS: Y50.8 Other specified approach through abdominal cavity	0.000125896296466142	CAT-MUL	LOGISTIC-BINARY	100091	Health-related outcomes	2000	Hospital in-patient	2005	Operations
41204 category:M109	Diagnoses - secondary ICD10: M10.9 Gout unspecified	0.00012624958609608	CAT-MUL	LOGISTIC-BINARY	100091	Health-related outcomes	2000	Hospital in-patient	2002	Diagnoses
3606	Chest pain or discomfort walking normally	0.000128695559618601	CAT-SIN	LOGISTIC-BINARY	100000	UK Biobank Assessment Centre	100025	Touchscreen	100036	Health and medical history
41230 category:5PJ	PCT where patients GP was registered: STOKE ON TRENT PCT	0.000131400666817278	CAT-MUL	LOGISTIC-BINARY	100091	Health-related outcomes	2000	Hospital in-patient	2001	Admission and discharge
981	Duration walking for pleasure	0.000133525137500213	CAT-SIN	ORDERED-LOGISTIC	100000	UK Biobank Assessment Centre	100025	Touchscreen	100050	Lifestyle and environment
25402	Mean OD in inferior cerebellar peduncle on FA skeleton (right)	0.000135799525567522	CONTINUOUS	LINEAR	100000	UK Biobank Assessment Centre	100003	Imaging	100	Brain MRI
6145 category:1	Illness injury bereavement stress in last 2 years: Serious illness injury or assault to yourself	0.000136826188226322	CAT-MUL	LOGISTIC-BINARY	100000	UK Biobank Assessment Centre	100025	Touchscreen	100059	Psychosocial factors
2966	Age high blood pressure diagnosed	0.000139941556802124	INTEGER	LINEAR	100000	UK Biobank Assessment Centre	100025	Touchscreen	100036	Health and medical history
1883	Number of full sisters	0.000141396838696452	INTEGER	ORDERED-LOGISTIC	100000	UK Biobank Assessment Centre	100025	Touchscreen	100034	Family history
41204 category:E662	Diagnoses - secondary ICD10: E66.2 Extreme obesity with alveolar hypoventilation	0.000141836600586625	CAT-MUL	LOGISTIC-BINARY	100091	Health-related outcomes	2000	Hospital in-patient	2002	Diagnoses
41229 category:5PJ	PCT responsible for patient data: STOKE ON TRENT PCT	0.000141933747896399	CAT-MUL	LOGISTIC-BINARY	100091	Health-related outcomes	2000	Hospital in-patient	2001	Admission and discharge
2159	Ever had same-sex intercourse	0.000146979327041236	CAT-SIN	LOGISTIC-BINARY	100000	UK Biobank Assessment Centre	100025	Touchscreen	100050	Lifestyle and environment
41204 category:N40	Diagnoses - secondary ICD10: N40 Hyperplasia of prostate	0.000151297116541551	CAT-MUL	LOGISTIC-BINARY	100091	Health-related outcomes	2000	Hospital in-patient	2002	Diagnoses
90013	Standard deviation of acceleration	0.000153160710213873	CONTINUOUS	LINEAR	100088	Additional exposures	1008	Physical activity measurement	1009	Acceleration averages
1960	Fed-up feelings	0.000153768038678585	CAT-SIN	LOGISTIC-BINARY	100000	UK Biobank Assessment Centre	100025	Touchscreen	100059	Psychosocial factors
6333	Duration spent answering each puzzle	0.000155835920106856	INTEGER	LINEAR	100000	UK Biobank Assessment Centre	100026	Cognitive function	501	Matrix pattern completion
22407	Visceral adipose tissue volume (VAT)	0.000162426715837468	CONTINUOUS	LINEAR	100000	UK Biobank Assessment Centre	100003	Imaging	105	Abdominal MRI
41200 category:W852	Operative procedures - main OPCS: W85.2 Endoscopic irrigation of knee joint	0.000163961753596781	CAT-MUL	LOGISTIC-BINARY	100091	Health-related outcomes	2000	Hospital in-patient	2005	Operations
1279	Exposure to tobacco smoke outside home	0.000173242893658244	INTEGER	ORDERED-LOGISTIC	100000	UK Biobank Assessment Centre	100025	Touchscreen	100050	Lifestyle and environment
41249 category:2003	Methods of admission to hospital (recoded): Emergency admission: Bed bureau	0.000175002477991296	CAT-MUL	LOGISTIC-BINARY	100091	Health-related outcomes	2000	Hospital in-patient	2001	Admission and discharge
90088	No-wear time bias adjusted acceleration standard deviation	0.000191126043611155	CONTINUOUS	LINEAR	100088	Additional exposures	1008	Physical activity measurement	1009	Acceleration averages
20004 category:1368	Operation code: mastectomy	0.000194859491396424	CAT-MUL	LOGISTIC-BINARY	100000	UK Biobank Assessment Centre	100071	Verbal interview	100076	Operations
41210 category:M763	Operative procedures - secondary OPCS: M76.3 Optical urethrotomy	0.000207177576635566	CAT-MUL	LOGISTIC-BINARY	100091	Health-related outcomes	2000	Hospital in-patient	2005	Operations
1269	Exposure to tobacco smoke at home	0.000213401732453099	INTEGER	ORDERED-LOGISTIC	100000	UK Biobank Assessment Centre	100025	Touchscreen	100050	Lifestyle and environment
41200 category:L746	Operative procedures - main OPCS: L74.6 Creation of graft fistula for dialysis	0.000222336960707779	CAT-MUL	LOGISTIC-BINARY	100091	Health-related outcomes	2000	Hospital in-patient	2005	Operations
41204 category:I501	Diagnoses - secondary ICD10: I50.1 Left ventricular failure	0.000222559349871528	CAT-MUL	LOGISTIC-BINARY	100091	Health-related outcomes	2000	Hospital in-patient	2002	Diagnoses
41204 category:I872	Diagnoses - secondary ICD10: I87.2 Venous insufficiency (chronic) (peripheral)	0.000233773847313973	CAT-MUL	LOGISTIC-BINARY	100091	Health-related outcomes	2000	Hospital in-patient	2002	Diagnoses
90146	Fraction acceleration <= 800 milli-gravities	0.000236166579919099	CONTINUOUS	ORDERED-LOGISTIC	100088	Additional exposures	1008	Physical activity measurement	1010	Acceleration intensity distribution
806	Job involves mainly walking or standing	0.000244688579151897	CAT-SIN	ORDERED-LOGISTIC	100000	UK Biobank Assessment Centre	100025	Touchscreen	100062	Sociodemographics
25162	Mean MO in inferior cerebellar peduncle on FA skeleton (right)	0.000247253751449149	CONTINUOUS	LINEAR	100000	UK Biobank Assessment Centre	100003	Imaging	100	Brain MRI
41202 category:E113	Diagnoses - main ICD10: E11.3 With ophthalmic complications	0.000251697089001541	CAT-MUL	LOGISTIC-BINARY	100091	Health-related outcomes	2000	Hospital in-patient	2002	Diagnoses
41202 category:E115	Diagnoses - main ICD10: E11.5 With peripheral circulatory complications	0.000260943146538016	CAT-MUL	LOGISTIC-BINARY	100091	Health-related outcomes	2000	Hospital in-patient	2002	Diagnoses
20004 category:1404	Operation code: umbilical hernia repair	0.000261373773035536	CAT-MUL	LOGISTIC-BINARY	100000	UK Biobank Assessment Centre	100071	Verbal interview	100076	Operations
6153 category:4	Medication for cholesterol blood pressure diabetes or take exogenous hormones: Hormone replacement therapy	0.00026273163519619	CAT-MUL	LOGISTIC-BINARY	100000	UK Biobank Assessment Centre	100025	Touchscreen	100036	Health and medical history
41210 category:S063	Operative procedures - secondary OPCS: S06.3 Shave excision of lesion of skin of head or neck	0.00026685302714098	CAT-MUL	LOGISTIC-BINARY	100091	Health-related outcomes	2000	Hospital in-patient	2005	Operations
41202 category:I48	Diagnoses - main ICD10: I48 Atrial fibrillation and flutter	0.000271122178057505	CAT-MUL	LOGISTIC-BINARY	100091	Health-related outcomes	2000	Hospital in-patient	2002	Diagnoses
41202 category:E272	Diagnoses - main ICD10: E27.2 Addisonian crisis	0.000277171631478917	CAT-MUL	LOGISTIC-BINARY	100091	Health-related outcomes	2000	Hospital in-patient	2002	Diagnoses
21004	Number of puzzles correct	0.000277774808619929	INTEGER	ORDERED-LOGISTIC	100000	UK Biobank Assessment Centre	100026	Cognitive function	503	Tower rearranging
41246 category:1800	Treatment speciality of consultant (recoded): Nephrology	0.000278611461527193	CAT-MUL	LOGISTIC-BINARY	100091	Health-related outcomes	2000	Hospital in-patient	2001	Admission and discharge
90091	No-wear time bias adjusted acceleration maximum	0.000284784701514065	CONTINUOUS	LINEAR	100088	Additional exposures	1008	Physical activity measurement	1009	Acceleration averages
41210 category:E852	Operative procedures - secondary OPCS: E85.2 Non-invasive ventilation NEC	0.000299548677529789	CAT-MUL	LOGISTIC-BINARY	100091	Health-related outcomes	2000	Hospital in-patient	2005	Operations
41201 category:V814	External causes: V81.4 Person injured while boarding or alighting from railway train or railway vehicle	0.000308919175265131	CAT-MUL	LOGISTIC-BINARY	100091	Health-related outcomes	2000	Hospital in-patient	2002	Diagnoses
6382	Number of puzzles correct	0.000314120478220625	INTEGER	ORDERED-LOGISTIC	100000	UK Biobank Assessment Centre	100026	Cognitive function	503	Tower rearranging
41210 category:Y731	Operative procedures - secondary OPCS: Y73.1 Cardiopulmonary bypass	0.000322611020134951	CAT-MUL	LOGISTIC-BINARY	100091	Health-related outcomes	2000	Hospital in-patient	2005	Operations
90140	Fraction acceleration <= 425 milli-gravities	0.000326689019115998	CONTINUOUS	ORDERED-LOGISTIC	100088	Additional exposures	1008	Physical activity measurement	1010	Acceleration intensity distribution
3085	Heel Broadband ultrasound attenuation (BUA) manual entry	0.000328619163541978	CONTINUOUS	LINEAR	100000	UK Biobank Assessment Centre	100006	Physical measures	100018	Bone-densitometry of heel
41210 category:W852	Operative procedures - secondary OPCS: W85.2 Endoscopic irrigation of knee joint	0.000346764168757465	CAT-MUL	LOGISTIC-BINARY	100091	Health-related outcomes	2000	Hospital in-patient	2005	Operations
41200 category:E353	Operative procedures - main OPCS: E35.3 Endoscopic destruction of lesion of larynx	0.000350319590986116	CAT-MUL	LOGISTIC-BINARY	100091	Health-related outcomes	2000	Hospital in-patient	2005	Operations
41229 category:5PK	PCT responsible for patient data: SOUTH STAFFORDSHIRE PCT	0.000356237612376636	CAT-MUL	LOGISTIC-BINARY	100091	Health-related outcomes	2000	Hospital in-patient	2001	Admission and discharge
41202 category:K297	Diagnoses - main ICD10: K29.7 Gastritis unspecified	0.000362319655917481	CAT-MUL	LOGISTIC-BINARY	100091	Health-related outcomes	2000	Hospital in-patient	2002	Diagnoses
104130	Beetroot intake	0.000367313068471119	CAT-SIN	ORDERED-LOGISTIC	100089	Online follow-up	100090	Diet by 24-hour recall	100103	Fruit/vegetables yesterday
41210 category:W784	Operative procedures - secondary OPCS: W78.4 Limited release of contracture of capsule of joint	0.000367544763607378	CAT-MUL	LOGISTIC-BINARY	100091	Health-related outcomes	2000	Hospital in-patient	2005	Operations
4194	Pulse rate	0.000371429099658138	INTEGER	LINEAR	100000	UK Biobank Assessment Centre	100006	Physical measures	100007	Arterial stiffness
90138	Fraction acceleration <= 375 milli-gravities	0.000372701201986279	CONTINUOUS	ORDERED-LOGISTIC	100088	Additional exposures	1008	Physical activity measurement	1010	Acceleration intensity distribution
23228	Leg BMC (bone mineral content) (right)	0.000378498468529157	CONTINUOUS	LINEAR	100000	UK Biobank Assessment Centre	100003	Imaging	103	DXA assessment
41230 category:5PK	PCT where patients GP was registered: SOUTH STAFFORDSHIRE PCT	0.000399395658225505	CAT-MUL	LOGISTIC-BINARY	100091	Health-related outcomes	2000	Hospital in-patient	2001	Admission and discharge
41210 category:D162	Operative procedures - secondary OPCS: D16.2 Graft replacement of ossicular chain	0.00040695631233456	CAT-MUL	LOGISTIC-BINARY	100091	Health-related outcomes	2000	Hospital in-patient	2005	Operations
41204 category:G632	Diagnoses - secondary ICD10: G63.2 Diabetic polyneuropathy	0.000422536405946259	CAT-MUL	LOGISTIC-BINARY	100091	Health-related outcomes	2000	Hospital in-patient	2002	Diagnoses
41210 category:H289	Operative procedures - secondary OPCS: H28.9 Unspecified diagnostic endoscopic examination of sigmoid colon using rigid sigmoidoscope	0.000428290853067024	CAT-MUL	LOGISTIC-BINARY	100091	Health-related outcomes	2000	Hospital in-patient	2005	Operations
20003 category:1141152590	Treatment/medication code: glimepiride	0.000429956412796673	CAT-MUL	LOGISTIC-BINARY	100000	UK Biobank Assessment Centre	100071	Verbal interview	100075	Medications
23315	Leg bone area (left)	0.000435958566859754	CONTINUOUS	LINEAR	100000	UK Biobank Assessment Centre	100003	Imaging	103	DXA assessment
51	Seated height	0.000444034752902798	CONTINUOUS	LINEAR	100000	UK Biobank Assessment Centre	100006	Physical measures	100008	Anthropometry
6019 baseline:1	ECG/bike method for fitness test	0.000446052604810437	CAT-SIN	MULTINOMIAL-LOGISTIC	100000	UK Biobank Assessment Centre	100006	Physical measures	100012	ECG during exercise
20003 category:1141188442	Treatment/medication code: glucosamine product	0.000453258184801065	CAT-MUL	LOGISTIC-BINARY	100000	UK Biobank Assessment Centre	100071	Verbal interview	100075	Medications
41210 category:Z275	Operative procedures - secondary OPCS: Z27.5 Jejunum	0.000459125537544616	CAT-MUL	LOGISTIC-BINARY	100091	Health-related outcomes	2000	Hospital in-patient	2005	Operations
20519	Recent feelings of tiredness or low energy	0.000468017765501719	CAT-SIN	ORDERED-LOGISTIC	100089	Online follow-up	136	Mental health	138	Depression
41210 category:S577	Operative procedures - secondary OPCS: S57.7 Dressing of skin using vacuum assisted closure device NEC	0.00046810341353996	CAT-MUL	LOGISTIC-BINARY	100091	Health-related outcomes	2000	Hospital in-patient	2005	Operations
100022	Alcohol	0.000473060646724277	CONTINUOUS	ORDERED-LOGISTIC	100089	Online follow-up	100090	Diet by 24-hour recall	100098	Estimated nutrients yesterday
20003 category:1141168574	Treatment/medication code: raloxifene hydrochloride	0.000478967823281738	CAT-MUL	LOGISTIC-BINARY	100000	UK Biobank Assessment Centre	100071	Verbal interview	100075	Medications
5118	6mm cylindrical power (left)	0.000487283810537382	CONTINUOUS	LINEAR	100000	UK Biobank Assessment Centre	100006	Physical measures	100013	Eye measures
41203 category:4785	Diagnoses - main ICD9: 4785 Other diseases of vocal cords	0.000488961866071269	CAT-MUL	LOGISTIC-BINARY	100091	Health-related outcomes	2000	Hospital in-patient	2002	Diagnoses
41246 category:1170	Treatment speciality of consultant (recoded): Cardiothoracic surgery	0.000491358841733814	CAT-MUL	LOGISTIC-BINARY	100091	Health-related outcomes	2000	Hospital in-patient	2001	Admission and discharge
41204 category:R060	Diagnoses - secondary ICD10: R06.0 Dyspnoea	0.000493173463307849	CAT-MUL	LOGISTIC-BINARY	100091	Health-related outcomes	2000	Hospital in-patient	2002	Diagnoses
2060	Frequency of unenthusiasm / disinterest in last 2 weeks	0.000500357672101806	CAT-SIN	ORDERED-LOGISTIC	100000	UK Biobank Assessment Centre	100025	Touchscreen	100059	Psychosocial factors
90129	Fraction acceleration <= 150 milli-gravities	0.000509605199054619	CONTINUOUS	LINEAR	100088	Additional exposures	1008	Physical activity measurement	1010	Acceleration intensity distribution
22501	Year ended full time education	0.00052118787710454	INTEGER	LINEAR	100089	Online follow-up	123	Work environment	123	Work environment
20004 category:1586	Operation code: varicocoele / varicocele surgery	0.000525436309706507	CAT-MUL	LOGISTIC-BINARY	100000	UK Biobank Assessment Centre	100071	Verbal interview	100076	Operations
41200 category:O172	Operative procedures - main OPCS: O17.2 Remanipulation of fracture of long bone and rigid internal fixation NEC	0.000535989156236383	CAT-MUL	LOGISTIC-BINARY	100091	Health-related outcomes	2000	Hospital in-patient	2005	Operations
20003 category:1140888646	Treatment/medication code: felodipine	0.000536442547299985	CAT-MUL	LOGISTIC-BINARY	100000	UK Biobank Assessment Centre	100071	Verbal interview	100075	Medications
728	Number of vehicles in household	0.000575371297324969	CAT-SIN	ORDERED-LOGISTIC	100000	UK Biobank Assessment Centre	100025	Touchscreen	100062	Sociodemographics
20049 category:433	Blood sample # note contents: Poor venous access/flow	0.00057671758348371	CAT-MUL	LOGISTIC-BINARY	100000	UK Biobank Assessment Centre	100001	Biological sampling	100002	Blood sample collection
20002 category:1112	Non-cancer illness code self-reported: chronic obstructive airways disease/copd	0.000586235299698068	CAT-MUL	LOGISTIC-BINARY	100000	UK Biobank Assessment Centre	100071	Verbal interview	100074	Medical conditions
41204 category:M199	Diagnoses - secondary ICD10: M19.9 Arthrosis unspecified	0.000588137427168435	CAT-MUL	LOGISTIC-BINARY	100091	Health-related outcomes	2000	Hospital in-patient	2002	Diagnoses
1120	Weekly usage of mobile phone in last 3 months	0.000591107018068058	CAT-SIN	ORDERED-LOGISTIC	100000	UK Biobank Assessment Centre	100025	Touchscreen	100050	Lifestyle and environment
41204 category:I978	Diagnoses - secondary ICD10: I97.8 Other postprocedural disorders of circulatory system not elsewhere classified	0.000594557983886868	CAT-MUL	LOGISTIC-BINARY	100091	Health-related outcomes	2000	Hospital in-patient	2002	Diagnoses
20003 category:1140866280	Treatment/medication code: bumetanide	0.000606648959236893	CAT-MUL	LOGISTIC-BINARY	100000	UK Biobank Assessment Centre	100071	Verbal interview	100075	Medications
22601 category:41413308	Job coding: telephonist telephone/switchboard operator	0.000614091524456873	CAT-MUL	LOGISTIC-BINARY	100089	Online follow-up	123	Work environment	130	Employment history
22617 category:4141	Job SOC coding: Telephonists	0.000614091524456873	CAT-MUL	LOGISTIC-BINARY	100089	Online follow-up	123	Work environment	130	Employment history
41210 category:Z675	Operative procedures - secondary OPCS: Z67.5 Lumbar intervertebral joint	0.000618268981938742	CAT-MUL	LOGISTIC-BINARY	100091	Health-related outcomes	2000	Hospital in-patient	2005	Operations
77	Heel bone ultrasound T-score manual entry	0.000631876194856337	CONTINUOUS	LINEAR	100000	UK Biobank Assessment Centre	100006	Physical measures	100018	Bone-densitometry of heel
20003 category:99999	Treatment/medication code: Free-text entry unable to be coded	0.00065668485793619	CAT-MUL	LOGISTIC-BINARY	100000	UK Biobank Assessment Centre	100071	Verbal interview	100075	Medications
20110 category:1	Illnesses of mother: Heart disease	0.000663890885256381	CAT-MUL	LOGISTIC-BINARY	100000	UK Biobank Assessment Centre	100025	Touchscreen	100034	Family history
90130	Fraction acceleration <= 175 milli-gravities	0.000665266666685932	CONTINUOUS	LINEAR	100088	Additional exposures	1008	Physical activity measurement	1010	Acceleration intensity distribution
41200 category:H582	Operative procedures - main OPCS: H58.2 Drainage of perianal abscess	0.000671626688857641	CAT-MUL	LOGISTIC-BINARY	100091	Health-related outcomes	2000	Hospital in-patient	2005	Operations
30130	Monocyte count	0.000674036431456492	CONTINUOUS	LINEAR	100078	Biological samples	100079	Assay results	100080	Blood assays
20002 category:1459	Non-cancer illness code self-reported: colitis/not crohns or ulcerative colitis	0.000676699675769514	CAT-MUL	LOGISTIC-BINARY	100000	UK Biobank Assessment Centre	100071	Verbal interview	100074	Medical conditions
25034	Median T2star in hippocampus (left)	0.000684085164644474	CONTINUOUS	LINEAR	100000	UK Biobank Assessment Centre	100003	Imaging	100	Brain MRI
23316	Leg bone area (right)	0.000691443144131334	CONTINUOUS	LINEAR	100000	UK Biobank Assessment Centre	100003	Imaging	103	DXA assessment
41210 category:J411	Operative procedures - secondary OPCS: J41.1 Endoscopic retrograde extraction of calculus from bile duct	0.000707971009690987	CAT-MUL	LOGISTIC-BINARY	100091	Health-related outcomes	2000	Hospital in-patient	2005	Operations
41204 category:R02	Diagnoses - secondary ICD10: R02 Gangrene not elsewhere classified	0.000708864040732685	CAT-MUL	LOGISTIC-BINARY	100091	Health-related outcomes	2000	Hospital in-patient	2002	Diagnoses
41204 category:Z950	Diagnoses - secondary ICD10: Z95.0 Presence of cardiac pacemaker	0.000714890257852651	CAT-MUL	LOGISTIC-BINARY	100091	Health-related outcomes	2000	Hospital in-patient	2002	Diagnoses
1190	Nap during day	0.000744491861842493	CAT-SIN	ORDERED-LOGISTIC	100000	UK Biobank Assessment Centre	100025	Touchscreen	100050	Lifestyle and environment
41204 category:F329	Diagnoses - secondary ICD10: F32.9 Depressive episode unspecified	0.000750756352877377	CAT-MUL	LOGISTIC-BINARY	100091	Health-related outcomes	2000	Hospital in-patient	2002	Diagnoses
41204 category:K828	Diagnoses - secondary ICD10: K82.8 Other specified diseases of gallbladder	0.00075294295546933	CAT-MUL	LOGISTIC-BINARY	100091	Health-related outcomes	2000	Hospital in-patient	2002	Diagnoses
1488	Tea intake	0.000763871116875017	INTEGER	LINEAR	100000	UK Biobank Assessment Centre	100025	Touchscreen	100050	Lifestyle and environment
41204 category:R001	Diagnoses - secondary ICD10: R00.1 Bradycardia unspecified	0.000764080722964727	CAT-MUL	LOGISTIC-BINARY	100091	Health-related outcomes	2000	Hospital in-patient	2002	Diagnoses
20507	Recent feelings of inadequacy	0.000773610779268107	CAT-SIN	ORDERED-LOGISTIC	100089	Online follow-up	136	Mental health	138	Depression
41210 category:K453	Operative procedures - secondary OPCS: K45.3 Anastomosis of mammary artery to left anterior descending coronary artery	0.00077502973841038	CAT-MUL	LOGISTIC-BINARY	100091	Health-related outcomes	2000	Hospital in-patient	2005	Operations
41202 category:G479	Diagnoses - main ICD10: G47.9 Sleep disorder unspecified	0.000776478912537524	CAT-MUL	LOGISTIC-BINARY	100091	Health-related outcomes	2000	Hospital in-patient	2002	Diagnoses
30040	Mean corpuscular volume	0.00077700876917277	CONTINUOUS	LINEAR	100078	Biological samples	100079	Assay results	100080	Blood assays
90128	Fraction acceleration <= 125 milli-gravities	0.000777499924967864	CONTINUOUS	LINEAR	100088	Additional exposures	1008	Physical activity measurement	1010	Acceleration intensity distribution
94	Diastolic blood pressure manual reading	0.000783911110489912	INTEGER	LINEAR	100000	UK Biobank Assessment Centre	100006	Physical measures	100011	Blood pressure
41230 category:5LL	PCT where patients GP was registered: ASHFORD PCT	0.000787398497110064	CAT-MUL	LOGISTIC-BINARY	100091	Health-related outcomes	2000	Hospital in-patient	2001	Admission and discharge
41200 category:W822	Operative procedures - main OPCS: W82.2 Endoscopic resection of semilunar cartilage NEC	0.000788046297763346	CAT-MUL	LOGISTIC-BINARY	100091	Health-related outcomes	2000	Hospital in-patient	2005	Operations
5507	Leg pain on walking : action taken	0.000791500856217414	CAT-SIN	ORDERED-LOGISTIC	100000	UK Biobank Assessment Centre	100025	Touchscreen	100036	Health and medical history
41202 category:R072	Diagnoses - main ICD10: R07.2 Precordial pain	0.000797364946092775	CAT-MUL	LOGISTIC-BINARY	100091	Health-related outcomes	2000	Hospital in-patient	2002	Diagnoses
20002 category:1350	Non-cancer illness code self-reported: polycystic ovaries/polycystic ovarian syndrome	0.000803728411326313	CAT-MUL	LOGISTIC-BINARY	100000	UK Biobank Assessment Centre	100071	Verbal interview	100074	Medical conditions
25734	Inverted signal-to-noise ratio in T1	0.000805604938743073	CONTINUOUS	LINEAR	100000	UK Biobank Assessment Centre	100003	Imaging	100	Brain MRI
41229 category:5PQ	PCT responsible for patient data: NORFOLK PCT	0.000810829349773371	CAT-MUL	LOGISTIC-BINARY	100091	Health-related outcomes	2000	Hospital in-patient	2001	Admission and discharge
41230 category:5PQ	PCT where patients GP was registered: NORFOLK PCT	0.000810829349773371	CAT-MUL	LOGISTIC-BINARY	100091	Health-related outcomes	2000	Hospital in-patient	2001	Admission and discharge
41246 category:1430	Treatment speciality of consultant (recoded): Ear nose and throat (ENT)	0.000821151619357854	CAT-MUL	LOGISTIC-BINARY	100091	Health-related outcomes	2000	Hospital in-patient	2001	Admission and discharge
6159 category:8	Pain type(s) experienced in last month: Pain all over the body	0.000850647615912439	CAT-MUL	LOGISTIC-BINARY	100000	UK Biobank Assessment Centre	100025	Touchscreen	100036	Health and medical history
5237	3mm index of best keratometry results (right)	0.000866629838964044	INTEGER	ORDERED-LOGISTIC	100000	UK Biobank Assessment Centre	100006	Physical measures	100013	Eye measures
41204 category:I849	Diagnoses - secondary ICD10: I84.9 Unspecified haemorrhoids without complication	0.000870943208850154	CAT-MUL	LOGISTIC-BINARY	100091	Health-related outcomes	2000	Hospital in-patient	2002	Diagnoses
41204 category:V814	Diagnoses - secondary ICD10: V81.4 Person injured while boarding or alighting from railway train or railway vehicle	0.000872532952778208	CAT-MUL	LOGISTIC-BINARY	100091	Health-related outcomes	2000	Hospital in-patient	2002	Diagnoses
41200 category:J439	Operative procedures - main OPCS: J43.9 Unspecified diagnostic endoscopic retrograde examination of bile duct and pancreatic duct	0.000891779493311217	CAT-MUL	LOGISTIC-BINARY	100091	Health-related outcomes	2000	Hospital in-patient	2005	Operations
41202 category:E109	Diagnoses - main ICD10: E10.9 Without complications	0.000900537887271024	CAT-MUL	LOGISTIC-BINARY	100091	Health-related outcomes	2000	Hospital in-patient	2002	Diagnoses
41210 category:Y714	Operative procedures - secondary OPCS: Y71.4 Failed minimal access approach converted to open	0.000922366713483582	CAT-MUL	LOGISTIC-BINARY	100091	Health-related outcomes	2000	Hospital in-patient	2005	Operations
41210 category:Z705	Operative procedures - secondary OPCS: Z70.5 Lower end of radius NEC	0.000924424973178334	CAT-MUL	LOGISTIC-BINARY	100091	Health-related outcomes	2000	Hospital in-patient	2005	Operations
23309	Ribs bone area	0.000936659125923315	CONTINUOUS	LINEAR	100000	UK Biobank Assessment Centre	100003	Imaging	103	DXA assessment
41201 category:X519	External causes: X51.9 Unspecified place	0.00093990483576487	CAT-MUL	LOGISTIC-BINARY	100091	Health-related outcomes	2000	Hospital in-patient	2002	Diagnoses
41202 category:M0690	Diagnoses - main ICD10: M06.90 Rheumatoid arthritis unspecified (Multiple sites)	0.000947657610277289	CAT-MUL	LOGISTIC-BINARY	100091	Health-related outcomes	2000	Hospital in-patient	2002	Diagnoses
41200 category:G151	Operative procedures - main OPCS: G15.1 Fibreoptic endoscopic removal of foreign body from oesophagus	0.000956968289902309	CAT-MUL	LOGISTIC-BINARY	100091	Health-related outcomes	2000	Hospital in-patient	2005	Operations
41245 category:1080	Main speciality of consultant (recoded): Cardiothoracic surgery	0.000957959282298603	CAT-MUL	LOGISTIC-BINARY	100091	Health-related outcomes	2000	Hospital in-patient	2001	Admission and discharge
41210 category:C712	Operative procedures - secondary OPCS: C71.2 Phacoemulsification of lens	0.000962125482039215	CAT-MUL	LOGISTIC-BINARY	100091	Health-related outcomes	2000	Hospital in-patient	2005	Operations
20004 category:1448	Operation code: stomach surgery	0.000963116977773198	CAT-MUL	LOGISTIC-BINARY	100000	UK Biobank Assessment Centre	100071	Verbal interview	100076	Operations
41202 category:I839	Diagnoses - main ICD10: I83.9 Varicose veins of lower extremities without ulcer or inflammation	0.000964256403149565	CAT-MUL	LOGISTIC-BINARY	100091	Health-related outcomes	2000	Hospital in-patient	2002	Diagnoses
41200 category:M814	Operative procedures - main OPCS: M81.4 Dilation of meatus of urethra	0.00098513204423811	CAT-MUL	LOGISTIC-BINARY	100091	Health-related outcomes	2000	Hospital in-patient	2005	Operations
41204 category:Y534	Diagnoses - secondary ICD10: Y53.4 Other laxatives	0.000993577056037996	CAT-MUL	LOGISTIC-BINARY	100091	Health-related outcomes	2000	Hospital in-patient	2002	Diagnoses
22507	Age of stopping smoking	0.000999820578428989	INTEGER	LINEAR	100089	Online follow-up	123	Work environment	132	Medical information
41204 category:S060	Diagnoses - secondary ICD10: S06.0 Concussion	0.00102387883563471	CAT-MUL	LOGISTIC-BINARY	100091	Health-related outcomes	2000	Hospital in-patient	2002	Diagnoses
20003 category:1140879902	Treatment/medication code: coal tar product	0.0010333506278916	CAT-MUL	LOGISTIC-BINARY	100000	UK Biobank Assessment Centre	100071	Verbal interview	100075	Medications
1339	Non-oily fish intake	0.00103379707254725	CAT-SIN	ORDERED-LOGISTIC	100000	UK Biobank Assessment Centre	100025	Touchscreen	100050	Lifestyle and environment
20003 category:1141152228	Treatment/medication code: elleste-solo mx 40 patch	0.00105868618523449	CAT-MUL	LOGISTIC-BINARY	100000	UK Biobank Assessment Centre	100071	Verbal interview	100075	Medications
41202 category:M2332	Diagnoses - main ICD10: M23.32 Other meniscus derangements (Posterior cruciate ligament or Posterior horn of medial meniscus)	0.00106091661400021	CAT-MUL	LOGISTIC-BINARY	100091	Health-related outcomes	2000	Hospital in-patient	2002	Diagnoses
4825	Noisy workplace	0.0010611845940667	CAT-SIN	ORDERED-LOGISTIC	100000	UK Biobank Assessment Centre	100025	Touchscreen	100036	Health and medical history
6142 category:3	Current employment status: Looking after home and/or family	0.00106241956878178	CAT-MUL	LOGISTIC-BINARY	100000	UK Biobank Assessment Centre	100025	Touchscreen	100062	Sociodemographics
41200 category:E852	Operative procedures - main OPCS: E85.2 Non-invasive ventilation NEC	0.00106321327248893	CAT-MUL	LOGISTIC-BINARY	100091	Health-related outcomes	2000	Hospital in-patient	2005	Operations
41204 category:K660	Diagnoses - secondary ICD10: K66.0 Peritoneal adhesions	0.00107580527140627	CAT-MUL	LOGISTIC-BINARY	100091	Health-related outcomes	2000	Hospital in-patient	2002	Diagnoses
22601 category:81492535	Job coding: building site foreman or supervisor	0.00108855097638782	CAT-MUL	LOGISTIC-BINARY	100089	Online follow-up	123	Work environment	130	Employment history
20003 category:1140873548	Treatment/medication code: oxytetracycline	0.0011323813092551	CAT-MUL	LOGISTIC-BINARY	100000	UK Biobank Assessment Centre	100071	Verbal interview	100075	Medications
41204 category:I469	Diagnoses - secondary ICD10: I46.9 Cardiac arrest unspecified	0.00113983118092783	CAT-MUL	LOGISTIC-BINARY	100091	Health-related outcomes	2000	Hospital in-patient	2002	Diagnoses
3456	Number of cigarettes currently smoked daily (current cigarette smokers)	0.00115249710911594	INTEGER	ORDERED-LOGISTIC	100000	UK Biobank Assessment Centre	100025	Touchscreen	100050	Lifestyle and environment
30010	Red blood cell (erythrocyte) count	0.00115456595601092	CONTINUOUS	LINEAR	100078	Biological samples	100079	Assay results	100080	Blood assays
41202 category:H269	Diagnoses - main ICD10: H26.9 Cataract unspecified	0.00116277561115966	CAT-MUL	LOGISTIC-BINARY	100091	Health-related outcomes	2000	Hospital in-patient	2002	Diagnoses
6145 category:100	Illness injury bereavement stress in last 2 years	0.00118070626827334	CAT-MUL	LOGISTIC-BINARY	100000	UK Biobank Assessment Centre	100025	Touchscreen	100059	Psychosocial factors
41204 category:W188	Diagnoses - secondary ICD10: W18.8 Other specified place	0.00120750769975016	CAT-MUL	LOGISTIC-BINARY	100091	Health-related outcomes	2000	Hospital in-patient	2002	Diagnoses
20002 category:1464	Non-cancer illness code self-reported: rheumatoid arthritis	0.00121599209079632	CAT-MUL	LOGISTIC-BINARY	100000	UK Biobank Assessment Centre	100071	Verbal interview	100074	Medical conditions
20110 category:10	Illnesses of mother: Alzheimer's disease/dementia	0.0012235902618631	CAT-MUL	LOGISTIC-BINARY	100000	UK Biobank Assessment Centre	100025	Touchscreen	100034	Family history
23310	Ribs BMC (bone mineral content)	0.00122661453106015	CONTINUOUS	LINEAR	100000	UK Biobank Assessment Centre	100003	Imaging	103	DXA assessment
41210 category:Z787	Operative procedures - secondary OPCS: Z78.7 Patella	0.00122895823376009	CAT-MUL	LOGISTIC-BINARY	100091	Health-related outcomes	2000	Hospital in-patient	2005	Operations
2986	Started insulin within one year diagnosis of diabetes	0.00124791491760155	CAT-SIN	LOGISTIC-BINARY	100000	UK Biobank Assessment Centre	100025	Touchscreen	100036	Health and medical history
20087 category:159	Types of spread used on bread/crackers: Butter on bread/crackers	0.00126343803259644	CAT-MUL	LOGISTIC-BINARY	100089	Online follow-up	100090	Diet by 24-hour recall	100101	Bread/pasta/rice yesterday
6162 category:4	Types of transport used (excluding work): Cycle	0.00126497531621329	CAT-MUL	LOGISTIC-BINARY	100000	UK Biobank Assessment Centre	100025	Touchscreen	100050	Lifestyle and environment
6155 category:100	Vitamin and mineral supplements	0.00129722924334576	CAT-MUL	LOGISTIC-BINARY	100000	UK Biobank Assessment Centre	100025	Touchscreen	100036	Health and medical history
41202 category:C160	Diagnoses - main ICD10: C16.0 Cardia	0.0013056037243588	CAT-MUL	LOGISTIC-BINARY	100091	Health-related outcomes	2000	Hospital in-patient	2002	Diagnoses
41204 category:J698	Diagnoses - secondary ICD10: J69.8 Pneumonitis due to other solids and liquids	0.00132032040037661	CAT-MUL	LOGISTIC-BINARY	100091	Health-related outcomes	2000	Hospital in-patient	2002	Diagnoses
41204 category:K108	Diagnoses - secondary ICD10: K10.8 Other specified diseases of jaws	0.00132542842018457	CAT-MUL	LOGISTIC-BINARY	100091	Health-related outcomes	2000	Hospital in-patient	2002	Diagnoses
25400	Mean OD in medial lemniscus on FA skeleton (right)	0.0013299575451146	CONTINUOUS	LINEAR	100000	UK Biobank Assessment Centre	100003	Imaging	100	Brain MRI
41204 category:N19	Diagnoses - secondary ICD10: N19 Unspecified renal failure	0.00134627189079481	CAT-MUL	LOGISTIC-BINARY	100091	Health-related outcomes	2000	Hospital in-patient	2002	Diagnoses
41200 category:S051	Operative procedures - main OPCS: S05.1 Microscopically controlled excision of lesion of skin of head or neck using fresh tissue technique	0.00134933315952381	CAT-MUL	LOGISTIC-BINARY	100091	Health-related outcomes	2000	Hospital in-patient	2005	Operations
20003 category:1140864752	Treatment/medication code: lansoprazole	0.0013550899108982	CAT-MUL	LOGISTIC-BINARY	100000	UK Biobank Assessment Centre	100071	Verbal interview	100075	Medications
41245 category:1610	Main speciality of consultant (recoded): Ophthalmology	0.00138168523480007	CAT-MUL	LOGISTIC-BINARY	100091	Health-related outcomes	2000	Hospital in-patient	2001	Admission and discharge
1920	Mood swings	0.00139060499465151	CAT-SIN	LOGISTIC-BINARY	100000	UK Biobank Assessment Centre	100025	Touchscreen	100059	Psychosocial factors
20003 category:1140861588	Treatment/medication code: enoxaparin	0.00139221645109087	CAT-MUL	LOGISTIC-BINARY	100000	UK Biobank Assessment Centre	100071	Verbal interview	100075	Medications
90185	Readings exceeding +/-8 gravities after calibration	0.00139831589025942	INTEGER	LINEAR	100088	Additional exposures	1008	Physical activity measurement	1013	Raw accelerometer statistics
90127	Fraction acceleration <= 100 milli-gravities	0.00140210900144929	CONTINUOUS	LINEAR	100088	Additional exposures	1008	Physical activity measurement	1010	Acceleration intensity distribution
41200 category:W841	Operative procedures - main OPCS: W84.1 Endoscopic repair of intra-articular ligament	0.00140858914148115	CAT-MUL	LOGISTIC-BINARY	100091	Health-related outcomes	2000	Hospital in-patient	2005	Operations
41200 category:K453	Operative procedures - main OPCS: K45.3 Anastomosis of mammary artery to left anterior descending coronary artery	0.00141491434620818	CAT-MUL	LOGISTIC-BINARY	100091	Health-related outcomes	2000	Hospital in-patient	2005	Operations
90126	Fraction acceleration <= 95 milli-gravities	0.00141622326004036	CONTINUOUS	LINEAR	100088	Additional exposures	1008	Physical activity measurement	1010	Acceleration intensity distribution
2453	Cancer diagnosed by doctor	0.00142268815208354	CAT-SIN	LOGISTIC-BINARY	100000	UK Biobank Assessment Centre	100025	Touchscreen	100036	Health and medical history
41200 category:S577	Operative procedures - main OPCS: S57.7 Dressing of skin using vacuum assisted closure device NEC	0.00143713762572996	CAT-MUL	LOGISTIC-BINARY	100091	Health-related outcomes	2000	Hospital in-patient	2005	Operations
41210 category:V552	Operative procedures - secondary OPCS: V55.2 Two levels of spine	0.00144411505730394	CAT-MUL	LOGISTIC-BINARY	100091	Health-related outcomes	2000	Hospital in-patient	2005	Operations
6034	Target heart rate achieved	0.00145331003919705	CAT-SIN	LOGISTIC-BINARY	100000	UK Biobank Assessment Centre	100006	Physical measures	100012	ECG during exercise
41202 category:I259	Diagnoses - main ICD10: I25.9 Chronic ischaemic heart disease unspecified	0.00145631624458166	CAT-MUL	LOGISTIC-BINARY	100091	Health-related outcomes	2000	Hospital in-patient	2002	Diagnoses
41210 category:T659	Operative procedures - secondary OPCS: T65.9 Unspecified excision of tendon	0.00146703844255856	CAT-MUL	LOGISTIC-BINARY	100091	Health-related outcomes	2000	Hospital in-patient	2005	Operations
41215 category:0	Detention categories: Informal not formally detained	0.00147799915978602	CAT-MUL	LOGISTIC-BINARY	100091	Health-related outcomes	2000	Hospital in-patient	2004	Psychiatric
41204 category:K919	Diagnoses - secondary ICD10: K91.9 Postprocedural disorder of digestive system unspecified	0.0014785302931183	CAT-MUL	LOGISTIC-BINARY	100091	Health-related outcomes	2000	Hospital in-patient	2002	Diagnoses
41210 category:Y441	Operative procedures - secondary OPCS: Y44.1 Evacuation of contents of organ NOC	0.00148902407559598	CAT-MUL	LOGISTIC-BINARY	100091	Health-related outcomes	2000	Hospital in-patient	2005	Operations
90139	Fraction acceleration <= 400 milli-gravities	0.0014917760595643	CONTINUOUS	ORDERED-LOGISTIC	100088	Additional exposures	1008	Physical activity measurement	1010	Acceleration intensity distribution
6160 category:100	Leisure/social activities	0.00150421108515448	CAT-MUL	LOGISTIC-BINARY	100000	UK Biobank Assessment Centre	100025	Touchscreen	100059	Psychosocial factors
41210 category:X301	Operative procedures - secondary OPCS: X30.1 Injection of Rh immune globulin	0.00153968224984953	CAT-MUL	LOGISTIC-BINARY	100091	Health-related outcomes	2000	Hospital in-patient	2005	Operations
41204 category:M0699	Diagnoses - secondary ICD10: M06.99 Rheumatoid arthritis unspecified (Site unspecified)	0.00155059849975865	CAT-MUL	LOGISTIC-BINARY	100091	Health-related outcomes	2000	Hospital in-patient	2002	Diagnoses
41204 category:R798	Diagnoses - secondary ICD10: R79.8 Other specified abnormal findings of blood chemistry	0.00157528280902486	CAT-MUL	LOGISTIC-BINARY	100091	Health-related outcomes	2000	Hospital in-patient	2002	Diagnoses
41200 category:W411	Operative procedures - main OPCS: W41.1 Primary total prosthetic replacement of knee joint not using cement	0.00157911238427207	CAT-MUL	LOGISTIC-BINARY	100091	Health-related outcomes	2000	Hospital in-patient	2005	Operations
41200 category:N303	Operative procedures - main OPCS: N30.3 Circumcision	0.00158972335484908	CAT-MUL	LOGISTIC-BINARY	100091	Health-related outcomes	2000	Hospital in-patient	2005	Operations
41204 category:E116	Diagnoses - secondary ICD10: E11.6 With other specified complications	0.00160049096024716	CAT-MUL	LOGISTIC-BINARY	100091	Health-related outcomes	2000	Hospital in-patient	2002	Diagnoses
41210 category:L874	Operative procedures - secondary OPCS: L87.4 Avulsion of varicose vein of leg	0.0016215085236715	CAT-MUL	LOGISTIC-BINARY	100091	Health-related outcomes	2000	Hospital in-patient	2005	Operations
971	Frequency of walking for pleasure in last 4 weeks	0.00162622908260017	CAT-SIN	ORDERED-LOGISTIC	100000	UK Biobank Assessment Centre	100025	Touchscreen	100050	Lifestyle and environment
5108	3mm asymmetry angle (right)	0.00162798889552446	INTEGER	LINEAR	100000	UK Biobank Assessment Centre	100006	Physical measures	100013	Eye measures
24508	Distance (Euclidean) to coast	0.00163153633001682	CONTINUOUS	LINEAR	100088	Additional exposures	113	Local environment	151	Greenspace and coastal proximity
41210 category:S364	Operative procedures - secondary OPCS: S36.4 Composite autograft of skin NEC	0.00163176183239563	CAT-MUL	LOGISTIC-BINARY	100091	Health-related outcomes	2000	Hospital in-patient	2005	Operations
100008	Total sugars	0.00164173421881767	CONTINUOUS	LINEAR	100089	Online follow-up	100090	Diet by 24-hour recall	100098	Estimated nutrients yesterday
22601 category:35323265	Job coding: broker financial/insurance broker foreign exchange dealer ship/marine broker stockbroker commodity trader	0.00168959359912574	CAT-MUL	LOGISTIC-BINARY	100089	Online follow-up	123	Work environment	130	Employment history
41204 category:Z853	Diagnoses - secondary ICD10: Z85.3 Personal history of malignant neoplasm of breast	0.00169291550720029	CAT-MUL	LOGISTIC-BINARY	100091	Health-related outcomes	2000	Hospital in-patient	2002	Diagnoses
90049	Average acceleration 22:00 - 22:59	0.0016953999794087	CONTINUOUS	LINEAR	100088	Additional exposures	1008	Physical activity measurement	1009	Acceleration averages
102340	Chocolate-covered biscuits intake	0.00172647997305063	CAT-SIN	ORDERED-LOGISTIC	100089	Online follow-up	100090	Diet by 24-hour recall	100109	Soup/snacks/pastries yesterday
41200 category:X892	Operative procedures - main OPCS: X89.2 Monoclonal antibodies Band 2	0.00173612376060055	CAT-MUL	LOGISTIC-BINARY	100091	Health-related outcomes	2000	Hospital in-patient	2005	Operations
6141 category:2	How are people in household related to participant: Son and/or daughter (include step-children)	0.00173832706676682	CAT-MUL	LOGISTIC-BINARY	100000	UK Biobank Assessment Centre	100025	Touchscreen	100062	Sociodemographics
90125	Fraction acceleration <= 90 milli-gravities	0.00174043945507844	CONTINUOUS	LINEAR	100088	Additional exposures	1008	Physical activity measurement	1010	Acceleration intensity distribution
41202 category:M170	Diagnoses - main ICD10: M17.0 Primary gonarthrosis bilateral	0.00174831980579363	CAT-MUL	LOGISTIC-BINARY	100091	Health-related outcomes	2000	Hospital in-patient	2002	Diagnoses
41202 category:M204	Diagnoses - main ICD10: M20.4 Other hammer toe(s) (acquired)	0.00177366682494829	CAT-MUL	LOGISTIC-BINARY	100091	Health-related outcomes	2000	Hospital in-patient	2002	Diagnoses
20118 baseline:5	Home area population density - urban or rural	0.00179327001495319	CAT-SIN	MULTINOMIAL-LOGISTIC	100000	UK Biobank Assessment Centre	100021	Recruitment	100024	Reception
41203 category:6861	Diagnoses - main ICD9: 6861 Pyogenic granuloma	0.00181312711991443	CAT-MUL	LOGISTIC-BINARY	100091	Health-related outcomes	2000	Hospital in-patient	2002	Diagnoses
41204 category:Z824	Diagnoses - secondary ICD10: Z82.4 Family history of ischaemic heart disease and other diseases of the circulatory system	0.0018171855000952	CAT-MUL	LOGISTIC-BINARY	100091	Health-related outcomes	2000	Hospital in-patient	2002	Diagnoses
41200 category:R202	Operative procedures - main OPCS: R20.2 Assisted breech delivery	0.00182357285752513	CAT-MUL	LOGISTIC-BINARY	100091	Health-related outcomes	2000	Hospital in-patient	2005	Operations
41201 category:Y580	External causes: Y58.0 BCG vaccine	0.00182546964846364	CAT-MUL	LOGISTIC-BINARY	100091	Health-related outcomes	2000	Hospital in-patient	2002	Diagnoses
41210 category:Y752	Operative procedures - secondary OPCS: Y75.2 Laparoscopic approach to abdominal cavity NEC	0.00182710688017807	CAT-MUL	LOGISTIC-BINARY	100091	Health-related outcomes	2000	Hospital in-patient	2005	Operations
2664 baseline:5	Reason for reducing amount of alcohol drunk	0.0018308555419421	CAT-SIN	MULTINOMIAL-LOGISTIC	100000	UK Biobank Assessment Centre	100025	Touchscreen	100050	Lifestyle and environment
41200 category:D141	Operative procedures - main OPCS: D14.1 Tympanoplasty using graft	0.00184792269945442	CAT-MUL	LOGISTIC-BINARY	100091	Health-related outcomes	2000	Hospital in-patient	2005	Operations
41202 category:S761	Diagnoses - main ICD10: S76.1 Injury of quadriceps muscle and tendon	0.00187818794505989	CAT-MUL	LOGISTIC-BINARY	100091	Health-related outcomes	2000	Hospital in-patient	2002	Diagnoses
40011 category:9220	Histology of cancer tumour: Chondrosarcoma NOS	0.00188184692637571	CAT-MUL	LOGISTIC-BINARY	100091	Health-related outcomes	100092	Cancer register	100092	Cancer register
41200 category:S474	Operative procedures - main OPCS: S47.4 Incision of lesion of skin NEC	0.00188655450266773	CAT-MUL	LOGISTIC-BINARY	100091	Health-related outcomes	2000	Hospital in-patient	2005	Operations
41202 category:D123	Diagnoses - main ICD10: D12.3 Transverse colon	0.00188871268467912	CAT-MUL	LOGISTIC-BINARY	100091	Health-related outcomes	2000	Hospital in-patient	2002	Diagnoses
90123	Fraction acceleration <= 80 milli-gravities	0.00190160335890067	CONTINUOUS	LINEAR	100088	Additional exposures	1008	Physical activity measurement	1010	Acceleration intensity distribution
41200 category:G012	Operative procedures - main OPCS: G01.2 Oesophagogastrectomy and anastomosis of oesophagus to transposed jejunum	0.00190334769868104	CAT-MUL	LOGISTIC-BINARY	100091	Health-related outcomes	2000	Hospital in-patient	2005	Operations
20002 category:1093	Non-cancer illness code self-reported: pulmonary embolism +/- dvt	0.00191025167817651	CAT-MUL	LOGISTIC-BINARY	100000	UK Biobank Assessment Centre	100071	Verbal interview	100074	Medical conditions
41210 category:G698	Operative procedures - secondary OPCS: G69.8 Other specified excision of ileum	0.00191931666566269	CAT-MUL	LOGISTIC-BINARY	100091	Health-related outcomes	2000	Hospital in-patient	2005	Operations
90136	Fraction acceleration <= 325 milli-gravities	0.0019384530829171	CONTINUOUS	LINEAR	100088	Additional exposures	1008	Physical activity measurement	1010	Acceleration intensity distribution
41201 category:W062	External causes: W06.2 School other institution and public administrative area	0.00195026382432184	CAT-MUL	LOGISTIC-BINARY	100091	Health-related outcomes	2000	Hospital in-patient	2002	Diagnoses
22609 category:1	Workplace very dusty	0.00196339563933974	CAT-MUL	LOGISTIC-BINARY	100089	Online follow-up	123	Work environment	130	Employment history
90131	Fraction acceleration <= 200 milli-gravities	0.00196350391450276	CONTINUOUS	LINEAR	100088	Additional exposures	1008	Physical activity measurement	1010	Acceleration intensity distribution
20436	Fraction of day affected during worst episode of depression	0.00196408412272235	CAT-SIN	ORDERED-LOGISTIC	100089	Online follow-up	136	Mental health	138	Depression
20003 category:1140884488	Treatment/medication code: diclofenac	0.00196858286975937	CAT-MUL	LOGISTIC-BINARY	100000	UK Biobank Assessment Centre	100071	Verbal interview	100075	Medications
90124	Fraction acceleration <= 85 milli-gravities	0.00197567018663621	CONTINUOUS	LINEAR	100088	Additional exposures	1008	Physical activity measurement	1010	Acceleration intensity distribution
41200 category:V253	Operative procedures - main OPCS: V25.3 Primary posterior decompression of lumbar spine and intertransverse fusion of joint of lumbar spine	0.00198601439320459	CAT-MUL	LOGISTIC-BINARY	100091	Health-related outcomes	2000	Hospital in-patient	2005	Operations
90147	Fraction acceleration <= 900 milli-gravities	0.00199542554158856	CONTINUOUS	ORDERED-LOGISTIC	100088	Additional exposures	1008	Physical activity measurement	1010	Acceleration intensity distribution
20002 category:1596	Non-cancer illness code self-reported: pleural effusion	0.00200049339863026	CAT-MUL	LOGISTIC-BINARY	100000	UK Biobank Assessment Centre	100071	Verbal interview	100074	Medical conditions
23235	Total BMC (bone mineral content)	0.0020370726760933	CONTINUOUS	LINEAR	100000	UK Biobank Assessment Centre	100003	Imaging	103	DXA assessment
20004 category:1362	Operation code: sterilisation	0.0020490500286592	CAT-MUL	LOGISTIC-BINARY	100000	UK Biobank Assessment Centre	100071	Verbal interview	100076	Operations
41204 category:M2330	Diagnoses - secondary ICD10: M23.30 Other meniscus derangements (Multiple sites)	0.0020524389829335	CAT-MUL	LOGISTIC-BINARY	100091	Health-related outcomes	2000	Hospital in-patient	2002	Diagnoses
41204 category:M150	Diagnoses - secondary ICD10: M15.0 Primary generalised (osteo)arthrosis	0.00205418552440593	CAT-MUL	LOGISTIC-BINARY	100091	Health-related outcomes	2000	Hospital in-patient	2002	Diagnoses
40006 category:C442	Type of cancer: ICD10: C44.2 Skin of ear and external auricular canal	0.00206198393913055	CAT-MUL	LOGISTIC-BINARY	100091	Health-related outcomes	100092	Cancer register	100092	Cancer register
90042	Average acceleration 15:00 - 15:59	0.00206405607682944	CONTINUOUS	LINEAR	100088	Additional exposures	1008	Physical activity measurement	1009	Acceleration averages
6155 category:3	Vitamin and mineral supplements: Vitamin C	0.0020735377847799	CAT-MUL	LOGISTIC-BINARY	100000	UK Biobank Assessment Centre	100025	Touchscreen	100036	Health and medical history
41204 category:H309	Diagnoses - secondary ICD10: H30.9 Chorioretinal inflammation unspecified	0.00207481385467558	CAT-MUL	LOGISTIC-BINARY	100091	Health-related outcomes	2000	Hospital in-patient	2002	Diagnoses
41203 category:5226	Diagnoses - main ICD9: 5226 Chronic apical periodontitis	0.00209903500410177	CAT-MUL	LOGISTIC-BINARY	100091	Health-related outcomes	2000	Hospital in-patient	2002	Diagnoses
6154 category:5	Medication for pain relief constipation heartburn: Omeprazole (e.g. Zanprol)	0.00213131656014972	CAT-MUL	LOGISTIC-BINARY	100000	UK Biobank Assessment Centre	100025	Touchscreen	100036	Health and medical history
22601 category:21282685	Job coding: planning and quality control engineer	0.00214060568507238	CAT-MUL	LOGISTIC-BINARY	100089	Online follow-up	123	Work environment	130	Employment history
41204 category:R770	Diagnoses - secondary ICD10: R77.0 Abnormality of albumin	0.0021413417818311	CAT-MUL	LOGISTIC-BINARY	100091	Health-related outcomes	2000	Hospital in-patient	2002	Diagnoses
20002 category:1583	Non-cancer illness code self-reported: ischaemic stroke	0.00215899234763058	CAT-MUL	LOGISTIC-BINARY	100000	UK Biobank Assessment Centre	100071	Verbal interview	100074	Medical conditions
40013 category:1539	Type of cancer: ICD9: 1539 Malignant neoplasm of colon unspecified	0.00216515562269472	CAT-MUL	LOGISTIC-BINARY	100091	Health-related outcomes	100092	Cancer register	100092	Cancer register
6153 category:1	Medication for cholesterol blood pressure diabetes or take exogenous hormones: Cholesterol lowering medication	0.00216697912692805	CAT-MUL	LOGISTIC-BINARY	100000	UK Biobank Assessment Centre	100025	Touchscreen	100036	Health and medical history
41202 category:D057	Diagnoses - main ICD10: D05.7 Other carcinoma in situ of breast	0.00216849538916477	CAT-MUL	LOGISTIC-BINARY	100091	Health-related outcomes	2000	Hospital in-patient	2002	Diagnoses
41210 category:Z404	Operative procedures - secondary OPCS: Z40.4 Jugular body	0.00218456494679358	CAT-MUL	LOGISTIC-BINARY	100091	Health-related outcomes	2000	Hospital in-patient	2005	Operations
3751	Chest pain or discomfort when walking uphill or hurrying	0.00219918045341246	CAT-SIN	LOGISTIC-BINARY	100000	UK Biobank Assessment Centre	100025	Touchscreen	100036	Health and medical history
90031	Average acceleration 04:00 - 04:59	0.00221315954714403	CONTINUOUS	LINEAR	100088	Additional exposures	1008	Physical activity measurement	1009	Acceleration averages
41210 category:Y678	Operative procedures - secondary OPCS: Y67.8 Other specified harvest of other multiple tissue	0.00223130712522341	CAT-MUL	LOGISTIC-BINARY	100091	Health-related outcomes	2000	Hospital in-patient	2005	Operations
20003 category:1140861926	Treatment/medication code: bezalip 200mg tablet	0.00223277373557165	CAT-MUL	LOGISTIC-BINARY	100000	UK Biobank Assessment Centre	100071	Verbal interview	100075	Medications
90132	Fraction acceleration <= 225 milli-gravities	0.00223420546923478	CONTINUOUS	LINEAR	100088	Additional exposures	1008	Physical activity measurement	1010	Acceleration intensity distribution
41201 category:Y490	External causes: Y49.0 Tricyclic and tetracyclic antidepressants	0.00228750866401436	CAT-MUL	LOGISTIC-BINARY	100091	Health-related outcomes	2000	Hospital in-patient	2002	Diagnoses
41204 category:E282	Diagnoses - secondary ICD10: E28.2 Polycystic ovarian syndrome	0.00229582943924107	CAT-MUL	LOGISTIC-BINARY	100091	Health-related outcomes	2000	Hospital in-patient	2002	Diagnoses
41246 category:1950	Treatment speciality of consultant (recoded): Ophthalmology	0.002315793275525	CAT-MUL	LOGISTIC-BINARY	100091	Health-related outcomes	2000	Hospital in-patient	2001	Admission and discharge
90122	Fraction acceleration <= 75 milli-gravities	0.0023397516938507	CONTINUOUS	LINEAR	100088	Additional exposures	1008	Physical activity measurement	1010	Acceleration intensity distribution
41204 category:G510	Diagnoses - secondary ICD10: G51.0 Bell's palsy	0.00234171220607869	CAT-MUL	LOGISTIC-BINARY	100091	Health-related outcomes	2000	Hospital in-patient	2002	Diagnoses
41200 category:F381	Operative procedures - main OPCS: F38.1 Excision of lesion of floor of mouth	0.0023506520402922	CAT-MUL	LOGISTIC-BINARY	100091	Health-related outcomes	2000	Hospital in-patient	2005	Operations
41200 category:U054	Operative procedures - main OPCS: U05.4 Computed tomography of spine	0.00235324951115091	CAT-MUL	LOGISTIC-BINARY	100091	Health-related outcomes	2000	Hospital in-patient	2005	Operations
41210 category:C331	Operative procedures - secondary OPCS: C33.1 Resection of medial rectus muscle of eye NEC	0.00241394561912227	CAT-MUL	LOGISTIC-BINARY	100091	Health-related outcomes	2000	Hospital in-patient	2005	Operations
4462	Average monthly intake of other alcoholic drinks	0.00241413107683465	INTEGER	ORDERED-LOGISTIC	100000	UK Biobank Assessment Centre	100025	Touchscreen	100050	Lifestyle and environment
41202 category:H360	Diagnoses - main ICD10: H36.0 Diabetic retinopathy	0.00245584872490291	CAT-MUL	LOGISTIC-BINARY	100091	Health-related outcomes	2000	Hospital in-patient	2002	Diagnoses
20001 category:1003	Cancer code self-reported: skin cancer	0.00246211117736829	CAT-MUL	LOGISTIC-BINARY	100000	UK Biobank Assessment Centre	100071	Verbal interview	100074	Medical conditions
102850	Low fat cheese spread intake	0.00248200783423333	CAT-SIN	ORDERED-LOGISTIC	100089	Online follow-up	100090	Diet by 24-hour recall	100107	Milk/eggs/cheese yesterday
41201 category:W456	External causes: W45.6 Industrial and construction area	0.00252454217453865	CAT-MUL	LOGISTIC-BINARY	100091	Health-related outcomes	2000	Hospital in-patient	2002	Diagnoses
41204 category:X519	Diagnoses - secondary ICD10: X51.9 Unspecified place	0.0025365704901665	CAT-MUL	LOGISTIC-BINARY	100091	Health-related outcomes	2000	Hospital in-patient	2002	Diagnoses
41202 category:O911	Diagnoses - main ICD10: O91.1 Abscess of breast associated with childbirth	0.00254257219445302	CAT-MUL	LOGISTIC-BINARY	100091	Health-related outcomes	2000	Hospital in-patient	2002	Diagnoses
41200 category:G321	Operative procedures - main OPCS: G32.1 Bypass of stomach by anastomosis of stomach to transposed jejunum	0.00255460991343967	CAT-MUL	LOGISTIC-BINARY	100091	Health-related outcomes	2000	Hospital in-patient	2005	Operations
25352	Mean ICVF in medial lemniscus on FA skeleton (right)	0.00259325604163109	CONTINUOUS	LINEAR	100000	UK Biobank Assessment Centre	100003	Imaging	100	Brain MRI
41210 category:M771	Operative procedures - secondary OPCS: M77.1 Diagnostic endoscopic examination of urethra and biopsy of lesion of urethra	0.00260250592304892	CAT-MUL	LOGISTIC-BINARY	100091	Health-related outcomes	2000	Hospital in-patient	2005	Operations
90121	Fraction acceleration <= 70 milli-gravities	0.00261950279205894	CONTINUOUS	LINEAR	100088	Additional exposures	1008	Physical activity measurement	1010	Acceleration intensity distribution
20003 category:1140868408	Treatment/medication code: premarin 625micrograms tablet	0.00263989162774531	CAT-MUL	LOGISTIC-BINARY	100000	UK Biobank Assessment Centre	100071	Verbal interview	100075	Medications
41210 category:Z911	Operative procedures - secondary OPCS: Z91.1 Cephalic vein	0.00264158176795467	CAT-MUL	LOGISTIC-BINARY	100091	Health-related outcomes	2000	Hospital in-patient	2005	Operations
41204 category:Z740	Diagnoses - secondary ICD10: Z74.0 Reduced mobility	0.00266077201029667	CAT-MUL	LOGISTIC-BINARY	100091	Health-related outcomes	2000	Hospital in-patient	2002	Diagnoses
41200 category:H513	Operative procedures - main OPCS: H51.3 Stapled haemorrhoidectomy	0.00270707104880811	CAT-MUL	LOGISTIC-BINARY	100091	Health-related outcomes	2000	Hospital in-patient	2005	Operations
41210 category:K634	Operative procedures - secondary OPCS: K63.4 Coronary arteriography using two catheters	0.00275369595269725	CAT-MUL	LOGISTIC-BINARY	100091	Health-related outcomes	2000	Hospital in-patient	2005	Operations
41202 category:I878	Diagnoses - main ICD10: I87.8 Other specified disorders of veins	0.00278832252663254	CAT-MUL	LOGISTIC-BINARY	100091	Health-related outcomes	2000	Hospital in-patient	2002	Diagnoses
20003 category:1141177526	Treatment/medication code: esomeprazole	0.00280029732217209	CAT-MUL	LOGISTIC-BINARY	100000	UK Biobank Assessment Centre	100071	Verbal interview	100075	Medications
709	Number in household	0.00280038482417706	INTEGER	ORDERED-LOGISTIC	100000	UK Biobank Assessment Centre	100025	Touchscreen	100062	Sociodemographics
41210 category:X498	Operative procedures - secondary OPCS: X49.8 Other specified other external support of limb	0.00280058161818165	CAT-MUL	LOGISTIC-BINARY	100091	Health-related outcomes	2000	Hospital in-patient	2005	Operations
41200 category:H426	Operative procedures - main OPCS: H42.6 Perineal repair of prolapse of rectum NEC	0.00282188353876567	CAT-MUL	LOGISTIC-BINARY	100091	Health-related outcomes	2000	Hospital in-patient	2005	Operations
41204 category:K760	Diagnoses - secondary ICD10: K76.0 Fatty (change of) liver not elsewhere classified	0.00282578965962361	CAT-MUL	LOGISTIC-BINARY	100091	Health-related outcomes	2000	Hospital in-patient	2002	Diagnoses
41200 category:G305	Operative procedures - main OPCS: G30.5 Maintenance of gastric band	0.0028721041019263	CAT-MUL	LOGISTIC-BINARY	100091	Health-related outcomes	2000	Hospital in-patient	2005	Operations
41204 category:Y831	Diagnoses - secondary ICD10: Y83.1 Surgical operation with implant of artificial internal device	0.00291146801451682	CAT-MUL	LOGISTIC-BINARY	100091	Health-related outcomes	2000	Hospital in-patient	2002	Diagnoses
100018	Retinol	0.00292234339436898	CONTINUOUS	LINEAR	100089	Online follow-up	100090	Diet by 24-hour recall	100098	Estimated nutrients yesterday
41204 category:J969	Diagnoses - secondary ICD10: J96.9 Respiratory failure unspecified	0.00292396873353373	CAT-MUL	LOGISTIC-BINARY	100091	Health-related outcomes	2000	Hospital in-patient	2002	Diagnoses
41204 category:Z133	Diagnoses - secondary ICD10: Z13.3 Special screening examination for mental and behavioural disorders	0.00292973030730247	CAT-MUL	LOGISTIC-BINARY	100091	Health-related outcomes	2000	Hospital in-patient	2002	Diagnoses
20107 category:6	Illnesses of father: Chronic bronchitis/emphysema	0.00296587685083989	CAT-MUL	LOGISTIC-BINARY	100000	UK Biobank Assessment Centre	100025	Touchscreen	100034	Family history
41210 category:Z611	Operative procedures - secondary OPCS: Z61.1 Cervical lymph node	0.00297711603463462	CAT-MUL	LOGISTIC-BINARY	100091	Health-related outcomes	2000	Hospital in-patient	2005	Operations
41251 category:5001	Sources of admission to hospital (recoded): Transfer to other NHS provider: General ward young physically disabled A&E	0.00297784829915723	CAT-MUL	LOGISTIC-BINARY	100091	Health-related outcomes	2000	Hospital in-patient	2001	Admission and discharge
41202 category:G378	Diagnoses - main ICD10: G37.8 Other specified demyelinating diseases of central nervous system	0.00298597641664116	CAT-MUL	LOGISTIC-BINARY	100091	Health-related outcomes	2000	Hospital in-patient	2002	Diagnoses
90120	Fraction acceleration <= 65 milli-gravities	0.00301890452593671	CONTINUOUS	LINEAR	100088	Additional exposures	1008	Physical activity measurement	1010	Acceleration intensity distribution
41202 category:I313	Diagnoses - main ICD10: I31.3 Pericardial effusion (noninflammatory)	0.00302047980894179	CAT-MUL	LOGISTIC-BINARY	100091	Health-related outcomes	2000	Hospital in-patient	2002	Diagnoses
25066	Mean FA in inferior cerebellar peduncle on FA skeleton (right)	0.00305603507744869	CONTINUOUS	LINEAR	100000	UK Biobank Assessment Centre	100003	Imaging	100	Brain MRI
23240	Trunk BMC (bone mineral content)	0.00308289482437559	CONTINUOUS	LINEAR	100000	UK Biobank Assessment Centre	100003	Imaging	103	DXA assessment
41202 category:M7946	Diagnoses - main ICD10: M79.46 Hypertrophy of (infrapatellar) fat pad (Lower leg)	0.00308373507040046	CAT-MUL	LOGISTIC-BINARY	100091	Health-related outcomes	2000	Hospital in-patient	2002	Diagnoses
41202 category:K115	Diagnoses - main ICD10: K11.5 Sialolithiasis	0.00309251632001103	CAT-MUL	LOGISTIC-BINARY	100091	Health-related outcomes	2000	Hospital in-patient	2002	Diagnoses
41204 category:W062	Diagnoses - secondary ICD10: W06.2 School other institution and public administrative area	0.00310040406008267	CAT-MUL	LOGISTIC-BINARY	100091	Health-related outcomes	2000	Hospital in-patient	2002	Diagnoses
20003 category:1140860728	Treatment/medication code: quinapril	0.0031040125958556	CAT-MUL	LOGISTIC-BINARY	100000	UK Biobank Assessment Centre	100071	Verbal interview	100075	Medications
6143 category:1	Transport type for commuting to job workplace: Car/motor vehicle	0.00311002249770163	CAT-MUL	LOGISTIC-BINARY	100000	UK Biobank Assessment Centre	100025	Touchscreen	100062	Sociodemographics
22601 category:34313159	Job coding: journalist reporter newspaper correspondent sports writer newspaper or magazine editor	0.00312100181001471	CAT-MUL	LOGISTIC-BINARY	100089	Online follow-up	123	Work environment	130	Employment history
22617 category:3431	Job SOC coding: Journalists newspaper and periodical editors	0.00312100181001471	CAT-MUL	LOGISTIC-BINARY	100089	Online follow-up	123	Work environment	130	Employment history
41202 category:C442	Diagnoses - main ICD10: C44.2 Skin of ear and external auricular canal	0.00312215536904336	CAT-MUL	LOGISTIC-BINARY	100091	Health-related outcomes	2000	Hospital in-patient	2002	Diagnoses
20004 category:1478	Operation code: tonsillectomy +/- adenoids	0.00312624856828023	CAT-MUL	LOGISTIC-BINARY	100000	UK Biobank Assessment Centre	100071	Verbal interview	100076	Operations
40011 category:8520	Histology of cancer tumour: Lobular carcinoma NOS	0.00313154269210708	CAT-MUL	LOGISTIC-BINARY	100091	Health-related outcomes	100092	Cancer register	100092	Cancer register
41200 category:G157	Operative procedures - main OPCS: G15.7 Fibreoptic endoscopic insertion of expanding covered metal stent into oesophagus	0.00314358296771865	CAT-MUL	LOGISTIC-BINARY	100091	Health-related outcomes	2000	Hospital in-patient	2005	Operations
134	Number of self-reported cancers	0.0031465928368809	INTEGER	ORDERED-LOGISTIC	100000	UK Biobank Assessment Centre	100071	Verbal interview	100074	Medical conditions
41210 category:Y809	Operative procedures - secondary OPCS: Y80.9 Unspecified general anaesthetic	0.0032865561452521	CAT-MUL	LOGISTIC-BINARY	100091	Health-related outcomes	2000	Hospital in-patient	2005	Operations
20530 baseline:0	Witnessed sudden violent death	0.00329521774047574	CAT-SIN	MULTINOMIAL-LOGISTIC	100089	Online follow-up	136	Mental health	145	Traumatic events
25436	Mean OD in uncinate fasciculus on FA skeleton (right)	0.00330834334982932	CONTINUOUS	LINEAR	100000	UK Biobank Assessment Centre	100003	Imaging	100	Brain MRI
41200 category:C751	Operative procedures - main OPCS: C75.1 Insertion of prosthetic replacement for lens NEC	0.00330899855898483	CAT-MUL	LOGISTIC-BINARY	100091	Health-related outcomes	2000	Hospital in-patient	2005	Operations
41202 category:L024	Diagnoses - main ICD10: L02.4 Cutaneous abscess furuncle and carbuncle of limb	0.00332583817351916	CAT-MUL	LOGISTIC-BINARY	100091	Health-related outcomes	2000	Hospital in-patient	2002	Diagnoses
41204 category:W456	Diagnoses - secondary ICD10: W45.6 Industrial and construction area	0.00334152610676881	CAT-MUL	LOGISTIC-BINARY	100091	Health-related outcomes	2000	Hospital in-patient	2002	Diagnoses
20004 category:1579	Operation code: anal fissure surgery	0.0033663404590224	CAT-MUL	LOGISTIC-BINARY	100000	UK Biobank Assessment Centre	100071	Verbal interview	100076	Operations
41202 category:K859	Diagnoses - main ICD10: K85.9 Acute pancreatitis unspecified	0.00339457312657719	CAT-MUL	LOGISTIC-BINARY	100091	Health-related outcomes	2000	Hospital in-patient	2002	Diagnoses
90183	Readings exceeding +/-8 gravities before calibration	0.00340177041996794	INTEGER	LINEAR	100088	Additional exposures	1008	Physical activity measurement	1013	Raw accelerometer statistics
41204 category:Z370	Diagnoses - secondary ICD10: Z37.0 Single live birth	0.00343132563061832	CAT-MUL	LOGISTIC-BINARY	100091	Health-related outcomes	2000	Hospital in-patient	2002	Diagnoses
25403	Mean OD in inferior cerebellar peduncle on FA skeleton (left)	0.00343186328002195	CONTINUOUS	LINEAR	100000	UK Biobank Assessment Centre	100003	Imaging	100	Brain MRI
90133	Fraction acceleration <= 250 milli-gravities	0.00344240717524022	CONTINUOUS	LINEAR	100088	Additional exposures	1008	Physical activity measurement	1010	Acceleration intensity distribution
41204 category:M4809	Diagnoses - secondary ICD10: M48.09 Spinal stenosis (Site unspecified)	0.00345395066761776	CAT-MUL	LOGISTIC-BINARY	100091	Health-related outcomes	2000	Hospital in-patient	2002	Diagnoses
90134	Fraction acceleration <= 275 milli-gravities	0.00345905496804639	CONTINUOUS	LINEAR	100088	Additional exposures	1008	Physical activity measurement	1010	Acceleration intensity distribution
6383	Number of puzzles attempted	0.0034601095566674	INTEGER	ORDERED-LOGISTIC	100000	UK Biobank Assessment Centre	100026	Cognitive function	503	Tower rearranging
816	Job involves heavy manual or physical work	0.00346336608859086	CAT-SIN	ORDERED-LOGISTIC	100000	UK Biobank Assessment Centre	100025	Touchscreen	100062	Sociodemographics
41202 category:M159	Diagnoses - main ICD10: M15.9 Polyarthrosis unspecified	0.0034746061133172	CAT-MUL	LOGISTIC-BINARY	100091	Health-related outcomes	2000	Hospital in-patient	2002	Diagnoses
90137	Fraction acceleration <= 350 milli-gravities	0.00348619632393312	CONTINUOUS	ORDERED-LOGISTIC	100088	Additional exposures	1008	Physical activity measurement	1010	Acceleration intensity distribution
41210 category:K402	Operative procedures - secondary OPCS: K40.2 Saphenous vein graft replacement of two coronary arteries	0.00352112689193566	CAT-MUL	LOGISTIC-BINARY	100091	Health-related outcomes	2000	Hospital in-patient	2005	Operations
41200 category:G304	Operative procedures - main OPCS: G30.4 Partitioning of stomach using staples	0.00352557214956779	CAT-MUL	LOGISTIC-BINARY	100091	Health-related outcomes	2000	Hospital in-patient	2005	Operations
41204 category:T874	Diagnoses - secondary ICD10: T87.4 Infection of amputation stump	0.0035281219224136	CAT-MUL	LOGISTIC-BINARY	100091	Health-related outcomes	2000	Hospital in-patient	2002	Diagnoses
41202 category:N486	Diagnoses - main ICD10: N48.6 Balanitis xerotica obliterans	0.00354211014055499	CAT-MUL	LOGISTIC-BINARY	100091	Health-related outcomes	2000	Hospital in-patient	2002	Diagnoses
41204 category:Z223	Diagnoses - secondary ICD10: Z22.3 Carrier of other specified bacterial diseases	0.00357080863690767	CAT-MUL	LOGISTIC-BINARY	100091	Health-related outcomes	2000	Hospital in-patient	2002	Diagnoses
41204 category:J154	Diagnoses - secondary ICD10: J15.4 Pneumonia due to other streptococci	0.00357879777671711	CAT-MUL	LOGISTIC-BINARY	100091	Health-related outcomes	2000	Hospital in-patient	2002	Diagnoses
41204 category:K579	Diagnoses - secondary ICD10: K57.9 Diverticular disease of intestine part unspecified without perforation or abscess	0.00367006749168237	CAT-MUL	LOGISTIC-BINARY	100091	Health-related outcomes	2000	Hospital in-patient	2002	Diagnoses
41202 category:E112	Diagnoses - main ICD10: E11.2 With renal complications	0.00368722569560201	CAT-MUL	LOGISTIC-BINARY	100091	Health-related outcomes	2000	Hospital in-patient	2002	Diagnoses
20002 category:1434	Non-cancer illness code self-reported: other neurological problem	0.00369157495261582	CAT-MUL	LOGISTIC-BINARY	100000	UK Biobank Assessment Centre	100071	Verbal interview	100074	Medical conditions
41210 category:X403	Operative procedures - secondary OPCS: X40.3 Haemodialysis NEC	0.00369651746785079	CAT-MUL	LOGISTIC-BINARY	100091	Health-related outcomes	2000	Hospital in-patient	2005	Operations
41200 category:W403	Operative procedures - main OPCS: W40.3 Revision of total prosthetic replacement of knee joint using cement	0.00372234445540481	CAT-MUL	LOGISTIC-BINARY	100091	Health-related outcomes	2000	Hospital in-patient	2005	Operations
20003 category:1141180148	Treatment/medication code: arcoxia 60mg tablet	0.00372530758519464	CAT-MUL	LOGISTIC-BINARY	100000	UK Biobank Assessment Centre	100071	Verbal interview	100075	Medications
41230 category:5NL	PCT where patients GP was registered: LIVERPOOL PCT	0.00376538765782524	CAT-MUL	LOGISTIC-BINARY	100091	Health-related outcomes	2000	Hospital in-patient	2001	Admission and discharge
41204 category:R298	Diagnoses - secondary ICD10: R29.8 Other and unspecified symptoms and signs involving the nervous and musculoskeletal systems	0.00379488630505064	CAT-MUL	LOGISTIC-BINARY	100091	Health-related outcomes	2000	Hospital in-patient	2002	Diagnoses
41200 category:K652	Operative procedures - main OPCS: K65.2 Catheterisation of right side of heart NEC	0.00381989958863507	CAT-MUL	LOGISTIC-BINARY	100091	Health-related outcomes	2000	Hospital in-patient	2005	Operations
5110	6mm asymmetry angle (left)	0.00382500161408215	INTEGER	LINEAR	100000	UK Biobank Assessment Centre	100006	Physical measures	100013	Eye measures
41203 category:7849	Diagnoses - main ICD9: 7849 Other symptoms involving head and neck	0.00386337898448034	CAT-MUL	LOGISTIC-BINARY	100091	Health-related outcomes	2000	Hospital in-patient	2002	Diagnoses
41210 category:Z022	Operative procedures - secondary OPCS: Z02.2 Third ventricle of brain	0.00389514186055564	CAT-MUL	LOGISTIC-BINARY	100091	Health-related outcomes	2000	Hospital in-patient	2005	Operations
41202 category:C159	Diagnoses - main ICD10: C15.9 Oesophagus unspecified	0.00390191943951719	CAT-MUL	LOGISTIC-BINARY	100091	Health-related outcomes	2000	Hospital in-patient	2002	Diagnoses
20003 category:1140909368	Treatment/medication code: carvedilol	0.00390544391377078	CAT-MUL	LOGISTIC-BINARY	100000	UK Biobank Assessment Centre	100071	Verbal interview	100075	Medications
41210 category:W828	Operative procedures - secondary OPCS: W82.8 Other specified therapeutic endoscopic operations on semilunar cartilage	0.00391459170565733	CAT-MUL	LOGISTIC-BINARY	100091	Health-related outcomes	2000	Hospital in-patient	2005	Operations
102120	Ice-cream intake	0.00392289333622415	CAT-SIN	ORDERED-LOGISTIC	100089	Online follow-up	100090	Diet by 24-hour recall	100109	Soup/snacks/pastries yesterday
41204 category:C674	Diagnoses - secondary ICD10: C67.4 Posterior wall of bladder	0.00393872298035084	CAT-MUL	LOGISTIC-BINARY	100091	Health-related outcomes	2000	Hospital in-patient	2002	Diagnoses
90135	Fraction acceleration <= 300 milli-gravities	0.00394386865245611	CONTINUOUS	LINEAR	100088	Additional exposures	1008	Physical activity measurement	1010	Acceleration intensity distribution
90012	Overall acceleration average	0.00394528937957878	CONTINUOUS	LINEAR	100088	Additional exposures	1008	Physical activity measurement	1009	Acceleration averages
41200 category:X299	Operative procedures - main OPCS: X29.9 Unspecified continuous Infusion of therapeutic substance	0.00395631665537802	CAT-MUL	LOGISTIC-BINARY	100091	Health-related outcomes	2000	Hospital in-patient	2005	Operations
41204 category:M8697	Diagnoses - secondary ICD10: M86.97 Osteomyelitis unspecified (Ankle and foot)	0.00398901787210671	CAT-MUL	LOGISTIC-BINARY	100091	Health-related outcomes	2000	Hospital in-patient	2002	Diagnoses
41202 category:C493	Diagnoses - main ICD10: C49.3 Connective and soft tissue of thorax	0.00399551721764694	CAT-MUL	LOGISTIC-BINARY	100091	Health-related outcomes	2000	Hospital in-patient	2002	Diagnoses
41246 category:1040	Treatment speciality of consultant (recoded): Accident & emergency (A&E)	0.00399628097583292	CAT-MUL	LOGISTIC-BINARY	100091	Health-related outcomes	2000	Hospital in-patient	2001	Admission and discharge
41200 category:C198	Operative procedures - main OPCS: C19.8 Other specified incision of eyelid	0.004000562514329	CAT-MUL	LOGISTIC-BINARY	100091	Health-related outcomes	2000	Hospital in-patient	2005	Operations
41204 category:I890	Diagnoses - secondary ICD10: I89.0 Lymphoedema not elsewhere classified	0.00400700075400067	CAT-MUL	LOGISTIC-BINARY	100091	Health-related outcomes	2000	Hospital in-patient	2002	Diagnoses
41204 category:E875	Diagnoses - secondary ICD10: E87.5 Hyperkalaemia	0.00403240062535697	CAT-MUL	LOGISTIC-BINARY	100091	Health-related outcomes	2000	Hospital in-patient	2002	Diagnoses
22601 category:34133167	Job coding: entertainer comedian acrobat clown juggler performing animal trainer puppeteer	0.00404440364364283	CAT-MUL	LOGISTIC-BINARY	100089	Online follow-up	123	Work environment	130	Employment history
41202 category:N47	Diagnoses - main ICD10: N47 Redundant prepuce phimosis and paraphimosis	0.00405396731219215	CAT-MUL	LOGISTIC-BINARY	100091	Health-related outcomes	2000	Hospital in-patient	2002	Diagnoses
41246 category:1550	Treatment speciality of consultant (recoded): Geriatric medicine	0.00406400176211386	CAT-MUL	LOGISTIC-BINARY	100091	Health-related outcomes	2000	Hospital in-patient	2001	Admission and discharge
41229 category:5NL	PCT responsible for patient data: LIVERPOOL PCT	0.00408975563653196	CAT-MUL	LOGISTIC-BINARY	100091	Health-related outcomes	2000	Hospital in-patient	2001	Admission and discharge
41210 category:Y308	Operative procedures - secondary OPCS: Y30.8 Other specified incision of organ NOC	0.00411223457871297	CAT-MUL	LOGISTIC-BINARY	100091	Health-related outcomes	2000	Hospital in-patient	2005	Operations
41210 category:H558	Operative procedures - secondary OPCS: H55.8 Other specified other operations on perianal region	0.00413838710068642	CAT-MUL	LOGISTIC-BINARY	100091	Health-related outcomes	2000	Hospital in-patient	2005	Operations
22422	LV end systolic volume	0.00415153596866304	INTEGER	LINEAR	100000	UK Biobank Assessment Centre	100003	Imaging	102	Heart MRI
41204 category:M2411	Diagnoses - secondary ICD10: M24.11 Other articular cartilage disorders (Shoulder region)	0.00420896624139781	CAT-MUL	LOGISTIC-BINARY	100091	Health-related outcomes	2000	Hospital in-patient	2002	Diagnoses
41230 category:5EQ	PCT where patients GP was registered: SOUTH EAST SHEFFIELD PCT	0.0042666501623108	CAT-MUL	LOGISTIC-BINARY	100091	Health-related outcomes	2000	Hospital in-patient	2001	Admission and discharge
41202 category:T814	Diagnoses - main ICD10: T81.4 Infection following a procedure not elsewhere classified	0.00428198746919242	CAT-MUL	LOGISTIC-BINARY	100091	Health-related outcomes	2000	Hospital in-patient	2002	Diagnoses
41204 category:N390	Diagnoses - secondary ICD10: N39.0 Urinary tract infection site not specified	0.00428379621427057	CAT-MUL	LOGISTIC-BINARY	100091	Health-related outcomes	2000	Hospital in-patient	2002	Diagnoses
90030	Average acceleration 03:00 - 03:59	0.00430721939103848	CONTINUOUS	LINEAR	100088	Additional exposures	1008	Physical activity measurement	1009	Acceleration averages
90043	Average acceleration 16:00 - 16:59	0.00431200314191942	CONTINUOUS	LINEAR	100088	Additional exposures	1008	Physical activity measurement	1009	Acceleration averages
41210 category:Z383	Operative procedures - secondary OPCS: Z38.3 Common femoral artery	0.00431353925532573	CAT-MUL	LOGISTIC-BINARY	100091	Health-related outcomes	2000	Hospital in-patient	2005	Operations
41204 category:I350	Diagnoses - secondary ICD10: I35.0 Aortic (valve) stenosis	0.00432788632149878	CAT-MUL	LOGISTIC-BINARY	100091	Health-related outcomes	2000	Hospital in-patient	2002	Diagnoses
20087 category:162	Types of spread used on bread/crackers: Normal fat butter on bread/crackers	0.00433495513357406	CAT-MUL	LOGISTIC-BINARY	100089	Online follow-up	100090	Diet by 24-hour recall	100101	Bread/pasta/rice yesterday
41210 category:Y973	Operative procedures - secondary OPCS: Y97.3 Radiology with post contrast	0.00433523231356638	CAT-MUL	LOGISTIC-BINARY	100091	Health-related outcomes	2000	Hospital in-patient	2005	Operations
41201 category:Y534	External causes: Y53.4 Other laxatives	0.00437293863810011	CAT-MUL	LOGISTIC-BINARY	100091	Health-related outcomes	2000	Hospital in-patient	2002	Diagnoses
41204 category:H188	Diagnoses - secondary ICD10: H18.8 Other specified disorders of cornea	0.00439469771266506	CAT-MUL	LOGISTIC-BINARY	100091	Health-related outcomes	2000	Hospital in-patient	2002	Diagnoses
90119	Fraction acceleration <= 60 milli-gravities	0.00439810771087622	CONTINUOUS	LINEAR	100088	Additional exposures	1008	Physical activity measurement	1010	Acceleration intensity distribution
2227	Other eye problems	0.00439955422410482	CAT-SIN	LOGISTIC-BINARY	100000	UK Biobank Assessment Centre	100025	Touchscreen	100036	Health and medical history
41204 category:L271	Diagnoses - secondary ICD10: L27.1 Localised skin eruption due to drugs and medicaments	0.00440189919060905	CAT-MUL	LOGISTIC-BINARY	100091	Health-related outcomes	2000	Hospital in-patient	2002	Diagnoses
41200 category:X095	Operative procedures - main OPCS: X09.5 Amputation of leg below knee	0.00441677693437273	CAT-MUL	LOGISTIC-BINARY	100091	Health-related outcomes	2000	Hospital in-patient	2005	Operations
41202 category:M798	Diagnoses - main ICD10: M79.8 Other specified soft tissue disorders	0.00443241352048395	CAT-MUL	LOGISTIC-BINARY	100091	Health-related outcomes	2000	Hospital in-patient	2002	Diagnoses
41201 category:W519	External causes: W51.9 Unspecified place	0.00445942181517594	CAT-MUL	LOGISTIC-BINARY	100091	Health-related outcomes	2000	Hospital in-patient	2002	Diagnoses
41204 category:B974	Diagnoses - secondary ICD10: B97.4 Respiratory synctial virus as the cause of diseases classified to other chapters	0.00446377133820701	CAT-MUL	LOGISTIC-BINARY	100091	Health-related outcomes	2000	Hospital in-patient	2002	Diagnoses
100200	Grapefruit juice intake	0.00452028492674389	CAT-SIN	ORDERED-LOGISTIC	100089	Online follow-up	100090	Diet by 24-hour recall	100104	Hot/cold beverages yesterday
41245 category:1240	Main speciality of consultant (recoded): Ear nose and throat (ENT)	0.00452299135827495	CAT-MUL	LOGISTIC-BINARY	100091	Health-related outcomes	2000	Hospital in-patient	2001	Admission and discharge
41204 category:D649	Diagnoses - secondary ICD10: D64.9 Anaemia unspecified	0.00453219007058869	CAT-MUL	LOGISTIC-BINARY	100091	Health-related outcomes	2000	Hospital in-patient	2002	Diagnoses
20092 category:1	Type of baguette eaten: white	0.00456674096354254	CAT-MUL	LOGISTIC-BINARY	100089	Online follow-up	100090	Diet by 24-hour recall	100101	Bread/pasta/rice yesterday
41200 category:H209	Operative procedures - main OPCS: H20.9 Unspecified endoscopic extirpation of lesion of colon	0.0045870817642882	CAT-MUL	LOGISTIC-BINARY	100091	Health-related outcomes	2000	Hospital in-patient	2005	Operations
20003 category:1140910832	Treatment/medication code: sodium warfarin	0.00459881577734973	CAT-MUL	LOGISTIC-BINARY	100000	UK Biobank Assessment Centre	100071	Verbal interview	100075	Medications
41202 category:I350	Diagnoses - main ICD10: I35.0 Aortic (valve) stenosis	0.00459895738696147	CAT-MUL	LOGISTIC-BINARY	100091	Health-related outcomes	2000	Hospital in-patient	2002	Diagnoses
41204 category:M7966	Diagnoses - secondary ICD10: M79.66 Pain in limb (Lower leg)	0.00460406485911682	CAT-MUL	LOGISTIC-BINARY	100091	Health-related outcomes	2000	Hospital in-patient	2002	Diagnoses
41202 category:I209	Diagnoses - main ICD10: I20.9 Angina pectoris unspecified	0.00464007165202739	CAT-MUL	LOGISTIC-BINARY	100091	Health-related outcomes	2000	Hospital in-patient	2002	Diagnoses
41202 category:O624	Diagnoses - main ICD10: O62.4 Hypertonic incoordinate and prolonged uterine contractions	0.00465474371962546	CAT-MUL	LOGISTIC-BINARY	100091	Health-related outcomes	2000	Hospital in-patient	2002	Diagnoses
41210 category:W693	Operative procedures - secondary OPCS: W69.3 Partial synovectomy	0.00466698113759802	CAT-MUL	LOGISTIC-BINARY	100091	Health-related outcomes	2000	Hospital in-patient	2005	Operations
41202 category:M2334	Diagnoses - main ICD10: M23.34 Other meniscus derangements (Lateral collateral ligament or Anterior horn of lateral meniscus)	0.00469944716213325	CAT-MUL	LOGISTIC-BINARY	100091	Health-related outcomes	2000	Hospital in-patient	2002	Diagnoses
41210 category:Y539	Operative procedures - secondary OPCS: Y53.9 Unspecified approach to organ under image control	0.00471656571136712	CAT-MUL	LOGISTIC-BINARY	100091	Health-related outcomes	2000	Hospital in-patient	2005	Operations
25005	Volume of grey matter (normalised for head size)	0.00471901227354716	CONTINUOUS	LINEAR	100000	UK Biobank Assessment Centre	100003	Imaging	100	Brain MRI
6152 category:7	Blood clot DVT bronchitis emphysema asthma rhinitis eczema allergy diagnosed by doctor: Blood clot in the lung	0.00473711385699524	CAT-MUL	LOGISTIC-BINARY	100000	UK Biobank Assessment Centre	100025	Touchscreen	100036	Health and medical history
22640 category:1	Mixture of day and night shifts worked: Shift pattern was worked for whole of job	0.00473957055656712	CAT-MUL	LOGISTIC-BINARY	100089	Online follow-up	123	Work environment	130	Employment history
41210 category:Y142	Operative procedures - secondary OPCS: Y14.2 Insertion of expanding metal stent into organ NOC	0.00474100696597463	CAT-MUL	LOGISTIC-BINARY	100091	Health-related outcomes	2000	Hospital in-patient	2005	Operations
25035	Median T2star in hippocampus (right)	0.00476731869841454	CONTINUOUS	LINEAR	100000	UK Biobank Assessment Centre	100003	Imaging	100	Brain MRI
20003 category:1140878190	Treatment/medication code: minims artificial tears single-use eye drops	0.00478738759188418	CAT-MUL	LOGISTIC-BINARY	100000	UK Biobank Assessment Centre	100071	Verbal interview	100075	Medications
20002 category:1538	Non-cancer illness code self-reported: arthritis (nos)	0.00480668246615648	CAT-MUL	LOGISTIC-BINARY	100000	UK Biobank Assessment Centre	100071	Verbal interview	100074	Medical conditions
41202 category:I249	Diagnoses - main ICD10: I24.9 Acute ischaemic heart disease unspecified	0.00481253630772132	CAT-MUL	LOGISTIC-BINARY	100091	Health-related outcomes	2000	Hospital in-patient	2002	Diagnoses
41202 category:T855	Diagnoses - main ICD10: T85.5 Mechanical complication of gastro-intestinal prosthetic devices implants and grafts	0.00481298014341906	CAT-MUL	LOGISTIC-BINARY	100091	Health-related outcomes	2000	Hospital in-patient	2002	Diagnoses
20003 category:1140923402	Treatment/medication code: co-amilofruse	0.00485267597039884	CAT-MUL	LOGISTIC-BINARY	100000	UK Biobank Assessment Centre	100071	Verbal interview	100075	Medications
41200 category:P033	Operative procedures - main OPCS: P03.3 Excision of lesion of Bartholin gland	0.00487554364969947	CAT-MUL	LOGISTIC-BINARY	100091	Health-related outcomes	2000	Hospital in-patient	2005	Operations
19 baseline:1	Heel ultrasound method	0.00488764266444266	CAT-SIN	MULTINOMIAL-LOGISTIC	100000	UK Biobank Assessment Centre	100006	Physical measures	100018	Bone-densitometry of heel
41204 category:Z952	Diagnoses - secondary ICD10: Z95.2 Presence of prosthetic heart valve	0.00490134674932055	CAT-MUL	LOGISTIC-BINARY	100091	Health-related outcomes	2000	Hospital in-patient	2002	Diagnoses
41230 category:5L7	PCT where patients GP was registered: SURREY HEATH AND WOKING PCT	0.00493082883465238	CAT-MUL	LOGISTIC-BINARY	100091	Health-related outcomes	2000	Hospital in-patient	2001	Admission and discharge
41202 category:I606	Diagnoses - main ICD10: I60.6 Subarachnoid haemorrhage from other intracranial arteries	0.00493774852094778	CAT-MUL	LOGISTIC-BINARY	100091	Health-related outcomes	2000	Hospital in-patient	2002	Diagnoses
25086	Mean FA in sagittal stratum on FA skeleton (right)	0.004957692450974	CONTINUOUS	LINEAR	100000	UK Biobank Assessment Centre	100003	Imaging	100	Brain MRI
41210 category:Q074	Operative procedures - secondary OPCS: Q07.4 Total abdominal hysterectomy NEC	0.00495899832149602	CAT-MUL	LOGISTIC-BINARY	100091	Health-related outcomes	2000	Hospital in-patient	2005	Operations
22601 category:35623273	Job coding: personnel or industrial relations officer recruitment consultant	0.00498779032422353	CAT-MUL	LOGISTIC-BINARY	100089	Online follow-up	123	Work environment	130	Employment history
41204 category:K805	Diagnoses - secondary ICD10: K80.5 Calculus of bile duct without cholangitis or cholecystitis	0.00499211708570389	CAT-MUL	LOGISTIC-BINARY	100091	Health-related outcomes	2000	Hospital in-patient	2002	Diagnoses
20003 category:1140871688	Treatment/medication code: solpadol caplet	0.00500953431821467	CAT-MUL	LOGISTIC-BINARY	100000	UK Biobank Assessment Centre	100071	Verbal interview	100075	Medications
41200 category:T792	Operative procedures - main OPCS: T79.2 Quadricepsplasty	0.00501072220579089	CAT-MUL	LOGISTIC-BINARY	100091	Health-related outcomes	2000	Hospital in-patient	2005	Operations
6374	Number of puzzles viewed	0.00502158493446736	INTEGER	ORDERED-LOGISTIC	100000	UK Biobank Assessment Centre	100026	Cognitive function	501	Matrix pattern completion
41204 category:R500	Diagnoses - secondary ICD10: R50.0 Fever with chills	0.0050412044689788	CAT-MUL	LOGISTIC-BINARY	100091	Health-related outcomes	2000	Hospital in-patient	2002	Diagnoses
22608 category:0	Workplace very hot: Rarely/never	0.00509515505189352	CAT-MUL	LOGISTIC-BINARY	100089	Online follow-up	123	Work environment	130	Employment history
41210 category:G234	Operative procedures - secondary OPCS: G23.4 Repair of diaphragmatic hernia using abdominal approach NEC	0.00510241424252534	CAT-MUL	LOGISTIC-BINARY	100091	Health-related outcomes	2000	Hospital in-patient	2005	Operations
41210 category:W314	Operative procedures - secondary OPCS: W31.4 Cancellous chip autograft of bone	0.00513041746508837	CAT-MUL	LOGISTIC-BINARY	100091	Health-related outcomes	2000	Hospital in-patient	2005	Operations
41202 category:I849	Diagnoses - main ICD10: I84.9 Unspecified haemorrhoids without complication	0.0051516738629313	CAT-MUL	LOGISTIC-BINARY	100091	Health-related outcomes	2000	Hospital in-patient	2002	Diagnoses
41204 category:M4806	Diagnoses - secondary ICD10: M48.06 Spinal stenosis (Lumbar region)	0.0052230089294973	CAT-MUL	LOGISTIC-BINARY	100091	Health-related outcomes	2000	Hospital in-patient	2002	Diagnoses
41204 category:M796	Diagnoses - secondary ICD10: M79.6 Pain in limb	0.00522739971123684	CAT-MUL	LOGISTIC-BINARY	100091	Health-related outcomes	2000	Hospital in-patient	2002	Diagnoses
20003 category:1140923670	Treatment/medication code: gtn - glyceryl trinitrate	0.00523405324439094	CAT-MUL	LOGISTIC-BINARY	100000	UK Biobank Assessment Centre	100071	Verbal interview	100075	Medications
41210 category:Z843	Operative procedures - secondary OPCS: Z84.3 Hip joint	0.00526599067281454	CAT-MUL	LOGISTIC-BINARY	100091	Health-related outcomes	2000	Hospital in-patient	2005	Operations
41210 category:Z584	Operative procedures - secondary OPCS: Z58.4 Tibialis anterior	0.00528032543196699	CAT-MUL	LOGISTIC-BINARY	100091	Health-related outcomes	2000	Hospital in-patient	2005	Operations
41202 category:R074	Diagnoses - main ICD10: R07.4 Chest pain unspecified	0.0052890227003852	CAT-MUL	LOGISTIC-BINARY	100091	Health-related outcomes	2000	Hospital in-patient	2002	Diagnoses
41204 category:O997	Diagnoses - secondary ICD10: O99.7 Diseases of the skin and subcutaneous tissue complicating pregnancy childbirth and the puerperium	0.00530836231648006	CAT-MUL	LOGISTIC-BINARY	100091	Health-related outcomes	2000	Hospital in-patient	2002	Diagnoses
20111 category:12	Illnesses of siblings: Severe depression	0.00531151939521896	CAT-MUL	LOGISTIC-BINARY	100000	UK Biobank Assessment Centre	100025	Touchscreen	100034	Family history
90118	Fraction acceleration <= 55 milli-gravities	0.00531257562294078	CONTINUOUS	LINEAR	100088	Additional exposures	1008	Physical activity measurement	1010	Acceleration intensity distribution
41202 category:M712	Diagnoses - main ICD10: M71.2 Synovial cyst of popliteal space [Baker]	0.00532317297251756	CAT-MUL	LOGISTIC-BINARY	100091	Health-related outcomes	2000	Hospital in-patient	2002	Diagnoses
41210 category:H622	Operative procedures - secondary OPCS: H62.2 Mobilisation of bowel NEC	0.00532859909271829	CAT-MUL	LOGISTIC-BINARY	100091	Health-related outcomes	2000	Hospital in-patient	2005	Operations
41201 category:W188	External causes: W18.8 Other specified place	0.00533303431285591	CAT-MUL	LOGISTIC-BINARY	100091	Health-related outcomes	2000	Hospital in-patient	2002	Diagnoses
100670	White wine intake	0.00533358513873408	CAT-SIN	ORDERED-LOGISTIC	100089	Online follow-up	100090	Diet by 24-hour recall	100100	Alcoholic beverages yesterday
41210 category:Y089	Operative procedures - secondary OPCS: Y08.9 Unspecified laser therapy to organ NOC	0.00533402681904122	CAT-MUL	LOGISTIC-BINARY	100091	Health-related outcomes	2000	Hospital in-patient	2005	Operations
41204 category:M258	Diagnoses - secondary ICD10: M25.8 Other specified joint disorders	0.00533625826283139	CAT-MUL	LOGISTIC-BINARY	100091	Health-related outcomes	2000	Hospital in-patient	2002	Diagnoses
20001 category:1053	Cancer code self-reported: non-hodgkins lymphoma	0.00535853212511023	CAT-MUL	LOGISTIC-BINARY	100000	UK Biobank Assessment Centre	100071	Verbal interview	100074	Medical conditions
90087	No-wear time bias adjusted average acceleration	0.0053740131182026	CONTINUOUS	LINEAR	100088	Additional exposures	1008	Physical activity measurement	1009	Acceleration averages
102010	Pancake intake	0.00538359802838561	CAT-SIN	ORDERED-LOGISTIC	100089	Online follow-up	100090	Diet by 24-hour recall	100109	Soup/snacks/pastries yesterday
22606 category:2	Workplace very noisy	0.00538712826113806	CAT-MUL	LOGISTIC-BINARY	100089	Online follow-up	123	Work environment	130	Employment history
41200 category:C892	Operative procedures - main OPCS: C89.2 Injection of steroid into posterior segment of eye	0.00539492589307025	CAT-MUL	LOGISTIC-BINARY	100091	Health-related outcomes	2000	Hospital in-patient	2005	Operations
6142 category:2	Current employment status: Retired	0.00540904194767012	CAT-MUL	LOGISTIC-BINARY	100000	UK Biobank Assessment Centre	100025	Touchscreen	100062	Sociodemographics
41202 category:K810	Diagnoses - main ICD10: K81.0 Acute cholecystitis	0.00546897526709081	CAT-MUL	LOGISTIC-BINARY	100091	Health-related outcomes	2000	Hospital in-patient	2002	Diagnoses
41200 category:X604	Operative procedures - main OPCS: X60.4 Rehabilitation assessment by unidisciplinary specialised team	0.00549975999683852	CAT-MUL	LOGISTIC-BINARY	100091	Health-related outcomes	2000	Hospital in-patient	2005	Operations
25667	Weighted-mean ICVF in tract medial lemniscus (left)	0.00550523056326073	CONTINUOUS	LINEAR	100000	UK Biobank Assessment Centre	100003	Imaging	100	Brain MRI
41245 category:1520	Main speciality of consultant (recoded): Neurosurgery	0.00550571114777883	CAT-MUL	LOGISTIC-BINARY	100091	Health-related outcomes	2000	Hospital in-patient	2001	Admission and discharge
100190	Orange juice intake	0.00551722229599658	CAT-SIN	ORDERED-LOGISTIC	100089	Online follow-up	100090	Diet by 24-hour recall	100104	Hot/cold beverages yesterday
40006 category:C505	Type of cancer: ICD10: C50.5 Lower-outer quadrant of breast	0.0055238483455917	CAT-MUL	LOGISTIC-BINARY	100091	Health-related outcomes	100092	Cancer register	100092	Cancer register
41204 category:O691	Diagnoses - secondary ICD10: O69.1 Labour and delivery complicated by cord around neck with compression	0.00554092998849482	CAT-MUL	LOGISTIC-BINARY	100091	Health-related outcomes	2000	Hospital in-patient	2002	Diagnoses
41200 category:E508	Operative procedures - main OPCS: E50.8 Other specified therapeutic endoscopic operations on lower respiratory tract using rigid bronchoscope	0.00557717286451602	CAT-MUL	LOGISTIC-BINARY	100091	Health-related outcomes	2000	Hospital in-patient	2005	Operations
41200 category:X501	Operative procedures - main OPCS: X50.1 Direct current cardioversion	0.00563336689972569	CAT-MUL	LOGISTIC-BINARY	100091	Health-related outcomes	2000	Hospital in-patient	2005	Operations
2237	Plays computer games	0.00563736380710195	CAT-SIN	ORDERED-LOGISTIC	100000	UK Biobank Assessment Centre	100025	Touchscreen	100050	Lifestyle and environment
41210 category:B084	Operative procedures - secondary OPCS: B08.4 Lobectomy of thyroid gland NEC	0.00568261569300875	CAT-MUL	LOGISTIC-BINARY	100091	Health-related outcomes	2000	Hospital in-patient	2005	Operations
41204 category:J069	Diagnoses - secondary ICD10: J06.9 Acute upper respiratory infection unspecified	0.0056870963141701	CAT-MUL	LOGISTIC-BINARY	100091	Health-related outcomes	2000	Hospital in-patient	2002	Diagnoses
23227	Leg BMD (bone mineral density) (left)	0.00573923725753489	CONTINUOUS	LINEAR	100000	UK Biobank Assessment Centre	100003	Imaging	103	DXA assessment
41202 category:J100	Diagnoses - main ICD10: J10.0 Influenza with pneumonia influenza virus identified	0.00575607604822625	CAT-MUL	LOGISTIC-BINARY	100091	Health-related outcomes	2000	Hospital in-patient	2002	Diagnoses
41200 category:C443	Operative procedures - main OPCS: C44.3 Endothelial graft to cornea	0.00583085121152137	CAT-MUL	LOGISTIC-BINARY	100091	Health-related outcomes	2000	Hospital in-patient	2005	Operations
41200 category:M271	Operative procedures - main OPCS: M27.1 Ureteroscopic laser fragmentation of calculus of ureter	0.00583294442002086	CAT-MUL	LOGISTIC-BINARY	100091	Health-related outcomes	2000	Hospital in-patient	2005	Operations
41210 category:S142	Operative procedures - secondary OPCS: S14.2 Shave biopsy of lesion of skin NEC	0.0058375882708152	CAT-MUL	LOGISTIC-BINARY	100091	Health-related outcomes	2000	Hospital in-patient	2005	Operations
41230 category:5ME	PCT where patients GP was registered: NORTH STOKE PCT	0.00585285595000235	CAT-MUL	LOGISTIC-BINARY	100091	Health-related outcomes	2000	Hospital in-patient	2001	Admission and discharge
20001 category:1059	Cancer code self-reported: malignant melanoma	0.00588930649496552	CAT-MUL	LOGISTIC-BINARY	100000	UK Biobank Assessment Centre	100071	Verbal interview	100074	Medical conditions
41200 category:G302	Operative procedures - main OPCS: G30.2 Partitioning of stomach NEC	0.00589482613160843	CAT-MUL	LOGISTIC-BINARY	100091	Health-related outcomes	2000	Hospital in-patient	2005	Operations
41200 category:W861	Operative procedures - main OPCS: W86.1 Endoscopic removal of loose body from joint NEC	0.0059063578119322	CAT-MUL	LOGISTIC-BINARY	100091	Health-related outcomes	2000	Hospital in-patient	2005	Operations
41246 category:2620	Treatment speciality of consultant (recoded): Vascular surgery	0.00593335626763592	CAT-MUL	LOGISTIC-BINARY	100091	Health-related outcomes	2000	Hospital in-patient	2001	Admission and discharge
41204 category:K567	Diagnoses - secondary ICD10: K56.7 Ileus unspecified	0.0059989583013732	CAT-MUL	LOGISTIC-BINARY	100091	Health-related outcomes	2000	Hospital in-patient	2002	Diagnoses
41210 category:S082	Operative procedures - secondary OPCS: S08.2 Curettage and cauterisation of lesion of skin NEC	0.00601511932044932	CAT-MUL	LOGISTIC-BINARY	100091	Health-related outcomes	2000	Hospital in-patient	2005	Operations
41202 category:I258	Diagnoses - main ICD10: I25.8 Other forms of chronic ischaemic heart disease	0.00604712934097649	CAT-MUL	LOGISTIC-BINARY	100091	Health-related outcomes	2000	Hospital in-patient	2002	Diagnoses
41210 category:Y371	Operative procedures - secondary OPCS: Y37.1 Introduction of photodynamic substance into organ NOC	0.00605525651829685	CAT-MUL	LOGISTIC-BINARY	100091	Health-related outcomes	2000	Hospital in-patient	2005	Operations
41202 category:G960	Diagnoses - main ICD10: G96.0 Cerebrospinal fluid leak	0.00606324101902739	CAT-MUL	LOGISTIC-BINARY	100091	Health-related outcomes	2000	Hospital in-patient	2002	Diagnoses
41204 category:M247	Diagnoses - secondary ICD10: M24.7 Protrusio acetabuli	0.00608723498619316	CAT-MUL	LOGISTIC-BINARY	100091	Health-related outcomes	2000	Hospital in-patient	2002	Diagnoses
41230 category:5PH	PCT where patients GP was registered: NORTH STAFFORDSHIRE PCT	0.00609346014284748	CAT-MUL	LOGISTIC-BINARY	100091	Health-related outcomes	2000	Hospital in-patient	2001	Admission and discharge
20003 category:1140866078	Treatment/medication code: indapamide	0.00609941286916752	CAT-MUL	LOGISTIC-BINARY	100000	UK Biobank Assessment Centre	100071	Verbal interview	100075	Medications
41202 category:K831	Diagnoses - main ICD10: K83.1 Obstruction of bile duct	0.00610944267624448	CAT-MUL	LOGISTIC-BINARY	100091	Health-related outcomes	2000	Hospital in-patient	2002	Diagnoses
41204 category:W519	Diagnoses - secondary ICD10: W51.9 Unspecified place	0.00612657641929554	CAT-MUL	LOGISTIC-BINARY	100091	Health-related outcomes	2000	Hospital in-patient	2002	Diagnoses
20002 category:1440	Non-cancer illness code self-reported: tuberculosis (tb)	0.00613486318078712	CAT-MUL	LOGISTIC-BINARY	100000	UK Biobank Assessment Centre	100071	Verbal interview	100074	Medical conditions
41202 category:Z514	Diagnoses - main ICD10: Z51.4 Preparatory care for treatment not elsewhere classified	0.00615527380568893	CAT-MUL	LOGISTIC-BINARY	100091	Health-related outcomes	2000	Hospital in-patient	2002	Diagnoses
41202 category:J440	Diagnoses - main ICD10: J44.0 Chronic obstructive pulmonary disease with acute lower respiratory infection	0.00616271627043161	CAT-MUL	LOGISTIC-BINARY	100091	Health-related outcomes	2000	Hospital in-patient	2002	Diagnoses
22615 category:1	Workplace had a lot of diesel exhaust	0.00618610219367616	CAT-MUL	LOGISTIC-BINARY	100089	Online follow-up	123	Work environment	130	Employment history
41210 category:Z303	Operative procedures - secondary OPCS: Z30.3 Common bile duct	0.00620735690933446	CAT-MUL	LOGISTIC-BINARY	100091	Health-related outcomes	2000	Hospital in-patient	2005	Operations
41202 category:I803	Diagnoses - main ICD10: I80.3 Phlebitis and thrombophlebitis of lower extremities unspecified	0.00623178571804499	CAT-MUL	LOGISTIC-BINARY	100091	Health-related outcomes	2000	Hospital in-patient	2002	Diagnoses
41204 category:B964	Diagnoses - secondary ICD10: B96.4 Proteus (mirabilis)(morganii) as the cause of diseases classified to other chapters	0.006255054577218	CAT-MUL	LOGISTIC-BINARY	100091	Health-related outcomes	2000	Hospital in-patient	2002	Diagnoses
41210 category:Q152	Operative procedures - secondary OPCS: Q15.2 Introduction of therapeutic substance into uterine cavity NEC	0.00626305459631456	CAT-MUL	LOGISTIC-BINARY	100091	Health-related outcomes	2000	Hospital in-patient	2005	Operations
20003 category:1140865634	Treatment/medication code: omeprazole	0.00627534892957174	CAT-MUL	LOGISTIC-BINARY	100000	UK Biobank Assessment Centre	100071	Verbal interview	100075	Medications
41202 category:L033	Diagnoses - main ICD10: L03.3 Cellulitis of trunk	0.00629484367811508	CAT-MUL	LOGISTIC-BINARY	100091	Health-related outcomes	2000	Hospital in-patient	2002	Diagnoses
41204 category:K429	Diagnoses - secondary ICD10: K42.9 Umbilical hernia without obstruction or gangrene	0.00633072849769207	CAT-MUL	LOGISTIC-BINARY	100091	Health-related outcomes	2000	Hospital in-patient	2002	Diagnoses
40013 category:1744	Type of cancer: ICD9: 1744 Malignant neoplasm of female breast - upper-outer quadrant	0.00635550553549442	CAT-MUL	LOGISTIC-BINARY	100091	Health-related outcomes	100092	Cancer register	100092	Cancer register
41202 category:E114	Diagnoses - main ICD10: E11.4 With neurological complications	0.00636116029776746	CAT-MUL	LOGISTIC-BINARY	100091	Health-related outcomes	2000	Hospital in-patient	2002	Diagnoses
41203 category:5429	Diagnoses - main ICD9: 5429 Other appendicitis	0.00636757979693514	CAT-MUL	LOGISTIC-BINARY	100091	Health-related outcomes	2000	Hospital in-patient	2002	Diagnoses
41204 category:R030	Diagnoses - secondary ICD10: R03.0 Elevated blood-pressure reading without diagnosis of hypertension	0.00639513880064701	CAT-MUL	LOGISTIC-BINARY	100091	Health-related outcomes	2000	Hospital in-patient	2002	Diagnoses
41210 category:T423	Operative procedures - secondary OPCS: T42.3 Endoscopic division of adhesions of peritoneum	0.00640816209105412	CAT-MUL	LOGISTIC-BINARY	100091	Health-related outcomes	2000	Hospital in-patient	2005	Operations
20004 category:1578	Operation code: abdomino-perineal resection / ap resection	0.0064267942454294	CAT-MUL	LOGISTIC-BINARY	100000	UK Biobank Assessment Centre	100071	Verbal interview	100076	Operations
41210 category:Z277	Operative procedures - secondary OPCS: Z27.7 Small intestine	0.00645569745477163	CAT-MUL	LOGISTIC-BINARY	100091	Health-related outcomes	2000	Hospital in-patient	2005	Operations
41204 category:Z904	Diagnoses - secondary ICD10: Z90.4 Acquired absence of other parts of digestive tract	0.00647555597149029	CAT-MUL	LOGISTIC-BINARY	100091	Health-related outcomes	2000	Hospital in-patient	2002	Diagnoses
41202 category:M7927	Diagnoses - main ICD10: M79.27 Neuralgia and neuritis unspecified (Ankle and foot)	0.00648179182946829	CAT-MUL	LOGISTIC-BINARY	100091	Health-related outcomes	2000	Hospital in-patient	2002	Diagnoses
41230 category:5HR	PCT where patients GP was registered: STAFFORDSHIRE MOORLANDS PCT	0.00651789579743541	CAT-MUL	LOGISTIC-BINARY	100091	Health-related outcomes	2000	Hospital in-patient	2001	Admission and discharge
5162	6mm regularity index (left)	0.00654488993637551	CONTINUOUS	LINEAR	100000	UK Biobank Assessment Centre	100006	Physical measures	100013	Eye measures
4957 baseline:4	FI3 : word interpolation	0.00655595793991458	CAT-SIN	MULTINOMIAL-LOGISTIC	100000	UK Biobank Assessment Centre	100026	Cognitive function	100027	Fluid intelligence
41202 category:I447	Diagnoses - main ICD10: I44.7 Left bundle-branch block unspecified	0.00656502427228806	CAT-MUL	LOGISTIC-BINARY	100091	Health-related outcomes	2000	Hospital in-patient	2002	Diagnoses
20003 category:1140882236	Treatment/medication code: seroxat 20mg tablet	0.00656681077308376	CAT-MUL	LOGISTIC-BINARY	100000	UK Biobank Assessment Centre	100071	Verbal interview	100075	Medications
1835	Mother still alive	0.00657695245383344	CAT-SIN	LOGISTIC-BINARY	100000	UK Biobank Assessment Centre	100025	Touchscreen	100034	Family history
41204 category:C160	Diagnoses - secondary ICD10: C16.0 Cardia	0.00664333563115662	CAT-MUL	LOGISTIC-BINARY	100091	Health-related outcomes	2000	Hospital in-patient	2002	Diagnoses
100900	Intake of sugar added to cereal	0.00665591301491947	CAT-SIN	ORDERED-LOGISTIC	100089	Online follow-up	100090	Diet by 24-hour recall	100102	Cereal yesterday
40011 category:9180	Histology of cancer tumour: Osteosarcoma NOS	0.0066696064528726	CAT-MUL	LOGISTIC-BINARY	100091	Health-related outcomes	100092	Cancer register	100092	Cancer register
41204 category:R32	Diagnoses - secondary ICD10: R32 Unspecified urinary incontinence	0.00668621700439	CAT-MUL	LOGISTIC-BINARY	100091	Health-related outcomes	2000	Hospital in-patient	2002	Diagnoses
41204 category:Z635	Diagnoses - secondary ICD10: Z63.5 Disruption of family by separation and divorce	0.00669179869718542	CAT-MUL	LOGISTIC-BINARY	100091	Health-related outcomes	2000	Hospital in-patient	2002	Diagnoses
41229 category:5PH	PCT responsible for patient data: NORTH STAFFORDSHIRE PCT	0.00669433673258124	CAT-MUL	LOGISTIC-BINARY	100091	Health-related outcomes	2000	Hospital in-patient	2001	Admission and discharge
41200 category:Q074	Operative procedures - main OPCS: Q07.4 Total abdominal hysterectomy NEC	0.00670954245163304	CAT-MUL	LOGISTIC-BINARY	100091	Health-related outcomes	2000	Hospital in-patient	2005	Operations
41202 category:M5499	Diagnoses - main ICD10: M54.99 Dorsalgia unspecified (Site unspecified)	0.00672290321044081	CAT-MUL	LOGISTIC-BINARY	100091	Health-related outcomes	2000	Hospital in-patient	2002	Diagnoses
41202 category:S923	Diagnoses - main ICD10: S92.3 Fracture of metatarsal bone	0.00681620464729654	CAT-MUL	LOGISTIC-BINARY	100091	Health-related outcomes	2000	Hospital in-patient	2002	Diagnoses
20004 category:1296	Operation code: bone surgery/joint surgery	0.00682904111160562	CAT-MUL	LOGISTIC-BINARY	100000	UK Biobank Assessment Centre	100071	Verbal interview	100076	Operations
20003 category:1141182632	Treatment/medication code: spiriva 18micrograms inhalation capsule	0.00684677805807297	CAT-MUL	LOGISTIC-BINARY	100000	UK Biobank Assessment Centre	100071	Verbal interview	100075	Medications
90028	Average acceleration 01:00 - 01:59	0.00687953550671679	CONTINUOUS	LINEAR	100088	Additional exposures	1008	Physical activity measurement	1009	Acceleration averages
41202 category:K221	Diagnoses - main ICD10: K22.1 Ulcer of oesophagus	0.00689238985659237	CAT-MUL	LOGISTIC-BINARY	100091	Health-related outcomes	2000	Hospital in-patient	2002	Diagnoses
41204 category:G479	Diagnoses - secondary ICD10: G47.9 Sleep disorder unspecified	0.00690708893681191	CAT-MUL	LOGISTIC-BINARY	100091	Health-related outcomes	2000	Hospital in-patient	2002	Diagnoses
25913	Volume of grey matter in Vermis VIIIb Cerebellum	0.00693401443143856	CONTINUOUS	LINEAR	100000	UK Biobank Assessment Centre	100003	Imaging	100	Brain MRI
41201 category:W173	External causes: W17.3 Sports and athletics area	0.00693716075588866	CAT-MUL	LOGISTIC-BINARY	100091	Health-related outcomes	2000	Hospital in-patient	2002	Diagnoses
41202 category:I847	Diagnoses - main ICD10: I84.7 Unspecified thrombosed haemorrhoids	0.00697821120328317	CAT-MUL	LOGISTIC-BINARY	100091	Health-related outcomes	2000	Hospital in-patient	2002	Diagnoses
41210 category:H444	Operative procedures - secondary OPCS: H44.4 Examination of rectum under anaesthetic	0.0069844264250131	CAT-MUL	LOGISTIC-BINARY	100091	Health-related outcomes	2000	Hospital in-patient	2005	Operations
41200 category:A522	Operative procedures - main OPCS: A52.2 Therapeutic sacral epidural injection	0.00701251228595506	CAT-MUL	LOGISTIC-BINARY	100091	Health-related outcomes	2000	Hospital in-patient	2005	Operations
41204 category:Y520	Diagnoses - secondary ICD10: Y52.0 Cardiac-stimulant glycosides and drugs of similar action	0.00703811932941894	CAT-MUL	LOGISTIC-BINARY	100091	Health-related outcomes	2000	Hospital in-patient	2002	Diagnoses
41210 category:T272	Operative procedures - secondary OPCS: T27.2 Repair of ventral hernia using insert of prosthetic material	0.00707874410022354	CAT-MUL	LOGISTIC-BINARY	100091	Health-related outcomes	2000	Hospital in-patient	2005	Operations
41204 category:M5429	Diagnoses - secondary ICD10: M54.29 Cervicalgia-Site unspe	0.00715369204366495	CAT-MUL	LOGISTIC-BINARY	100091	Health-related outcomes	2000	Hospital in-patient	2002	Diagnoses
41202 category:F105	Diagnoses - main ICD10: F10.5 Psychotic disorder	0.00718304649782901	CAT-MUL	LOGISTIC-BINARY	100091	Health-related outcomes	2000	Hospital in-patient	2002	Diagnoses
41210 category:H418	Operative procedures - secondary OPCS: H41.8 Other specified other operations on rectum through anus	0.00719229182888688	CAT-MUL	LOGISTIC-BINARY	100091	Health-related outcomes	2000	Hospital in-patient	2005	Operations
41204 category:E785	Diagnoses - secondary ICD10: E78.5 Hyperlipidaemia unspecified	0.00723111131750298	CAT-MUL	LOGISTIC-BINARY	100091	Health-related outcomes	2000	Hospital in-patient	2002	Diagnoses
100270	Filtered coffee intake	0.00723112466276098	CAT-SIN	ORDERED-LOGISTIC	100089	Online follow-up	100090	Diet by 24-hour recall	100104	Hot/cold beverages yesterday
41202 category:M069	Diagnoses - main ICD10: M06.9 Rheumatoid arthritis unspecified	0.00728386052168483	CAT-MUL	LOGISTIC-BINARY	100091	Health-related outcomes	2000	Hospital in-patient	2002	Diagnoses
41204 category:M4026	Diagnoses - secondary ICD10: M40.26 Other and unspecified kyphosis (Lumbar region)	0.00730012249214484	CAT-MUL	LOGISTIC-BINARY	100091	Health-related outcomes	2000	Hospital in-patient	2002	Diagnoses
41200 category:T252	Operative procedures - main OPCS: T25.2 Primary repair of incisional hernia using insert of prosthetic material	0.00730855415135301	CAT-MUL	LOGISTIC-BINARY	100091	Health-related outcomes	2000	Hospital in-patient	2005	Operations
41204 category:M8199	Diagnoses - secondary ICD10: M81.99 Osteoporosis unspecified (Site unspecified)	0.00730887900447909	CAT-MUL	LOGISTIC-BINARY	100091	Health-related outcomes	2000	Hospital in-patient	2002	Diagnoses
20003 category:1140877872	Treatment/medication code: voltaren retard 100mg m/r tablet	0.00736464723983974	CAT-MUL	LOGISTIC-BINARY	100000	UK Biobank Assessment Centre	100071	Verbal interview	100075	Medications
41200 category:X921	Operative procedures - main OPCS: X92.1 Cytokine inhibitor drugs Band 1	0.00740640394526314	CAT-MUL	LOGISTIC-BINARY	100091	Health-related outcomes	2000	Hospital in-patient	2005	Operations
6153 category:5	Medication for cholesterol blood pressure diabetes or take exogenous hormones: Oral contraceptive pill or minipill	0.00740891804721971	CAT-MUL	LOGISTIC-BINARY	100000	UK Biobank Assessment Centre	100025	Touchscreen	100036	Health and medical history
41204 category:Z530	Diagnoses - secondary ICD10: Z53.0 Procedure not carried out because of contraindication	0.00741613336294559	CAT-MUL	LOGISTIC-BINARY	100091	Health-related outcomes	2000	Hospital in-patient	2002	Diagnoses
41202 category:C788	Diagnoses - main ICD10: C78.8 Secondary malignant neoplasm of other and unspecified digestive organs	0.00742112718349558	CAT-MUL	LOGISTIC-BINARY	100091	Health-related outcomes	2000	Hospital in-patient	2002	Diagnoses
41202 category:O997	Diagnoses - main ICD10: O99.7 Diseases of the skin and subcutaneous tissue complicating pregnancy childbirth and the puerperium	0.00743234621533706	CAT-MUL	LOGISTIC-BINARY	100091	Health-related outcomes	2000	Hospital in-patient	2002	Diagnoses
41204 category:S800	Diagnoses - secondary ICD10: S80.0 Contusion of knee	0.00743487501771488	CAT-MUL	LOGISTIC-BINARY	100091	Health-related outcomes	2000	Hospital in-patient	2002	Diagnoses
41204 category:I342	Diagnoses - secondary ICD10: I34.2 Nonrheumatic mitral (valve) stenosis	0.00747799184976968	CAT-MUL	LOGISTIC-BINARY	100091	Health-related outcomes	2000	Hospital in-patient	2002	Diagnoses
22607 category:0	Workplace very cold: Rarely/never	0.00748351052404113	CAT-MUL	LOGISTIC-BINARY	100089	Online follow-up	123	Work environment	130	Employment history
41210 category:Z638	Operative procedures - secondary OPCS: Z63.8 Specified bone of cranium NEC	0.00755180983013255	CAT-MUL	LOGISTIC-BINARY	100091	Health-related outcomes	2000	Hospital in-patient	2005	Operations
41210 category:G731	Operative procedures - secondary OPCS: G73.1 Revision of anastomosis of ileum	0.00755667049216688	CAT-MUL	LOGISTIC-BINARY	100091	Health-related outcomes	2000	Hospital in-patient	2005	Operations
41204 category:M1099	Diagnoses - secondary ICD10: M10.99 Gout unspecified (Site unspecified)	0.00756681646786072	CAT-MUL	LOGISTIC-BINARY	100091	Health-related outcomes	2000	Hospital in-patient	2002	Diagnoses
20004 category:1403	Operation code: inguinal/femoral hernia repair	0.00760747287347625	CAT-MUL	LOGISTIC-BINARY	100000	UK Biobank Assessment Centre	100071	Verbal interview	100076	Operations
41245 category:1490	Main speciality of consultant (recoded): Nephrology	0.00760804775047442	CAT-MUL	LOGISTIC-BINARY	100091	Health-related outcomes	2000	Hospital in-patient	2001	Admission and discharge
25683	Weighted-mean OD in tract parahippocampal part of cingulum (left)	0.00761400572843335	CONTINUOUS	LINEAR	100000	UK Biobank Assessment Centre	100003	Imaging	100	Brain MRI
20002 category:1453	Non-cancer illness code self-reported: psoriasis	0.00762502122654143	CAT-MUL	LOGISTIC-BINARY	100000	UK Biobank Assessment Centre	100071	Verbal interview	100074	Medical conditions
41200 category:L351	Operative procedures - main OPCS: L35.1 Percutaneous transluminal embolisation of cerebral artery	0.00765238370467703	CAT-MUL	LOGISTIC-BINARY	100091	Health-related outcomes	2000	Hospital in-patient	2005	Operations
20003 category:1140909792	Treatment/medication code: alimemazine	0.00772993449089654	CAT-MUL	LOGISTIC-BINARY	100000	UK Biobank Assessment Centre	100071	Verbal interview	100075	Medications
41204 category:M1390	Diagnoses - secondary ICD10: M13.90 Arthritis unspecified (Multiple sites)	0.00773790153513083	CAT-MUL	LOGISTIC-BINARY	100091	Health-related outcomes	2000	Hospital in-patient	2002	Diagnoses
110001	Invitation to complete online 24-hour recall dietary questionnaire acceptance	0.00775301476226286	CAT-SIN	LOGISTIC-BINARY	100089	Online follow-up	100090	Diet by 24-hour recall	100090	Diet by 24-hour recall
41229 category:59898	PCT responsible for patient data: NOT APPLICABLE	0.00776171470747949	CAT-MUL	LOGISTIC-BINARY	100091	Health-related outcomes	2000	Hospital in-patient	2001	Admission and discharge
41229 category:5PT	PCT responsible for patient data: SUFFOLK PCT	0.00778239445597304	CAT-MUL	LOGISTIC-BINARY	100091	Health-related outcomes	2000	Hospital in-patient	2001	Admission and discharge
40002 category:G931	Contributory (secondary) causes of death: ICD10: G93.1 Anoxic brain damage not elsewhere classified	0.00779200128569168	CAT-MUL	LOGISTIC-BINARY	100091	Health-related outcomes	100093	Death register	100093	Death register
41230 category:5PT	PCT where patients GP was registered: SUFFOLK PCT	0.00782065222912746	CAT-MUL	LOGISTIC-BINARY	100091	Health-related outcomes	2000	Hospital in-patient	2001	Admission and discharge
3083	Heel quantitative ultrasound index (QUI) manual entry	0.00783241627413855	CONTINUOUS	LINEAR	100000	UK Biobank Assessment Centre	100006	Physical measures	100018	Bone-densitometry of heel
20003 category:1140874930	Treatment/medication code: prednisolone	0.00790077796895181	CAT-MUL	LOGISTIC-BINARY	100000	UK Biobank Assessment Centre	100071	Verbal interview	100075	Medications
41200 category:L916	Operative procedures - main OPCS: L91.6 Cannulation of vein NEC	0.00790219395273977	CAT-MUL	LOGISTIC-BINARY	100091	Health-related outcomes	2000	Hospital in-patient	2005	Operations
41210 category:Z679	Operative procedures - secondary OPCS: Z67.9 Intervertebral joint NEC	0.00790987500011145	CAT-MUL	LOGISTIC-BINARY	100091	Health-related outcomes	2000	Hospital in-patient	2005	Operations
41210 category:C711	Operative procedures - secondary OPCS: C71.1 Simple linear extraction of lens	0.00792230533856743	CAT-MUL	LOGISTIC-BINARY	100091	Health-related outcomes	2000	Hospital in-patient	2005	Operations
41204 category:D638	Diagnoses - secondary ICD10: D63.8 Anaemia in other chronic diseases classified elsewhere	0.00795842193453027	CAT-MUL	LOGISTIC-BINARY	100091	Health-related outcomes	2000	Hospital in-patient	2002	Diagnoses
20003 category:1141145896	Treatment/medication code: letrozole	0.00796932519142207	CAT-MUL	LOGISTIC-BINARY	100000	UK Biobank Assessment Centre	100071	Verbal interview	100075	Medications
41204 category:L033	Diagnoses - secondary ICD10: L03.3 Cellulitis of trunk	0.00797391219044288	CAT-MUL	LOGISTIC-BINARY	100091	Health-related outcomes	2000	Hospital in-patient	2002	Diagnoses
6138 category:4	Qualifications: CSEs or equivalent	0.00797528569632939	CAT-MUL	LOGISTIC-BINARY	100000	UK Biobank Assessment Centre	100025	Touchscreen	100062	Sociodemographics
20002 category:1265	Non-cancer illness code self-reported: migraine	0.00798476161021349	CAT-MUL	LOGISTIC-BINARY	100000	UK Biobank Assessment Centre	100071	Verbal interview	100074	Medical conditions
22601 category:35633233	Job coding: vocational or industrial trainer/instructor	0.00800557845417984	CAT-MUL	LOGISTIC-BINARY	100089	Online follow-up	123	Work environment	130	Employment history
20003 category:1140882110	Treatment/medication code: co-beneldopa	0.00803002338817985	CAT-MUL	LOGISTIC-BINARY	100000	UK Biobank Assessment Centre	100071	Verbal interview	100075	Medications
20003 category:1140916356	Treatment/medication code: losartan	0.00803070918748603	CAT-MUL	LOGISTIC-BINARY	100000	UK Biobank Assessment Centre	100071	Verbal interview	100075	Medications
41202 category:T210	Diagnoses - main ICD10: T21.0 Burn of unspecified degree of trunk	0.00803088493958555	CAT-MUL	LOGISTIC-BINARY	100091	Health-related outcomes	2000	Hospital in-patient	2002	Diagnoses
41204 category:N083	Diagnoses - secondary ICD10: N08.3 Glomerular disorders in diabetes mellitus	0.0080344824182023	CAT-MUL	LOGISTIC-BINARY	100091	Health-related outcomes	2000	Hospital in-patient	2002	Diagnoses
41204 category:D350	Diagnoses - secondary ICD10: D35.0 Adrenal gland	0.00803669874995081	CAT-MUL	LOGISTIC-BINARY	100091	Health-related outcomes	2000	Hospital in-patient	2002	Diagnoses
41204 category:T360	Diagnoses - secondary ICD10: T36.0 Penicillins	0.00804409104537801	CAT-MUL	LOGISTIC-BINARY	100091	Health-related outcomes	2000	Hospital in-patient	2002	Diagnoses
20133	Time to complete round	0.00806093521009089	INTEGER	LINEAR	100089	Online follow-up	116	Cognitive function online	117	Pairs matching
22650 category:9	Night shifts worked: This type of shift pattern was not worked during job	0.00807620228572979	CAT-MUL	LOGISTIC-BINARY	100089	Online follow-up	123	Work environment	130	Employment history
41204 category:M1396	Diagnoses - secondary ICD10: M13.96 Arthritis unspecified (Lower leg)	0.0080803865106423	CAT-MUL	LOGISTIC-BINARY	100091	Health-related outcomes	2000	Hospital in-patient	2002	Diagnoses
41202 category:I983	Diagnoses - main ICD10: I98.3 Oesophageal varices with bleeding in diseases classified elsewhere	0.00808767201271763	CAT-MUL	LOGISTIC-BINARY	100091	Health-related outcomes	2000	Hospital in-patient	2002	Diagnoses
41201 category:V598	External causes: V59.8 Occupant [any] of pick-up truck or van injured in other specified transport accidents	0.00809172260239753	CAT-MUL	LOGISTIC-BINARY	100091	Health-related outcomes	2000	Hospital in-patient	2002	Diagnoses
41204 category:V598	Diagnoses - secondary ICD10: V59.8 Occupant [any] of pick-up truck or van injured in other specified transport accidents	0.00809172260239753	CAT-MUL	LOGISTIC-BINARY	100091	Health-related outcomes	2000	Hospital in-patient	2002	Diagnoses
20004 category:1483	Operation code: haemorroidectomy / piles surgery/ banding of piles	0.00810349184695429	CAT-MUL	LOGISTIC-BINARY	100000	UK Biobank Assessment Centre	100071	Verbal interview	100076	Operations
41200 category:G308	Operative procedures - main OPCS: G30.8 Other specified plastic operations on stomach	0.00812525210635246	CAT-MUL	LOGISTIC-BINARY	100091	Health-related outcomes	2000	Hospital in-patient	2005	Operations
25353	Mean ICVF in medial lemniscus on FA skeleton (left)	0.00812973737127335	CONTINUOUS	LINEAR	100000	UK Biobank Assessment Centre	100003	Imaging	100	Brain MRI
41204 category:N481	Diagnoses - secondary ICD10: N48.1 Balanoposthitis	0.00813191534954548	CAT-MUL	LOGISTIC-BINARY	100091	Health-related outcomes	2000	Hospital in-patient	2002	Diagnoses
41202 category:M722	Diagnoses - main ICD10: M72.2 Plantar fascial fibromatosis	0.00813524378019933	CAT-MUL	LOGISTIC-BINARY	100091	Health-related outcomes	2000	Hospital in-patient	2002	Diagnoses
41202 category:R500	Diagnoses - main ICD10: R50.0 Fever with chills	0.00815791212708347	CAT-MUL	LOGISTIC-BINARY	100091	Health-related outcomes	2000	Hospital in-patient	2002	Diagnoses
5163	3mm regularity index (left)	0.00819005276150533	CONTINUOUS	LINEAR	100000	UK Biobank Assessment Centre	100006	Physical measures	100013	Eye measures
6179 category:2	Mineral and other dietary supplements: Glucosamine	0.00820826306479612	CAT-MUL	LOGISTIC-BINARY	100000	UK Biobank Assessment Centre	100025	Touchscreen	100036	Health and medical history
41204 category:C159	Diagnoses - secondary ICD10: C15.9 Oesophagus unspecified	0.00821325086874595	CAT-MUL	LOGISTIC-BINARY	100091	Health-related outcomes	2000	Hospital in-patient	2002	Diagnoses
41200 category:V161	Operative procedures - main OPCS: V16.1 Osteotomy of mandible and advancement of mandible	0.00825860421897038	CAT-MUL	LOGISTIC-BINARY	100091	Health-related outcomes	2000	Hospital in-patient	2005	Operations
41246 category:2510	Treatment speciality of consultant (recoded): Rheumatology	0.00827613299990763	CAT-MUL	LOGISTIC-BINARY	100091	Health-related outcomes	2000	Hospital in-patient	2001	Admission and discharge
6160 category:1	Leisure/social activities: Sports club or gym	0.00834923458354515	CAT-MUL	LOGISTIC-BINARY	100000	UK Biobank Assessment Centre	100025	Touchscreen	100059	Psychosocial factors
25095	Mean FA in fornix cres+stria terminalis on FA skeleton (left)	0.00835104857427816	CONTINUOUS	LINEAR	100000	UK Biobank Assessment Centre	100003	Imaging	100	Brain MRI
20002 category:1515	Non-cancer illness code self-reported: pyelonephritis	0.0083792355559004	CAT-MUL	LOGISTIC-BINARY	100000	UK Biobank Assessment Centre	100071	Verbal interview	100074	Medical conditions
90117	Fraction acceleration <= 50 milli-gravities	0.00839118820431997	CONTINUOUS	LINEAR	100088	Additional exposures	1008	Physical activity measurement	1010	Acceleration intensity distribution
41202 category:Q850	Diagnoses - main ICD10: Q85.0 Neurofibromatosis (nonmalignant)	0.00840287918146107	CAT-MUL	LOGISTIC-BINARY	100091	Health-related outcomes	2000	Hospital in-patient	2002	Diagnoses
22612 category:1	Worked with materials containing asbestos	0.00841685294762861	CAT-MUL	LOGISTIC-BINARY	100089	Online follow-up	123	Work environment	130	Employment history
41204 category:M2116	Diagnoses - secondary ICD10: M21.16 Varus deformity not elsewhere classified (Lower leg)	0.00843082162857375	CAT-MUL	LOGISTIC-BINARY	100091	Health-related outcomes	2000	Hospital in-patient	2002	Diagnoses
41210 category:W833	Operative procedures - secondary OPCS: W83.3 Endoscopic shaving of articular cartilage	0.00843582767097905	CAT-MUL	LOGISTIC-BINARY	100091	Health-related outcomes	2000	Hospital in-patient	2005	Operations
41205 category:E88799	Diagnoses - secondary ICD9: E88799 Fracture cause unspecified (place of occurence: unspecified place)	0.0084669467136672	CAT-MUL	LOGISTIC-BINARY	100091	Health-related outcomes	2000	Hospital in-patient	2002	Diagnoses
90190	Sample rate minimum	0.00848406083040562	CONTINUOUS	LINEAR	100088	Additional exposures	1008	Physical activity measurement	1013	Raw accelerometer statistics
41204 category:D481	Diagnoses - secondary ICD10: D48.1 Connective and other soft tissue	0.00855531811102967	CAT-MUL	LOGISTIC-BINARY	100091	Health-related outcomes	2000	Hospital in-patient	2002	Diagnoses
90041	Average acceleration 14:00 - 14:59	0.00855549722833056	CONTINUOUS	LINEAR	100088	Additional exposures	1008	Physical activity measurement	1009	Acceleration averages
41204 category:E115	Diagnoses - secondary ICD10: E11.5 With peripheral circulatory complications	0.00856595717968438	CAT-MUL	LOGISTIC-BINARY	100091	Health-related outcomes	2000	Hospital in-patient	2002	Diagnoses
41230 category:59898	PCT where patients GP was registered: NOT APPLICABLE	0.00858704579342549	CAT-MUL	LOGISTIC-BINARY	100091	Health-related outcomes	2000	Hospital in-patient	2001	Admission and discharge
25446	Mean ISOVF in corticospinal tract on FA skeleton (right)	0.00859613435851054	CONTINUOUS	LINEAR	100000	UK Biobank Assessment Centre	100003	Imaging	100	Brain MRI
41204 category:C329	Diagnoses - secondary ICD10: C32.9 Larynx unspecified	0.00862309693384091	CAT-MUL	LOGISTIC-BINARY	100091	Health-related outcomes	2000	Hospital in-patient	2002	Diagnoses
41202 category:S023	Diagnoses - main ICD10: S02.3 Fracture of orbital floor	0.00866549011528468	CAT-MUL	LOGISTIC-BINARY	100091	Health-related outcomes	2000	Hospital in-patient	2002	Diagnoses
41202 category:M2325	Diagnoses - main ICD10: M23.25 Derangement of meniscus due to old tear or injury (Posterior horn of lateral meniscus)	0.00867683996740299	CAT-MUL	LOGISTIC-BINARY	100091	Health-related outcomes	2000	Hospital in-patient	2002	Diagnoses
40006 category:C504	Type of cancer: ICD10: C50.4 Upper-outer quadrant of breast	0.00870405653764621	CAT-MUL	LOGISTIC-BINARY	100091	Health-related outcomes	100092	Cancer register	100092	Cancer register
41220 category:7	Anaesthetics administered post delivery: Other	0.00872944184507963	CAT-MUL	LOGISTIC-BINARY	100091	Health-related outcomes	2000	Hospital in-patient	2003	Maternity
25409	Mean OD in anterior limb of internal capsule on FA skeleton (left)	0.00874518849820009	CONTINUOUS	LINEAR	100000	UK Biobank Assessment Centre	100003	Imaging	100	Brain MRI
41200 category:M612	Operative procedures - main OPCS: M61.2 Retropubic prostatectomy	0.00877438122655613	CAT-MUL	LOGISTIC-BINARY	100091	Health-related outcomes	2000	Hospital in-patient	2005	Operations
41202 category:C021	Diagnoses - main ICD10: C02.1 Border of tongue	0.0088512693998491	CAT-MUL	LOGISTIC-BINARY	100091	Health-related outcomes	2000	Hospital in-patient	2002	Diagnoses
41204 category:I120	Diagnoses - secondary ICD10: I12.0 Hypertensive renal disease with renal failure	0.0088674956662931	CAT-MUL	LOGISTIC-BINARY	100091	Health-related outcomes	2000	Hospital in-patient	2002	Diagnoses
41210 category:Y532	Operative procedures - secondary OPCS: Y53.2 Approach to organ under ultrasonic control	0.0088940890438747	CAT-MUL	LOGISTIC-BINARY	100091	Health-related outcomes	2000	Hospital in-patient	2005	Operations
20003 category:1140861434	Treatment/medication code: praxilene 100mg capsule	0.00889784951236527	CAT-MUL	LOGISTIC-BINARY	100000	UK Biobank Assessment Centre	100071	Verbal interview	100075	Medications
41204 category:D121	Diagnoses - secondary ICD10: D12.1 Appendix	0.00890303544366579	CAT-MUL	LOGISTIC-BINARY	100091	Health-related outcomes	2000	Hospital in-patient	2002	Diagnoses
41210 category:Y659	Operative procedures - secondary OPCS: Y65.9 Unspecified harvest of tendon	0.00896232854333911	CAT-MUL	LOGISTIC-BINARY	100091	Health-related outcomes	2000	Hospital in-patient	2005	Operations
41204 category:R411	Diagnoses - secondary ICD10: R41.1 Anterograde amnesia	0.00897689956070983	CAT-MUL	LOGISTIC-BINARY	100091	Health-related outcomes	2000	Hospital in-patient	2002	Diagnoses
20003 category:1140862070	Treatment/medication code: ventolin cr 4mg m/r tablet	0.00898547262030745	CAT-MUL	LOGISTIC-BINARY	100000	UK Biobank Assessment Centre	100071	Verbal interview	100075	Medications
41210 category:J373	Operative procedures - secondary OPCS: J37.3 Direct puncture operative cholangiography	0.00900595320431608	CAT-MUL	LOGISTIC-BINARY	100091	Health-related outcomes	2000	Hospital in-patient	2005	Operations
41210 category:U201	Operative procedures - secondary OPCS: U20.1 Transthoracic echocardiography	0.0090594010861321	CAT-MUL	LOGISTIC-BINARY	100091	Health-related outcomes	2000	Hospital in-patient	2005	Operations
41204 category:Z911	Diagnoses - secondary ICD10: Z91.1 Personal history of noncompliance with medical treatment and regimen	0.00907190195744488	CAT-MUL	LOGISTIC-BINARY	100091	Health-related outcomes	2000	Hospital in-patient	2002	Diagnoses
41204 category:M7946	Diagnoses - secondary ICD10: M79.46 Hypertrophy of (infrapatellar) fat pad (Lower leg)	0.00907386215937195	CAT-MUL	LOGISTIC-BINARY	100091	Health-related outcomes	2000	Hospital in-patient	2002	Diagnoses
2946	Father's age	0.0090767945659018	INTEGER	LINEAR	100000	UK Biobank Assessment Centre	100025	Touchscreen	100034	Family history
41204 category:L089	Diagnoses - secondary ICD10: L08.9 Local infection of skin and subcutaneous tissue unspecified	0.00908280715235277	CAT-MUL	LOGISTIC-BINARY	100091	Health-related outcomes	2000	Hospital in-patient	2002	Diagnoses
41202 category:Z131	Diagnoses - main ICD10: Z13.1 Special screening examination for diabetes mellitus	0.00910428013922885	CAT-MUL	LOGISTIC-BINARY	100091	Health-related outcomes	2000	Hospital in-patient	2002	Diagnoses
41204 category:Z955	Diagnoses - secondary ICD10: Z95.5 Presence of coronary angioplasty implant and graft	0.00910963244626054	CAT-MUL	LOGISTIC-BINARY	100091	Health-related outcomes	2000	Hospital in-patient	2002	Diagnoses
41204 category:N184	Diagnoses - secondary ICD10: N18.4 Chronic kidney disease stage 4	0.00911877098575407	CAT-MUL	LOGISTIC-BINARY	100091	Health-related outcomes	2000	Hospital in-patient	2002	Diagnoses
20004 category:1600	Operation code: mri / magnetic resonance imaging	0.00917147730937115	CAT-MUL	LOGISTIC-BINARY	100000	UK Biobank Assessment Centre	100071	Verbal interview	100076	Operations
20003 category:1141166006	Treatment/medication code: telmisartan	0.00921963580233236	CAT-MUL	LOGISTIC-BINARY	100000	UK Biobank Assessment Centre	100071	Verbal interview	100075	Medications
41210 category:W903	Operative procedures - secondary OPCS: W90.3 Injection of therapeutic substance into joint	0.0092449863829532	CAT-MUL	LOGISTIC-BINARY	100091	Health-related outcomes	2000	Hospital in-patient	2005	Operations
40012 category:3	Behaviour of cancer tumour: Malignant primary site	0.00925558258244102	CAT-MUL	LOGISTIC-BINARY	100091	Health-related outcomes	100092	Cancer register	100092	Cancer register
23317	Arms combined bone area	0.00926143443768336	CONTINUOUS	LINEAR	100000	UK Biobank Assessment Centre	100003	Imaging	103	DXA assessment
40011 category:9053	Histology of cancer tumour: Mesothelioma biphasic malignant	0.00928121404078623	CAT-MUL	LOGISTIC-BINARY	100091	Health-related outcomes	100092	Cancer register	100092	Cancer register
22630 category:9	Day shifts worked: This type of shift pattern was not worked during job	0.0092881438433668	CAT-MUL	LOGISTIC-BINARY	100089	Online follow-up	123	Work environment	130	Employment history
41202 category:T223	Diagnoses - main ICD10: T22.3 Burn of third degree of shoulder and upper limb except wrist and hand	0.00929276793465143	CAT-MUL	LOGISTIC-BINARY	100091	Health-related outcomes	2000	Hospital in-patient	2002	Diagnoses
41204 category:C182	Diagnoses - secondary ICD10: C18.2 Ascending colon	0.00929656203697017	CAT-MUL	LOGISTIC-BINARY	100091	Health-related outcomes	2000	Hospital in-patient	2002	Diagnoses
41210 category:T291	Operative procedures - secondary OPCS: T29.1 Excision of umbilicus	0.00937420191453786	CAT-MUL	LOGISTIC-BINARY	100091	Health-related outcomes	2000	Hospital in-patient	2005	Operations
22424	Cardiac output	0.00938817189434565	CONTINUOUS	LINEAR	100000	UK Biobank Assessment Centre	100003	Imaging	102	Heart MRI
41200 category:W802	Operative procedures - main OPCS: W80.2 Open debridement of joint NEC	0.00939894696108567	CAT-MUL	LOGISTIC-BINARY	100091	Health-related outcomes	2000	Hospital in-patient	2005	Operations
20003 category:1140911642	Treatment/medication code: tacrolimus	0.00943181423197149	CAT-MUL	LOGISTIC-BINARY	100000	UK Biobank Assessment Centre	100071	Verbal interview	100075	Medications
41204 category:N258	Diagnoses - secondary ICD10: N25.8 Other disorders resulting from impaired renal tubular function	0.00943276949472641	CAT-MUL	LOGISTIC-BINARY	100091	Health-related outcomes	2000	Hospital in-patient	2002	Diagnoses
41210 category:X931	Operative procedures - secondary OPCS: X93.1 Subfoveal choroidal neovascularisation drugs Band 1	0.00943643790655208	CAT-MUL	LOGISTIC-BINARY	100091	Health-related outcomes	2000	Hospital in-patient	2005	Operations
20004 category:1297	Operation code: muscle/soft tissue surgery	0.00945709430311481	CAT-MUL	LOGISTIC-BINARY	100000	UK Biobank Assessment Centre	100071	Verbal interview	100076	Operations
41202 category:D863	Diagnoses - main ICD10: D86.3 Sarcoidosis of skin	0.00949506216420574	CAT-MUL	LOGISTIC-BINARY	100091	Health-related outcomes	2000	Hospital in-patient	2002	Diagnoses
90192	Temperature average	0.00950203322008078	CONTINUOUS	LINEAR	100088	Additional exposures	1008	Physical activity measurement	1013	Raw accelerometer statistics
41200 category:S016	Operative procedures - main OPCS: S01.6 Internal browlift	0.00951263196312541	CAT-MUL	LOGISTIC-BINARY	100091	Health-related outcomes	2000	Hospital in-patient	2005	Operations
41204 category:S651	Diagnoses - secondary ICD10: S65.1 Injury of radial artery at wrist and hand level	0.00953725928618184	CAT-MUL	LOGISTIC-BINARY	100091	Health-related outcomes	2000	Hospital in-patient	2002	Diagnoses
25744	Inverted temporal signal-to-noise ratio in artefact-cleaned pre-processed rfMRI	0.00954351625853303	CONTINUOUS	LINEAR	100000	UK Biobank Assessment Centre	100003	Imaging	100	Brain MRI
22606 category:1	Workplace very noisy	0.00958979487008964	CAT-MUL	LOGISTIC-BINARY	100089	Online follow-up	123	Work environment	130	Employment history
40011 category:8500	Histology of cancer tumour: Duct adenocarcinoma	0.00961319452948893	CAT-MUL	LOGISTIC-BINARY	100091	Health-related outcomes	100092	Cancer register	100092	Cancer register
6158 category:2	Why reduced smoking: Doctor's advice	0.00961922498847287	CAT-MUL	LOGISTIC-BINARY	100000	UK Biobank Assessment Centre	100025	Touchscreen	100050	Lifestyle and environment
894	Duration of moderate activity	0.00965939887240037	INTEGER	ORDERED-LOGISTIC	100000	UK Biobank Assessment Centre	100025	Touchscreen	100050	Lifestyle and environment
25067	Mean FA in inferior cerebellar peduncle on FA skeleton (left)	0.00967852896749923	CONTINUOUS	LINEAR	100000	UK Biobank Assessment Centre	100003	Imaging	100	Brain MRI
41202 category:C505	Diagnoses - main ICD10: C50.5 Lower-outer quadrant of breast	0.00970730180283726	CAT-MUL	LOGISTIC-BINARY	100091	Health-related outcomes	2000	Hospital in-patient	2002	Diagnoses
41204 category:D220	Diagnoses - secondary ICD10: D22.0 Melanocytic naevi of lip	0.00971418901644734	CAT-MUL	LOGISTIC-BINARY	100091	Health-related outcomes	2000	Hospital in-patient	2002	Diagnoses
41204 category:G911	Diagnoses - secondary ICD10: G91.1 Obstructive hydrocephalus	0.00980102701868429	CAT-MUL	LOGISTIC-BINARY	100091	Health-related outcomes	2000	Hospital in-patient	2002	Diagnoses
41202 category:C833	Diagnoses - main ICD10: C83.3 Large cell (diffuse)	0.00982962485295859	CAT-MUL	LOGISTIC-BINARY	100091	Health-related outcomes	2000	Hospital in-patient	2002	Diagnoses
41204 category:R21	Diagnoses - secondary ICD10: R21 Rash and other nonspecific skin eruption	0.00984254596161926	CAT-MUL	LOGISTIC-BINARY	100091	Health-related outcomes	2000	Hospital in-patient	2002	Diagnoses
41202 category:O821	Diagnoses - main ICD10: O82.1 Delivery by emergency Caesarean section	0.00985049851012548	CAT-MUL	LOGISTIC-BINARY	100091	Health-related outcomes	2000	Hospital in-patient	2002	Diagnoses
41204 category:M232	Diagnoses - secondary ICD10: M23.2 Derangement of meniscus due to old tear or injury	0.00986555878573232	CAT-MUL	LOGISTIC-BINARY	100091	Health-related outcomes	2000	Hospital in-patient	2002	Diagnoses
90189	Sample rate standard deviation	0.0098718783700362	CONTINUOUS	ORDERED-LOGISTIC	100088	Additional exposures	1008	Physical activity measurement	1013	Raw accelerometer statistics
41200 category:L742	Operative procedures - main OPCS: L74.2 Creation of arteriovenous fistula NEC	0.0098796476008617	CAT-MUL	LOGISTIC-BINARY	100091	Health-related outcomes	2000	Hospital in-patient	2005	Operations
41202 category:Z480	Diagnoses - main ICD10: Z48.0 Attention to surgical dressings and sutures	0.00988161351174931	CAT-MUL	LOGISTIC-BINARY	100091	Health-related outcomes	2000	Hospital in-patient	2002	Diagnoses
41231 category:2	Hospital episode type: Delivery episode	0.00994131384155109	CAT-MUL	LOGISTIC-BINARY	100091	Health-related outcomes	2000	Hospital in-patient	2001	Admission and discharge
41200 category:D202	Operative procedures - main OPCS: D20.2 Maintenance of ventilation tube through tympanic membrane	0.00994932437008086	CAT-MUL	LOGISTIC-BINARY	100091	Health-related outcomes	2000	Hospital in-patient	2005	Operations
41204 category:R31	Diagnoses - secondary ICD10: R31 Unspecified haematuria	0.00995383739030252	CAT-MUL	LOGISTIC-BINARY	100091	Health-related outcomes	2000	Hospital in-patient	2002	Diagnoses
101020	Baguette intake	0.00995417498926539	CAT-SIN	ORDERED-LOGISTIC	100089	Online follow-up	100090	Diet by 24-hour recall	100101	Bread/pasta/rice yesterday
20525	Able to pay rent/mortgage as an adult	0.00999708610476159	CAT-SIN	ORDERED-LOGISTIC	100089	Online follow-up	136	Mental health	145	Traumatic events
41200 category:G452	Operative procedures - main OPCS: G45.2 Fibreoptic endoscopic ultrasound examination of upper gastrointestinal tract	0.0100356630402404	CAT-MUL	LOGISTIC-BINARY	100091	Health-related outcomes	2000	Hospital in-patient	2005	Operations
41204 category:N189	Diagnoses - secondary ICD10: N18.9 Chronic renal failure unspecified	0.0101418508736789	CAT-MUL	LOGISTIC-BINARY	100091	Health-related outcomes	2000	Hospital in-patient	2002	Diagnoses
41200 category:X358	Operative procedures - main OPCS: X35.8 Other specified other intravenous injection	0.0101535329046816	CAT-MUL	LOGISTIC-BINARY	100091	Health-related outcomes	2000	Hospital in-patient	2005	Operations
41200 category:W504	Operative procedures - main OPCS: W50.4 Resurfacing hemiarthroplasty of head of humerus not using cement	0.0101604915098368	CAT-MUL	LOGISTIC-BINARY	100091	Health-related outcomes	2000	Hospital in-patient	2005	Operations
41230 category:59999	PCT where patients GP was registered: NOT KNOWN	0.0101739806667119	CAT-MUL	LOGISTIC-BINARY	100091	Health-related outcomes	2000	Hospital in-patient	2001	Admission and discharge
90182	Data recording errors	0.0102161996716355	INTEGER	LINEAR	100088	Additional exposures	1008	Physical activity measurement	1013	Raw accelerometer statistics
41245 category:1800	Main speciality of consultant (recoded): Respiratory medicine	0.0102170385919899	CAT-MUL	LOGISTIC-BINARY	100091	Health-related outcomes	2000	Hospital in-patient	2001	Admission and discharge
20510	Recent feelings of depression	0.0102315106005015	CAT-SIN	ORDERED-LOGISTIC	100089	Online follow-up	136	Mental health	138	Depression
41202 category:K439	Diagnoses - main ICD10: K43.9 Ventral hernia without obstruction or gangrene	0.0102325506839179	CAT-MUL	LOGISTIC-BINARY	100091	Health-related outcomes	2000	Hospital in-patient	2002	Diagnoses
41210 category:Z764	Operative procedures - secondary OPCS: Z76.4 Shaft of femur	0.0102441171579693	CAT-MUL	LOGISTIC-BINARY	100091	Health-related outcomes	2000	Hospital in-patient	2005	Operations
20003 category:1140910766	Treatment/medication code: nicorandil	0.0102539653964727	CAT-MUL	LOGISTIC-BINARY	100000	UK Biobank Assessment Centre	100071	Verbal interview	100075	Medications
41200 category:O291	Operative procedures - main OPCS: O29.1 Subacromial decompression	0.010266119585676	CAT-MUL	LOGISTIC-BINARY	100091	Health-related outcomes	2000	Hospital in-patient	2005	Operations
41210 category:T809	Operative procedures - secondary OPCS: T80.9 Unspecified release of contracture of muscle	0.010273071842724	CAT-MUL	LOGISTIC-BINARY	100091	Health-related outcomes	2000	Hospital in-patient	2005	Operations
41204 category:D391	Diagnoses - secondary ICD10: D39.1 Ovary	0.0103046303689342	CAT-MUL	LOGISTIC-BINARY	100091	Health-related outcomes	2000	Hospital in-patient	2002	Diagnoses
20412	Frequency of needing morning drink of alcohol after heavy drinking session in last year	0.010305380429031	CAT-SIN	ORDERED-LOGISTIC	100089	Online follow-up	136	Mental health	142	Alcohol use
41210 category:O131	Operative procedures - secondary OPCS: O13.1 Multiple digits of foot NEC	0.0103563160705691	CAT-MUL	LOGISTIC-BINARY	100091	Health-related outcomes	2000	Hospital in-patient	2005	Operations
41210 category:C873	Operative procedures - secondary OPCS: C87.3 Tomography evaluation of retina	0.0103778854409531	CAT-MUL	LOGISTIC-BINARY	100091	Health-related outcomes	2000	Hospital in-patient	2005	Operations
20003 category:1140881856	Treatment/medication code: salbutamol	0.0103912847954657	CAT-MUL	LOGISTIC-BINARY	100000	UK Biobank Assessment Centre	100071	Verbal interview	100075	Medications
41210 category:W122	Operative procedures - secondary OPCS: W12.2 Angulation periarticular osteotomy and internal fixation NEC	0.0103990306358878	CAT-MUL	LOGISTIC-BINARY	100091	Health-related outcomes	2000	Hospital in-patient	2005	Operations
22611 category:2	Workplace had a lot of cigarette smoke from other people smoking	0.0104031396248973	CAT-MUL	LOGISTIC-BINARY	100089	Online follow-up	123	Work environment	130	Employment history
23233	Ribs BMD (bone mineral density)	0.010421715329671	CONTINUOUS	LINEAR	100000	UK Biobank Assessment Centre	100003	Imaging	103	DXA assessment
41204 category:Z998	Diagnoses - secondary ICD10: Z99.8 Dependence on other enabling machines and devices	0.0105556889798286	CAT-MUL	LOGISTIC-BINARY	100091	Health-related outcomes	2000	Hospital in-patient	2002	Diagnoses
22601 category:34113148	Job coding: illustrator cartoonist animator	0.010602291668201	CAT-MUL	LOGISTIC-BINARY	100089	Online follow-up	123	Work environment	130	Employment history
20002 category:1487	Non-cancer illness code self-reported: svt / supraventricular tachycardia	0.0107443809295391	CAT-MUL	LOGISTIC-BINARY	100000	UK Biobank Assessment Centre	100071	Verbal interview	100074	Medical conditions
41200 category:K263	Operative procedures - main OPCS: K26.3 Prosthetic replacement of aortic valve	0.0107683038552584	CAT-MUL	LOGISTIC-BINARY	100091	Health-related outcomes	2000	Hospital in-patient	2005	Operations
41204 category:D62	Diagnoses - secondary ICD10: D62 Acute posthaemorrhagic anaemia	0.010777784878064	CAT-MUL	LOGISTIC-BINARY	100091	Health-related outcomes	2000	Hospital in-patient	2002	Diagnoses
41202 category:H352	Diagnoses - main ICD10: H35.2 Other proliferative retinopathy	0.0108074683601296	CAT-MUL	LOGISTIC-BINARY	100091	Health-related outcomes	2000	Hospital in-patient	2002	Diagnoses
40006 category:C693	Type of cancer: ICD10: C69.3 Choroid	0.0108155873406172	CAT-MUL	LOGISTIC-BINARY	100091	Health-related outcomes	100092	Cancer register	100092	Cancer register
41204 category:K501	Diagnoses - secondary ICD10: K50.1 Crohn's disease of large intestine	0.0108411626260273	CAT-MUL	LOGISTIC-BINARY	100091	Health-related outcomes	2000	Hospital in-patient	2002	Diagnoses
41202 category:R060	Diagnoses - main ICD10: R06.0 Dyspnoea	0.0108428116962874	CAT-MUL	LOGISTIC-BINARY	100091	Health-related outcomes	2000	Hospital in-patient	2002	Diagnoses
24504	Domestic garden percentage buffer 300m	0.0108468368639083	CONTINUOUS	LINEAR	100088	Additional exposures	113	Local environment	151	Greenspace and coastal proximity
20003 category:1140922174	Treatment/medication code: alendronate sodium	0.0108700426524623	CAT-MUL	LOGISTIC-BINARY	100000	UK Biobank Assessment Centre	100071	Verbal interview	100075	Medications
41200 category:B283	Operative procedures - main OPCS: B28.3 Excision of lesion of breast NEC	0.0108898727434345	CAT-MUL	LOGISTIC-BINARY	100091	Health-related outcomes	2000	Hospital in-patient	2005	Operations
41202 category:K550	Diagnoses - main ICD10: K55.0 Acute vascular disorders of intestine	0.0109100854795295	CAT-MUL	LOGISTIC-BINARY	100091	Health-related outcomes	2000	Hospital in-patient	2002	Diagnoses
20004 category:1509	Operation code: myomectomy/fibroids removed	0.010915204929877	CAT-MUL	LOGISTIC-BINARY	100000	UK Biobank Assessment Centre	100071	Verbal interview	100076	Operations
41249 category:3001	Methods of admission to hospital (recoded): Maternity admission: Post-partum	0.0109451408150573	CAT-MUL	LOGISTIC-BINARY	100091	Health-related outcomes	2000	Hospital in-patient	2001	Admission and discharge
40001 category:I38	Underlying (primary) cause of death: ICD10: I38 Endocarditis valve unspecified	0.0109513909402132	CAT-MUL	LOGISTIC-BINARY	100091	Health-related outcomes	100093	Death register	100093	Death register
22620 category:1	Job involved shift work: Yes	0.010975270670827	CAT-MUL	LOGISTIC-BINARY	100089	Online follow-up	123	Work environment	130	Employment history
1677	Breastfed as a baby	0.0109973629255837	CAT-SIN	LOGISTIC-BINARY	100000	UK Biobank Assessment Centre	100025	Touchscreen	100033	Early life factors
20003 category:1141167206	Treatment/medication code: oestrogel 0.06% gel	0.0110305898160237	CAT-MUL	LOGISTIC-BINARY	100000	UK Biobank Assessment Centre	100071	Verbal interview	100075	Medications
41202 category:K803	Diagnoses - main ICD10: K80.3 Calculus of bile duct with cholangitis	0.0110399140965115	CAT-MUL	LOGISTIC-BINARY	100091	Health-related outcomes	2000	Hospital in-patient	2002	Diagnoses
41200 category:C732	Operative procedures - main OPCS: C73.2 Capsulotomy of anterior lens capsule	0.0110510651408479	CAT-MUL	LOGISTIC-BINARY	100091	Health-related outcomes	2000	Hospital in-patient	2005	Operations
102440	Unsalted nuts intake	0.0110862041661092	CAT-SIN	ORDERED-LOGISTIC	100089	Online follow-up	100090	Diet by 24-hour recall	100109	Soup/snacks/pastries yesterday
20508	Recent trouble concentrating on things	0.0111264003167204	CAT-SIN	ORDERED-LOGISTIC	100089	Online follow-up	136	Mental health	138	Depression
41214 category:1	Carer support indicators: Yes	0.0111275596272128	CAT-MUL	LOGISTIC-BINARY	100091	Health-related outcomes	2000	Hospital in-patient	2004	Psychiatric
1845	Mother's age	0.011186921709133	INTEGER	LINEAR	100000	UK Biobank Assessment Centre	100025	Touchscreen	100034	Family history
41202 category:L022	Diagnoses - main ICD10: L02.2 Cutaneous abscess furuncle and carbuncle of trunk	0.0111870716271107	CAT-MUL	LOGISTIC-BINARY	100091	Health-related outcomes	2000	Hospital in-patient	2002	Diagnoses
41203 category:7271	Diagnoses - main ICD9: 7271 Bunion	0.011189971105547	CAT-MUL	LOGISTIC-BINARY	100091	Health-related outcomes	2000	Hospital in-patient	2002	Diagnoses
6141 category:5	How are people in household related to participant: Grandparent	0.0112166406814669	CAT-MUL	LOGISTIC-BINARY	100000	UK Biobank Assessment Centre	100025	Touchscreen	100062	Sociodemographics
41204 category:D27	Diagnoses - secondary ICD10: D27 Benign neoplasm of ovary	0.0112228296522729	CAT-MUL	LOGISTIC-BINARY	100091	Health-related outcomes	2000	Hospital in-patient	2002	Diagnoses
41204 category:S910	Diagnoses - secondary ICD10: S91.0 Open wound of ankle	0.0112267469915875	CAT-MUL	LOGISTIC-BINARY	100091	Health-related outcomes	2000	Hospital in-patient	2002	Diagnoses
20418	Impact on normal roles during worst period of anxiety	0.0112808322321314	CAT-SIN	ORDERED-LOGISTIC	100089	Online follow-up	136	Mental health	140	Anxiety
41200 category:T013	Operative procedures - main OPCS: T01.3 Excision of lesion of chest wall	0.0113069063576479	CAT-MUL	LOGISTIC-BINARY	100091	Health-related outcomes	2000	Hospital in-patient	2005	Operations
20548 category:8	Manifestations of mania or irritability: I was more confident than usual	0.0113397651558865	CAT-MUL	LOGISTIC-BINARY	100089	Online follow-up	136	Mental health	139	Mania
90038	Average acceleration 11:00 - 11:59	0.0113431477396722	CONTINUOUS	LINEAR	100088	Additional exposures	1008	Physical activity measurement	1009	Acceleration averages
20003 category:1140866406	Treatment/medication code: frumil tablet	0.0113609818999893	CAT-MUL	LOGISTIC-BINARY	100000	UK Biobank Assessment Centre	100071	Verbal interview	100075	Medications
41204 category:Z978	Diagnoses - secondary ICD10: Z97.8 Presence of other specified devices	0.0113715836985609	CAT-MUL	LOGISTIC-BINARY	100091	Health-related outcomes	2000	Hospital in-patient	2002	Diagnoses
41204 category:R292	Diagnoses - secondary ICD10: R29.2 Abnormal reflex	0.0114034911067973	CAT-MUL	LOGISTIC-BINARY	100091	Health-related outcomes	2000	Hospital in-patient	2002	Diagnoses
41204 category:H353	Diagnoses - secondary ICD10: H35.3 Degeneration of macula and posterior pole	0.0114150675339485	CAT-MUL	LOGISTIC-BINARY	100091	Health-related outcomes	2000	Hospital in-patient	2002	Diagnoses
20003 category:1141180314	Treatment/medication code: ibandronic acid	0.0114276417752761	CAT-MUL	LOGISTIC-BINARY	100000	UK Biobank Assessment Centre	100071	Verbal interview	100075	Medications
41204 category:I800	Diagnoses - secondary ICD10: I80.0 Phlebitis and thrombophlebitis of superficial vessels of lower extremities	0.0114494527172256	CAT-MUL	LOGISTIC-BINARY	100091	Health-related outcomes	2000	Hospital in-patient	2002	Diagnoses
41204 category:G934	Diagnoses - secondary ICD10: G93.4 Encephalopathy unspecified	0.0114768277721923	CAT-MUL	LOGISTIC-BINARY	100091	Health-related outcomes	2000	Hospital in-patient	2002	Diagnoses
20003 category:1141173872	Treatment/medication code: cetraben cream	0.0115064540871112	CAT-MUL	LOGISTIC-BINARY	100000	UK Biobank Assessment Centre	100071	Verbal interview	100075	Medications
20023	Mean time to correctly identify matches	0.0115384437354064	INTEGER	LINEAR	100000	UK Biobank Assessment Centre	100026	Cognitive function	100032	Reaction time
41200 category:E158	Operative procedures - main OPCS: E15.8 Other specified operations on sphenoid sinus	0.0115884237091373	CAT-MUL	LOGISTIC-BINARY	100091	Health-related outcomes	2000	Hospital in-patient	2005	Operations
41202 category:K819	Diagnoses - main ICD10: K81.9 Cholecystitis unspecified	0.0115922115578597	CAT-MUL	LOGISTIC-BINARY	100091	Health-related outcomes	2000	Hospital in-patient	2002	Diagnoses
41202 category:R31	Diagnoses - main ICD10: R31 Unspecified haematuria	0.0116273555245168	CAT-MUL	LOGISTIC-BINARY	100091	Health-related outcomes	2000	Hospital in-patient	2002	Diagnoses
41202 category:M2147	Diagnoses - main ICD10: M21.47 Flat foot [pes planus] (acquired)-Ankle/foot	0.0116315056017977	CAT-MUL	LOGISTIC-BINARY	100091	Health-related outcomes	2000	Hospital in-patient	2002	Diagnoses
41210 category:W242	Operative procedures - secondary OPCS: W24.2 Closed reduction of fracture of long bone and rigid internal fixation NEC	0.0116475231866586	CAT-MUL	LOGISTIC-BINARY	100091	Health-related outcomes	2000	Hospital in-patient	2005	Operations
100400	Standard tea intake	0.0116996269140177	CAT-SIN	ORDERED-LOGISTIC	100089	Online follow-up	100090	Diet by 24-hour recall	100104	Hot/cold beverages yesterday
3536	Age started hormone-replacement therapy (HRT)	0.0117128359407656	INTEGER	LINEAR	100000	UK Biobank Assessment Centre	100025	Touchscreen	100068	Sex-specific factors
40006 category:C829	Type of cancer: ICD10: C82.9 Follicular non-Hodgkin's lymphoma unspecified	0.0117286412480585	CAT-MUL	LOGISTIC-BINARY	100091	Health-related outcomes	100092	Cancer register	100092	Cancer register
41204 category:K921	Diagnoses - secondary ICD10: K92.1 Melaena	0.0117292766726224	CAT-MUL	LOGISTIC-BINARY	100091	Health-related outcomes	2000	Hospital in-patient	2002	Diagnoses
41204 category:Q615	Diagnoses - secondary ICD10: Q61.5 Medullary cystic kidney	0.0118032092764131	CAT-MUL	LOGISTIC-BINARY	100091	Health-related outcomes	2000	Hospital in-patient	2002	Diagnoses
41200 category:L598	Operative procedures - main OPCS: L59.8 Other specified other bypass of femoral artery	0.011820450542965	CAT-MUL	LOGISTIC-BINARY	100091	Health-related outcomes	2000	Hospital in-patient	2005	Operations
41202 category:N432	Diagnoses - main ICD10: N43.2 Other hydrocele	0.0118416029452149	CAT-MUL	LOGISTIC-BINARY	100091	Health-related outcomes	2000	Hospital in-patient	2002	Diagnoses
41204 category:Z722	Diagnoses - secondary ICD10: Z72.2 Drug use	0.0118704455688616	CAT-MUL	LOGISTIC-BINARY	100091	Health-related outcomes	2000	Hospital in-patient	2002	Diagnoses
90040	Average acceleration 13:00 - 13:59	0.0118923457256449	CONTINUOUS	LINEAR	100088	Additional exposures	1008	Physical activity measurement	1009	Acceleration averages
41204 category:J942	Diagnoses - secondary ICD10: J94.2 Haemothorax	0.0119231705814298	CAT-MUL	LOGISTIC-BINARY	100091	Health-related outcomes	2000	Hospital in-patient	2002	Diagnoses
41202 category:S0290	Diagnoses - main ICD10: S02.90 Fracture of skull and facial bones part unspecified (closed)	0.0119429928084555	CAT-MUL	LOGISTIC-BINARY	100091	Health-related outcomes	2000	Hospital in-patient	2002	Diagnoses
20003 category:1141192248	Treatment/medication code: vardenafil	0.0119815686966291	CAT-MUL	LOGISTIC-BINARY	100000	UK Biobank Assessment Centre	100071	Verbal interview	100075	Medications
20003 category:1140878248	Treatment/medication code: oilatum emollient bath additive	0.012010673385898	CAT-MUL	LOGISTIC-BINARY	100000	UK Biobank Assessment Centre	100071	Verbal interview	100075	Medications
41202 category:I200	Diagnoses - main ICD10: I20.0 Unstable angina	0.0120297164110945	CAT-MUL	LOGISTIC-BINARY	100091	Health-related outcomes	2000	Hospital in-patient	2002	Diagnoses
41204 category:I959	Diagnoses - secondary ICD10: I95.9 Hypotension unspecified	0.012089732287447	CAT-MUL	LOGISTIC-BINARY	100091	Health-related outcomes	2000	Hospital in-patient	2002	Diagnoses
20003 category:1141145900	Treatment/medication code: femara 2.5mg tablet	0.0121099076595621	CAT-MUL	LOGISTIC-BINARY	100000	UK Biobank Assessment Centre	100071	Verbal interview	100075	Medications
41210 category:G459	Operative procedures - secondary OPCS: G45.9 Unspecified diagnostic fibreoptic endoscopic examination of upper gastrointestinal tract	0.0121609440672767	CAT-MUL	LOGISTIC-BINARY	100091	Health-related outcomes	2000	Hospital in-patient	2005	Operations
40002 category:I469	Contributory (secondary) causes of death: ICD10: I46.9 Cardiac arrest unspecified	0.0122058254272157	CAT-MUL	LOGISTIC-BINARY	100091	Health-related outcomes	100093	Death register	100093	Death register
41204 category:G444	Diagnoses - secondary ICD10: G44.4 Drug-induced headache not elsewhere classified	0.0122115324563496	CAT-MUL	LOGISTIC-BINARY	100091	Health-related outcomes	2000	Hospital in-patient	2002	Diagnoses
23234	Spine BMD (bone mineral density)	0.0122534985073154	CONTINUOUS	LINEAR	100000	UK Biobank Assessment Centre	100003	Imaging	103	DXA assessment
5983	ECG heart rate	0.0122954577205316	INTEGER	LINEAR	100000	UK Biobank Assessment Centre	100006	Physical measures	100012	ECG during exercise
2335	Chest pain or discomfort	0.012327366687652	CAT-SIN	LOGISTIC-BINARY	100000	UK Biobank Assessment Centre	100025	Touchscreen	100036	Health and medical history
41210 category:W792	Operative procedures - secondary OPCS: W79.2 Excision of bunion NEC	0.0123345699982745	CAT-MUL	LOGISTIC-BINARY	100091	Health-related outcomes	2000	Hospital in-patient	2005	Operations
41210 category:X381	Operative procedures - secondary OPCS: X38.1 Injection of triamcinolone for local action	0.0123349689237385	CAT-MUL	LOGISTIC-BINARY	100091	Health-related outcomes	2000	Hospital in-patient	2005	Operations
41202 category:D869	Diagnoses - main ICD10: D86.9 Sarcoidosis unspecified	0.0123589381540793	CAT-MUL	LOGISTIC-BINARY	100091	Health-related outcomes	2000	Hospital in-patient	2002	Diagnoses
41251 category:5000	Sources of admission to hospital (recoded): Transfer to other NHS provider	0.012375053686873	CAT-MUL	LOGISTIC-BINARY	100091	Health-related outcomes	2000	Hospital in-patient	2001	Admission and discharge
20003 category:1140865000	Treatment/medication code: zydol 50mg capsule	0.0124088612705966	CAT-MUL	LOGISTIC-BINARY	100000	UK Biobank Assessment Centre	100071	Verbal interview	100075	Medications
41202 category:M2563	Diagnoses - main ICD10: M25.63 Stiffness of joint not elsewhere classified (Forearm)	0.0124661653865912	CAT-MUL	LOGISTIC-BINARY	100091	Health-related outcomes	2000	Hospital in-patient	2002	Diagnoses
41204 category:Z823	Diagnoses - secondary ICD10: Z82.3 Family history of stroke	0.012523368865842	CAT-MUL	LOGISTIC-BINARY	100091	Health-related outcomes	2000	Hospital in-patient	2002	Diagnoses
41202 category:R229	Diagnoses - main ICD10: R22.9 Localised swelling mass and lump unspecified	0.012568013432012	CAT-MUL	LOGISTIC-BINARY	100091	Health-related outcomes	2000	Hospital in-patient	2002	Diagnoses
20004 category:1460	Operation code: anal surgery	0.0126342498396563	CAT-MUL	LOGISTIC-BINARY	100000	UK Biobank Assessment Centre	100071	Verbal interview	100076	Operations
1031	Frequency of friend/family visits	0.0126726367759745	CAT-SIN	ORDERED-LOGISTIC	100000	UK Biobank Assessment Centre	100025	Touchscreen	100059	Psychosocial factors
41229 category:5N5	PCT responsible for patient data: DONCASTER PCT	0.0127155578003577	CAT-MUL	LOGISTIC-BINARY	100091	Health-related outcomes	2000	Hospital in-patient	2001	Admission and discharge
20003 category:1140868422	Treatment/medication code: harmogen 1.5mg tablet	0.0127236532751431	CAT-MUL	LOGISTIC-BINARY	100000	UK Biobank Assessment Centre	100071	Verbal interview	100075	Medications
41200 category:W833	Operative procedures - main OPCS: W83.3 Endoscopic shaving of articular cartilage	0.0127709284797897	CAT-MUL	LOGISTIC-BINARY	100091	Health-related outcomes	2000	Hospital in-patient	2005	Operations
25425	Mean OD in external capsule on FA skeleton (left)	0.0128465318621039	CONTINUOUS	LINEAR	100000	UK Biobank Assessment Centre	100003	Imaging	100	Brain MRI
41202 category:H186	Diagnoses - main ICD10: H18.6 Keratoconus	0.0128644687385962	CAT-MUL	LOGISTIC-BINARY	100091	Health-related outcomes	2000	Hospital in-patient	2002	Diagnoses
41204 category:Z940	Diagnoses - secondary ICD10: Z94.0 Kidney transplant status	0.0128936207535129	CAT-MUL	LOGISTIC-BINARY	100091	Health-related outcomes	2000	Hospital in-patient	2002	Diagnoses
41200 category:E134	Operative procedures - main OPCS: E13.4 Biopsy of lesion of maxillary antrum	0.0129301593422714	CAT-MUL	LOGISTIC-BINARY	100091	Health-related outcomes	2000	Hospital in-patient	2005	Operations
41202 category:Z368	Diagnoses - main ICD10: Z36.8 Other antenatal screening	0.0130052610580464	CAT-MUL	LOGISTIC-BINARY	100091	Health-related outcomes	2000	Hospital in-patient	2002	Diagnoses
41210 category:H152	Operative procedures - secondary OPCS: H15.2 End colostomy	0.0130473740976907	CAT-MUL	LOGISTIC-BINARY	100091	Health-related outcomes	2000	Hospital in-patient	2005	Operations
41202 category:D120	Diagnoses - main ICD10: D12.0 Caecum	0.0130716053740982	CAT-MUL	LOGISTIC-BINARY	100091	Health-related outcomes	2000	Hospital in-patient	2002	Diagnoses
23308	Pelvis BMC (bone mineral content)	0.0131059476455727	CONTINUOUS	LINEAR	100000	UK Biobank Assessment Centre	100003	Imaging	103	DXA assessment
22601 category:51122486	Job coding: nurseryman market gardener horticulturist	0.0131067793989647	CAT-MUL	LOGISTIC-BINARY	100089	Online follow-up	123	Work environment	130	Employment history
22617 category:5112	Job SOC coding: Horticultural trades	0.0131067793989647	CAT-MUL	LOGISTIC-BINARY	100089	Online follow-up	123	Work environment	130	Employment history
41202 category:S4210	Diagnoses - main ICD10: S42.10 Fracture of scapula (closed)	0.0131073339201184	CAT-MUL	LOGISTIC-BINARY	100091	Health-related outcomes	2000	Hospital in-patient	2002	Diagnoses
40011 category:8380	Histology of cancer tumour: Endometrioid carcinoma	0.0131294701590563	CAT-MUL	LOGISTIC-BINARY	100091	Health-related outcomes	100092	Cancer register	100092	Cancer register
41210 category:Y981	Operative procedures - secondary OPCS: Y98.1 Radiology of one body area (or < 20 minutes)	0.0131307549451391	CAT-MUL	LOGISTIC-BINARY	100091	Health-related outcomes	2000	Hospital in-patient	2005	Operations
41204 category:M5455	Diagnoses - secondary ICD10: M54.55 Low back pain (Thoracolumbar region)	0.0131308329814678	CAT-MUL	LOGISTIC-BINARY	100091	Health-related outcomes	2000	Hospital in-patient	2002	Diagnoses
41200 category:C821	Operative procedures - main OPCS: C82.1 Cauterisation of lesion of retina	0.0131458843310178	CAT-MUL	LOGISTIC-BINARY	100091	Health-related outcomes	2000	Hospital in-patient	2005	Operations
41202 category:C97	Diagnoses - main ICD10: C97 Malignant neoplasms of independent (primary) multiple sites	0.0131888139091914	CAT-MUL	LOGISTIC-BINARY	100091	Health-related outcomes	2000	Hospital in-patient	2002	Diagnoses
20422	More irritable than usual during worst period of anxiety	0.0132331620840292	CAT-SIN	LOGISTIC-BINARY	100089	Online follow-up	136	Mental health	140	Anxiety
41204 category:Y408	Diagnoses - secondary ICD10: Y40.8 Other systemic antibiotics	0.0132894815972011	CAT-MUL	LOGISTIC-BINARY	100091	Health-related outcomes	2000	Hospital in-patient	2002	Diagnoses
22617 category:5315	Job SOC coding: Carpenters and joiners	0.0133305482802378	CAT-MUL	LOGISTIC-BINARY	100089	Online follow-up	123	Work environment	130	Employment history
41200 category:J185	Operative procedures - main OPCS: J18.5 Partial cholecystectomy NEC	0.0133524835287787	CAT-MUL	LOGISTIC-BINARY	100091	Health-related outcomes	2000	Hospital in-patient	2005	Operations
41202 category:F450	Diagnoses - main ICD10: F45.0 Somatisation disorder	0.0133610222188853	CAT-MUL	LOGISTIC-BINARY	100091	Health-related outcomes	2000	Hospital in-patient	2002	Diagnoses
20498	Felt very upset when reminded of stressful experience in past month	0.0133649578165746	CAT-SIN	ORDERED-LOGISTIC	100089	Online follow-up	136	Mental health	145	Traumatic events
20003 category:1140883548	Treatment/medication code: ipratropium	0.0133671315741152	CAT-MUL	LOGISTIC-BINARY	100000	UK Biobank Assessment Centre	100071	Verbal interview	100075	Medications
41210 category:M131	Operative procedures - secondary OPCS: M13.1 Percutaneous needle biopsy of lesion of kidney	0.0133906372129439	CAT-MUL	LOGISTIC-BINARY	100091	Health-related outcomes	2000	Hospital in-patient	2005	Operations
90170	Calibration coefficients - mean temperature	0.0133941876492793	CONTINUOUS	LINEAR	100088	Additional exposures	1008	Physical activity measurement	1012	Accelerometer calibration
41210 category:Z586	Operative procedures - secondary OPCS: Z58.6 Extensor digitorum muscle of foot	0.0134097846632186	CAT-MUL	LOGISTIC-BINARY	100091	Health-related outcomes	2000	Hospital in-patient	2005	Operations
41200 category:M838	Operative procedures - main OPCS: M83.8 Other specified other operations on urinary tract	0.013489732761353	CAT-MUL	LOGISTIC-BINARY	100091	Health-related outcomes	2000	Hospital in-patient	2005	Operations
41210 category:Z367	Operative procedures - secondary OPCS: Z36.7 Brachiocephalic artery	0.0135544265479222	CAT-MUL	LOGISTIC-BINARY	100091	Health-related outcomes	2000	Hospital in-patient	2005	Operations
41204 category:Y495	Diagnoses - secondary ICD10: Y49.5 Other antipsychotics and neuroleptics	0.0135563515313767	CAT-MUL	LOGISTIC-BINARY	100091	Health-related outcomes	2000	Hospital in-patient	2002	Diagnoses
41210 category:X391	Operative procedures - secondary OPCS: X39.1 Oral administration of therapeutic substance	0.0135612809361276	CAT-MUL	LOGISTIC-BINARY	100091	Health-related outcomes	2000	Hospital in-patient	2005	Operations
41210 category:G611	Operative procedures - secondary OPCS: G61.1 Bypass of jejunum by anastomosis of jejunum to jejunum	0.0135655430726847	CAT-MUL	LOGISTIC-BINARY	100091	Health-related outcomes	2000	Hospital in-patient	2005	Operations
41204 category:N185	Diagnoses - secondary ICD10: N18.5 Chronic kidney disease stage 5	0.0135851946562916	CAT-MUL	LOGISTIC-BINARY	100091	Health-related outcomes	2000	Hospital in-patient	2002	Diagnoses
20114 category:13	Illnesses of adopted siblings: Prostate cancer	0.0136096448504149	CAT-MUL	LOGISTIC-BINARY	100000	UK Biobank Assessment Centre	100025	Touchscreen	100034	Family history
41210 category:Z255	Operative procedures - secondary OPCS: Z25.5 Tongue	0.0136240050118143	CAT-MUL	LOGISTIC-BINARY	100091	Health-related outcomes	2000	Hospital in-patient	2005	Operations
41230 category:5MC	PCT where patients GP was registered: HORSHAM AND CHANCTONBURY PCT	0.0136370162178355	CAT-MUL	LOGISTIC-BINARY	100091	Health-related outcomes	2000	Hospital in-patient	2001	Admission and discharge
41204 category:D320	Diagnoses - secondary ICD10: D32.0 Cerebral meninges	0.0136415735520703	CAT-MUL	LOGISTIC-BINARY	100091	Health-related outcomes	2000	Hospital in-patient	2002	Diagnoses
41210 category:Y713	Operative procedures - secondary OPCS: Y71.3 Revisional operations NOC	0.0137151628347416	CAT-MUL	LOGISTIC-BINARY	100091	Health-related outcomes	2000	Hospital in-patient	2005	Operations
41230 category:5N5	PCT where patients GP was registered: DONCASTER PCT	0.0137572267233957	CAT-MUL	LOGISTIC-BINARY	100091	Health-related outcomes	2000	Hospital in-patient	2001	Admission and discharge
41245 category:1280	Main speciality of consultant (recoded): Gastroenterology	0.013836104788005	CAT-MUL	LOGISTIC-BINARY	100091	Health-related outcomes	2000	Hospital in-patient	2001	Admission and discharge
41201 category:Y400	External causes: Y40.0 Penicillins	0.0138374624207293	CAT-MUL	LOGISTIC-BINARY	100091	Health-related outcomes	2000	Hospital in-patient	2002	Diagnoses
40006 category:C530	Type of cancer: ICD10: C53.0 Endocervix	0.0138514429102653	CAT-MUL	LOGISTIC-BINARY	100091	Health-related outcomes	100092	Cancer register	100092	Cancer register
41203 category:6059	Diagnoses - main ICD9: 6059 Redundant prepuce and phimosis	0.0138716063448016	CAT-MUL	LOGISTIC-BINARY	100091	Health-related outcomes	2000	Hospital in-patient	2002	Diagnoses
40011 category:9061	Histology of cancer tumour: Seminoma NOS	0.0138780742760024	CAT-MUL	LOGISTIC-BINARY	100091	Health-related outcomes	100092	Cancer register	100092	Cancer register
41202 category:K222	Diagnoses - main ICD10: K22.2 Oesophageal obstruction	0.0138930659152436	CAT-MUL	LOGISTIC-BINARY	100091	Health-related outcomes	2000	Hospital in-patient	2002	Diagnoses
41204 category:L89	Diagnoses - secondary ICD10: L89 Decubitus ulcer	0.0139007867308892	CAT-MUL	LOGISTIC-BINARY	100091	Health-related outcomes	2000	Hospital in-patient	2002	Diagnoses
2867	Age started smoking in former smokers	0.0139187394084877	INTEGER	LINEAR	100000	UK Biobank Assessment Centre	100025	Touchscreen	100050	Lifestyle and environment
25437	Mean OD in uncinate fasciculus on FA skeleton (left)	0.0139900941140481	CONTINUOUS	LINEAR	100000	UK Biobank Assessment Centre	100003	Imaging	100	Brain MRI
40002 category:R570	Contributory (secondary) causes of death: ICD10: R57.0 Cardiogenic shock	0.013994810582062	CAT-MUL	LOGISTIC-BINARY	100091	Health-related outcomes	100093	Death register	100093	Death register
41202 category:S421	Diagnoses - main ICD10: S42.1 Fracture of scapula	0.0140147221719087	CAT-MUL	LOGISTIC-BINARY	100091	Health-related outcomes	2000	Hospital in-patient	2002	Diagnoses
41204 category:Z954	Diagnoses - secondary ICD10: Z95.4 Presence of other heart-valve replacement	0.0140795336203598	CAT-MUL	LOGISTIC-BINARY	100091	Health-related outcomes	2000	Hospital in-patient	2002	Diagnoses
41210 category:X682	Operative procedures - secondary OPCS: X68.2 Preparation for intracavitary brachytherapy	0.0140918470183142	CAT-MUL	LOGISTIC-BINARY	100091	Health-related outcomes	2000	Hospital in-patient	2005	Operations
41204 category:K449	Diagnoses - secondary ICD10: K44.9 Diaphragmatic hernia without obstruction or gangrene	0.0141243608407403	CAT-MUL	LOGISTIC-BINARY	100091	Health-related outcomes	2000	Hospital in-patient	2002	Diagnoses
41200 category:J382	Operative procedures - main OPCS: J38.2 Endoscopic sphincterotomy of sphincter of Oddi and insertion of tubal prosthesis into bile duct	0.0141387031698933	CAT-MUL	LOGISTIC-BINARY	100091	Health-related outcomes	2000	Hospital in-patient	2005	Operations
25393	Mean OD in pontine crossing tract on FA skeleton	0.014188504968139	CONTINUOUS	LINEAR	100000	UK Biobank Assessment Centre	100003	Imaging	100	Brain MRI
41201 category:Y495	External causes: Y49.5 Other antipsychotics and neuroleptics	0.0141979234597636	CAT-MUL	LOGISTIC-BINARY	100091	Health-related outcomes	2000	Hospital in-patient	2002	Diagnoses
20003 category:1140864286	Treatment/medication code: flixotide 25micrograms inhaler	0.0142210249224571	CAT-MUL	LOGISTIC-BINARY	100000	UK Biobank Assessment Centre	100071	Verbal interview	100075	Medications
41202 category:I083	Diagnoses - main ICD10: I08.3 Combined disorders of mitral aortic and tricuspid valves	0.0142277685595955	CAT-MUL	LOGISTIC-BINARY	100091	Health-related outcomes	2000	Hospital in-patient	2002	Diagnoses
41210 category:G345	Operative procedures - secondary OPCS: G34.5 Attention to gastrostomy tube	0.0142326347606301	CAT-MUL	LOGISTIC-BINARY	100091	Health-related outcomes	2000	Hospital in-patient	2005	Operations
41202 category:M7957	Diagnoses - main ICD10: M79.57 Residual foreign body in soft tissue (Ankle and foot)	0.0142405415759813	CAT-MUL	LOGISTIC-BINARY	100091	Health-related outcomes	2000	Hospital in-patient	2002	Diagnoses
90116	Fraction acceleration <= 45 milli-gravities	0.0142754272306945	CONTINUOUS	LINEAR	100088	Additional exposures	1008	Physical activity measurement	1010	Acceleration intensity distribution
20004 category:1127	Operation code: ear surgery	0.01434227180381	CAT-MUL	LOGISTIC-BINARY	100000	UK Biobank Assessment Centre	100071	Verbal interview	100076	Operations
41202 category:S7200	Diagnoses - main ICD10: S72.00 Fracture of neck of femur (closed)	0.0143667524947617	CAT-MUL	LOGISTIC-BINARY	100091	Health-related outcomes	2000	Hospital in-patient	2002	Diagnoses
102870	Cottage cheese intake	0.014376340396951	CAT-SIN	ORDERED-LOGISTIC	100089	Online follow-up	100090	Diet by 24-hour recall	100107	Milk/eggs/cheese yesterday
41210 category:Y401	Operative procedures - secondary OPCS: Y40.1 Dilation of stricture of organ NOC	0.0144263016170751	CAT-MUL	LOGISTIC-BINARY	100091	Health-related outcomes	2000	Hospital in-patient	2005	Operations
41204 category:R208	Diagnoses - secondary ICD10: R20.8 Other and unspecified disturbances of skin sensation	0.0144403230591206	CAT-MUL	LOGISTIC-BINARY	100091	Health-related outcomes	2000	Hospital in-patient	2002	Diagnoses
22601 category:53152546	Job coding: carpenter carpenter and joiner builder's joiner	0.014465840482591	CAT-MUL	LOGISTIC-BINARY	100089	Online follow-up	123	Work environment	130	Employment history
41204 category:Z314	Diagnoses - secondary ICD10: Z31.4 Procreative investigation and testing	0.0144792436530901	CAT-MUL	LOGISTIC-BINARY	100091	Health-related outcomes	2000	Hospital in-patient	2002	Diagnoses
41201 category:Y831	External causes: Y83.1 Surgical operation with implant of artificial internal device	0.014511904885316	CAT-MUL	LOGISTIC-BINARY	100091	Health-related outcomes	2000	Hospital in-patient	2002	Diagnoses
41204 category:I861	Diagnoses - secondary ICD10: I86.1 Scrotal varices	0.0145509730683786	CAT-MUL	LOGISTIC-BINARY	100091	Health-related outcomes	2000	Hospital in-patient	2002	Diagnoses
41202 category:C447	Diagnoses - main ICD10: C44.7 Skin of lower limb including hip	0.0145613828528422	CAT-MUL	LOGISTIC-BINARY	100091	Health-related outcomes	2000	Hospital in-patient	2002	Diagnoses
40006 category:D059	Type of cancer: ICD10: D05.9 Carcinoma in situ of breast unspecified	0.0146092166616438	CAT-MUL	LOGISTIC-BINARY	100091	Health-related outcomes	100092	Cancer register	100092	Cancer register
40011 category:9680	Histology of cancer tumour: Malignant lymphoma large B-cell diffuse	0.0146206841765219	CAT-MUL	LOGISTIC-BINARY	100091	Health-related outcomes	100092	Cancer register	100092	Cancer register
102400	Savoury snack consumers	0.0146224126758127	CAT-SIN	LOGISTIC-BINARY	100089	Online follow-up	100090	Diet by 24-hour recall	100109	Soup/snacks/pastries yesterday
41210 category:Y982	Operative procedures - secondary OPCS: Y98.2 Radiology of two body areas	0.0146654004902407	CAT-MUL	LOGISTIC-BINARY	100091	Health-related outcomes	2000	Hospital in-patient	2005	Operations
6141 category:1	How are people in household related to participant: Husband wife or partner	0.0147113295420118	CAT-MUL	LOGISTIC-BINARY	100000	UK Biobank Assessment Centre	100025	Touchscreen	100062	Sociodemographics
41210 category:Z573	Operative procedures - secondary OPCS: Z57.3 Quadriceps	0.0147274377696135	CAT-MUL	LOGISTIC-BINARY	100091	Health-related outcomes	2000	Hospital in-patient	2005	Operations
1508 baseline:2	Coffee type	0.0147300349075735	CAT-SIN	MULTINOMIAL-LOGISTIC	100000	UK Biobank Assessment Centre	100025	Touchscreen	100050	Lifestyle and environment
20003 category:1141153490	Treatment/medication code: amisulpride	0.0148075168475593	CAT-MUL	LOGISTIC-BINARY	100000	UK Biobank Assessment Centre	100071	Verbal interview	100075	Medications
41204 category:W208	Diagnoses - secondary ICD10: W20.8 Other specified place	0.014928638629866	CAT-MUL	LOGISTIC-BINARY	100091	Health-related outcomes	2000	Hospital in-patient	2002	Diagnoses
41202 category:C189	Diagnoses - main ICD10: C18.9 Colon unspecified	0.0149492986101338	CAT-MUL	LOGISTIC-BINARY	100091	Health-related outcomes	2000	Hospital in-patient	2002	Diagnoses
41210 category:G782	Operative procedures - secondary OPCS: G78.2 Strictureplasty of ileum	0.0149570350028587	CAT-MUL	LOGISTIC-BINARY	100091	Health-related outcomes	2000	Hospital in-patient	2005	Operations
41210 category:T453	Operative procedures - secondary OPCS: T45.3 Image controlled percutaneous drainage of abdominal abscess NEC	0.015020580672595	CAT-MUL	LOGISTIC-BINARY	100091	Health-related outcomes	2000	Hospital in-patient	2005	Operations
20002 category:1560	Non-cancer illness code self-reported: breast fibroadenoma	0.0150245193079205	CAT-MUL	LOGISTIC-BINARY	100000	UK Biobank Assessment Centre	100071	Verbal interview	100074	Medical conditions
20003 category:1140871050	Treatment/medication code: calcichew d3 tablet	0.0150318969778221	CAT-MUL	LOGISTIC-BINARY	100000	UK Biobank Assessment Centre	100071	Verbal interview	100075	Medications
41202 category:S934	Diagnoses - main ICD10: S93.4 Sprain and strain of ankle	0.0151277031278663	CAT-MUL	LOGISTIC-BINARY	100091	Health-related outcomes	2000	Hospital in-patient	2002	Diagnoses
20003 category:1140866122	Treatment/medication code: bendrofluazide	0.0151291825419248	CAT-MUL	LOGISTIC-BINARY	100000	UK Biobank Assessment Centre	100071	Verbal interview	100075	Medications
41204 category:J209	Diagnoses - secondary ICD10: J20.9 Acute bronchitis unspecified	0.015143415814463	CAT-MUL	LOGISTIC-BINARY	100091	Health-related outcomes	2000	Hospital in-patient	2002	Diagnoses
41202 category:I311	Diagnoses - main ICD10: I31.1 Chronic constrictive pericarditis	0.0151476264472722	CAT-MUL	LOGISTIC-BINARY	100091	Health-related outcomes	2000	Hospital in-patient	2002	Diagnoses
41205 category:6179	Diagnoses - secondary ICD9: 6179 Endometriosis site unspecified	0.0151820647566192	CAT-MUL	LOGISTIC-BINARY	100091	Health-related outcomes	2000	Hospital in-patient	2002	Diagnoses
20004 category:1517	Operation code: endoscopy / gastroscopy	0.0151988730251781	CAT-MUL	LOGISTIC-BINARY	100000	UK Biobank Assessment Centre	100071	Verbal interview	100076	Operations
101350	Number of baguettes with butter/margarine	0.0153319983311306	CAT-SIN	ORDERED-LOGISTIC	100089	Online follow-up	100090	Diet by 24-hour recall	100101	Bread/pasta/rice yesterday
41202 category:S819	Diagnoses - main ICD10: S81.9 Open wound of lower leg part unspecified	0.015370868076537	CAT-MUL	LOGISTIC-BINARY	100091	Health-related outcomes	2000	Hospital in-patient	2002	Diagnoses
41204 category:M8985	Diagnoses - secondary ICD10: M89.85 Other specified disorders of bone (Pelvic region and thigh)	0.0153945956394094	CAT-MUL	LOGISTIC-BINARY	100091	Health-related outcomes	2000	Hospital in-patient	2002	Diagnoses
20109 category:4	Ingredients in homemade soup: Pulses	0.0154115473689332	CAT-MUL	LOGISTIC-BINARY	100089	Online follow-up	100090	Diet by 24-hour recall	100109	Soup/snacks/pastries yesterday
41204 category:T828	Diagnoses - secondary ICD10: T82.8 Other complications of cardiac and vascular prosthetic devices implants and grafts	0.0154147919846871	CAT-MUL	LOGISTIC-BINARY	100091	Health-related outcomes	2000	Hospital in-patient	2002	Diagnoses
41204 category:S834	Diagnoses - secondary ICD10: S83.4 Sprain and strain involving (fibular)(tibial) collateral ligamnent of knee	0.0154595175930155	CAT-MUL	LOGISTIC-BINARY	100091	Health-related outcomes	2000	Hospital in-patient	2002	Diagnoses
41202 category:E059	Diagnoses - main ICD10: E05.9 Thyrotoxicosis unspecified	0.0154638447487967	CAT-MUL	LOGISTIC-BINARY	100091	Health-related outcomes	2000	Hospital in-patient	2002	Diagnoses
41204 category:K529	Diagnoses - secondary ICD10: K52.9 Non-infective gastro-enteritis and colitis unspecified	0.0154695496510172	CAT-MUL	LOGISTIC-BINARY	100091	Health-related outcomes	2000	Hospital in-patient	2002	Diagnoses
41200 category:A847	Operative procedures - main OPCS: A84.7 Sleep studies NEC	0.0154702672041497	CAT-MUL	LOGISTIC-BINARY	100091	Health-related outcomes	2000	Hospital in-patient	2005	Operations
41245 category:1820	Main speciality of consultant (recoded): Rheumatology	0.0154712471690677	CAT-MUL	LOGISTIC-BINARY	100091	Health-related outcomes	2000	Hospital in-patient	2001	Admission and discharge
100940	Bread consumed	0.0154761487955158	CAT-SIN	LOGISTIC-BINARY	100089	Online follow-up	100090	Diet by 24-hour recall	100101	Bread/pasta/rice yesterday
23231	Legs BMD (bone mineral density)	0.0155216534386785	CONTINUOUS	LINEAR	100000	UK Biobank Assessment Centre	100003	Imaging	103	DXA assessment
41202 category:R02	Diagnoses - main ICD10: R02 Gangrene not elsewhere classified	0.0155221092539943	CAT-MUL	LOGISTIC-BINARY	100091	Health-related outcomes	2000	Hospital in-patient	2002	Diagnoses
41210 category:A518	Operative procedures - secondary OPCS: A51.8 Other specified other operations on meninges of spinal cord	0.0155480856512482	CAT-MUL	LOGISTIC-BINARY	100091	Health-related outcomes	2000	Hospital in-patient	2005	Operations
41204 category:D508	Diagnoses - secondary ICD10: D50.8 Other iron deficiency anaemias	0.0155642016781732	CAT-MUL	LOGISTIC-BINARY	100091	Health-related outcomes	2000	Hospital in-patient	2002	Diagnoses
20003 category:1140909766	Treatment/medication code: multivitamins capsule	0.0156224073691891	CAT-MUL	LOGISTIC-BINARY	100000	UK Biobank Assessment Centre	100071	Verbal interview	100075	Medications
41204 category:S6250	Diagnoses - secondary ICD10: S62.50 Fracture of thumb (closed)	0.0157674756555971	CAT-MUL	LOGISTIC-BINARY	100091	Health-related outcomes	2000	Hospital in-patient	2002	Diagnoses
93	Systolic blood pressure manual reading	0.0157913984427255	INTEGER	LINEAR	100000	UK Biobank Assessment Centre	100006	Physical measures	100011	Blood pressure
41202 category:I120	Diagnoses - main ICD10: I12.0 Hypertensive renal disease with renal failure	0.0158049701574015	CAT-MUL	LOGISTIC-BINARY	100091	Health-related outcomes	2000	Hospital in-patient	2002	Diagnoses
41200 category:M568	Operative procedures - main OPCS: M56.8 Other specified therapeutic endoscopic operations on outlet of female bladder	0.0158137615668926	CAT-MUL	LOGISTIC-BINARY	100091	Health-related outcomes	2000	Hospital in-patient	2005	Operations
41200 category:P242	Operative procedures - main OPCS: P24.2 Sacrocolpopexy	0.0158413641876248	CAT-MUL	LOGISTIC-BINARY	100091	Health-related outcomes	2000	Hospital in-patient	2005	Operations
22601 category:41323255	Job coding: pensions and insurance clerk/administrator claims handler	0.0158654480539528	CAT-MUL	LOGISTIC-BINARY	100089	Online follow-up	123	Work environment	130	Employment history
22617 category:4132	Job SOC coding: Pensions and insurance clerks	0.0158654480539528	CAT-MUL	LOGISTIC-BINARY	100089	Online follow-up	123	Work environment	130	Employment history
41204 category:M130	Diagnoses - secondary ICD10: M13.0 Polyarthritis unspecified	0.0159480921421591	CAT-MUL	LOGISTIC-BINARY	100091	Health-related outcomes	2000	Hospital in-patient	2002	Diagnoses
40002 category:T149	Contributory (secondary) causes of death: ICD10: T14.9 Injury unspecified	0.0160044303657624	CAT-MUL	LOGISTIC-BINARY	100091	Health-related outcomes	100093	Death register	100093	Death register
22601 category:81182836	Job coding: electroplater anodiser galvaniser plater	0.0160377668506826	CAT-MUL	LOGISTIC-BINARY	100089	Online follow-up	123	Work environment	130	Employment history
41210 category:G342	Operative procedures - secondary OPCS: G34.2 Creation of temporary gastrostomy	0.016119926399227	CAT-MUL	LOGISTIC-BINARY	100091	Health-related outcomes	2000	Hospital in-patient	2005	Operations
20003 category:1140872112	Treatment/medication code: epanutin 25mg capsule	0.0161205073234098	CAT-MUL	LOGISTIC-BINARY	100000	UK Biobank Assessment Centre	100071	Verbal interview	100075	Medications
41202 category:I859	Diagnoses - main ICD10: I85.9 Oesophageal varices without bleeding	0.0161661005970065	CAT-MUL	LOGISTIC-BINARY	100091	Health-related outcomes	2000	Hospital in-patient	2002	Diagnoses
41200 category:M521	Operative procedures - main OPCS: M52.1 Suprapubic sling operation	0.0162304745140641	CAT-MUL	LOGISTIC-BINARY	100091	Health-related outcomes	2000	Hospital in-patient	2005	Operations
40013 category:1749	Type of cancer: ICD9: 1749 Malignant neoplasm of female breast - unspecified site	0.0162485675344771	CAT-MUL	LOGISTIC-BINARY	100091	Health-related outcomes	100092	Cancer register	100092	Cancer register
100260	Added milk to instant coffee	0.0162633388589866	CAT-SIN	ORDERED-LOGISTIC	100089	Online follow-up	100090	Diet by 24-hour recall	100104	Hot/cold beverages yesterday
41202 category:M0600	Diagnoses - main ICD10: M06.00 Seronegative rheumatoid arthritis (Multiple sites)	0.0162657446257396	CAT-MUL	LOGISTIC-BINARY	100091	Health-related outcomes	2000	Hospital in-patient	2002	Diagnoses
41204 category:Z034	Diagnoses - secondary ICD10: Z03.4 Observation for suspected myocardial infarction	0.0162659738228183	CAT-MUL	LOGISTIC-BINARY	100091	Health-related outcomes	2000	Hospital in-patient	2002	Diagnoses
41202 category:T828	Diagnoses - main ICD10: T82.8 Other complications of cardiac and vascular prosthetic devices implants and grafts	0.0162685759410719	CAT-MUL	LOGISTIC-BINARY	100091	Health-related outcomes	2000	Hospital in-patient	2002	Diagnoses
41204 category:W173	Diagnoses - secondary ICD10: W17.3 Sports and athletics area	0.0162952157646549	CAT-MUL	LOGISTIC-BINARY	100091	Health-related outcomes	2000	Hospital in-patient	2002	Diagnoses
41210 category:Y631	Operative procedures - secondary OPCS: Y63.1 Harvest of flap of latissimus dorsi muscle NEC	0.0163138147136792	CAT-MUL	LOGISTIC-BINARY	100091	Health-related outcomes	2000	Hospital in-patient	2005	Operations
22601 category:53232559	Job coding: sign writer letter writer	0.016336017099782	CAT-MUL	LOGISTIC-BINARY	100089	Online follow-up	123	Work environment	130	Employment history
25432	Mean OD in superior longitudinal fasciculus on FA skeleton (right)	0.0163453172007352	CONTINUOUS	LINEAR	100000	UK Biobank Assessment Centre	100003	Imaging	100	Brain MRI
41202 category:C865	Diagnoses - main ICD10: C86.5 Angioimmunoblastic T-cell lymphoma	0.0163710592036197	CAT-MUL	LOGISTIC-BINARY	100091	Health-related outcomes	2000	Hospital in-patient	2002	Diagnoses
41204 category:K739	Diagnoses - secondary ICD10: K73.9 Chronic hepatitis unspecified	0.0163811181190667	CAT-MUL	LOGISTIC-BINARY	100091	Health-related outcomes	2000	Hospital in-patient	2002	Diagnoses
20403	Amount of alcohol drunk on a typical drinking day	0.0164306843371737	CAT-SIN	ORDERED-LOGISTIC	100089	Online follow-up	136	Mental health	142	Alcohol use
1647 baseline:1	Country of birth (UK/elsewhere)	0.0164498629635455	CAT-SIN	MULTINOMIAL-LOGISTIC	100000	UK Biobank Assessment Centre	100025	Touchscreen	100033	Early life factors
41200 category:Q498	Operative procedures - main OPCS: Q49.8 Other specified therapeutic endoscopic operations on ovary	0.0164597156273012	CAT-MUL	LOGISTIC-BINARY	100091	Health-related outcomes	2000	Hospital in-patient	2005	Operations
41210 category:Z912	Operative procedures - secondary OPCS: Z91.2 Brachiocephalic vein	0.016492406534075	CAT-MUL	LOGISTIC-BINARY	100091	Health-related outcomes	2000	Hospital in-patient	2005	Operations
41202 category:H729	Diagnoses - main ICD10: H72.9 Perforation of tympanic membrane unspecified	0.0165272671912179	CAT-MUL	LOGISTIC-BINARY	100091	Health-related outcomes	2000	Hospital in-patient	2002	Diagnoses
20003 category:1203	Treatment/medication code: aloe vera product	0.0165350183287474	CAT-MUL	LOGISTIC-BINARY	100000	UK Biobank Assessment Centre	100071	Verbal interview	100075	Medications
20003 category:1140871024	Treatment/medication code: vitamin b compound tablet	0.0165718634717933	CAT-MUL	LOGISTIC-BINARY	100000	UK Biobank Assessment Centre	100071	Verbal interview	100075	Medications
25194	Mean MO in superior fronto-occipital fasciculus on FA skeleton (right)	0.0166967533555879	CONTINUOUS	LINEAR	100000	UK Biobank Assessment Centre	100003	Imaging	100	Brain MRI
25163	Mean MO in inferior cerebellar peduncle on FA skeleton (left)	0.0167115653996182	CONTINUOUS	LINEAR	100000	UK Biobank Assessment Centre	100003	Imaging	100	Brain MRI
21021	Pulse wave Arterial Stiffness index	0.0167229549565667	CONTINUOUS	LINEAR	100000	UK Biobank Assessment Centre	100006	Physical measures	100007	Arterial stiffness
41202 category:I64	Diagnoses - main ICD10: I64 Stroke not specified as haemorrhage or infarction	0.0167621429206627	CAT-MUL	LOGISTIC-BINARY	100091	Health-related outcomes	2000	Hospital in-patient	2002	Diagnoses
20003 category:1140860954	Treatment/medication code: isosorbide mononitrate	0.0167828463989877	CAT-MUL	LOGISTIC-BINARY	100000	UK Biobank Assessment Centre	100071	Verbal interview	100075	Medications
41200 category:T867	Operative procedures - main OPCS: T86.7 Sampling of inguinal lymph nodes	0.0168164272795006	CAT-MUL	LOGISTIC-BINARY	100091	Health-related outcomes	2000	Hospital in-patient	2005	Operations
90148	Fraction acceleration <= 1000 milli-gravities	0.0168664258749736	CONTINUOUS	ORDERED-LOGISTIC	100088	Additional exposures	1008	Physical activity measurement	1010	Acceleration intensity distribution
22601 category:31223293	Job coding: draughtsperson cartographer designer-detailer/draughtsperson drawing office checker engineering draughtsperson	0.0168714727513112	CAT-MUL	LOGISTIC-BINARY	100089	Online follow-up	123	Work environment	130	Employment history
22617 category:3122	Job SOC coding: Draughtspersons	0.0168714727513112	CAT-MUL	LOGISTIC-BINARY	100089	Online follow-up	123	Work environment	130	Employment history
40006 category:C65	Type of cancer: ICD10: C65 Malignant neoplasm of renal pelvis	0.0168736550785364	CAT-MUL	LOGISTIC-BINARY	100091	Health-related outcomes	100092	Cancer register	100092	Cancer register
41202 category:M2117	Diagnoses - main ICD10: M21.17 Varus deformity not elsewhere classified (Ankle and foot)	0.0168919456786477	CAT-MUL	LOGISTIC-BINARY	100091	Health-related outcomes	2000	Hospital in-patient	2002	Diagnoses
41200 category:U123	Operative procedures - main OPCS: U12.3 Ultrasound of kidneys	0.0169112252669041	CAT-MUL	LOGISTIC-BINARY	100091	Health-related outcomes	2000	Hospital in-patient	2005	Operations
22601 category:32113077	Job coding: health visitor	0.016915432823531	CAT-MUL	LOGISTIC-BINARY	100089	Online follow-up	123	Work environment	130	Employment history
20106 category:211	Type of yogurt eaten: Full fat yogurt consumers	0.016915763800099	CAT-MUL	LOGISTIC-BINARY	100089	Online follow-up	100090	Diet by 24-hour recall	100109	Soup/snacks/pastries yesterday
20002 category:1506	Non-cancer illness code self-reported: primary biliary cirrhosis	0.0169227829615833	CAT-MUL	LOGISTIC-BINARY	100000	UK Biobank Assessment Centre	100071	Verbal interview	100074	Medical conditions
20002 category:1295	Non-cancer illness code self-reported: joint disorder	0.0169292762835651	CAT-MUL	LOGISTIC-BINARY	100000	UK Biobank Assessment Centre	100071	Verbal interview	100074	Medical conditions
41204 category:M489	Diagnoses - secondary ICD10: M48.9 Spondylopathy unspecified	0.0169912258950542	CAT-MUL	LOGISTIC-BINARY	100091	Health-related outcomes	2000	Hospital in-patient	2002	Diagnoses
41200 category:W383	Operative procedures - main OPCS: W38.3 Revision of total prosthetic replacement of hip joint not using cement	0.0170873723268378	CAT-MUL	LOGISTIC-BINARY	100091	Health-related outcomes	2000	Hospital in-patient	2005	Operations
22606 category:0	Workplace very noisy: Rarely/never	0.0171065218988868	CAT-MUL	LOGISTIC-BINARY	100089	Online follow-up	123	Work environment	130	Employment history
12702	Cardiac index during PWA	0.017133217436322	CONTINUOUS	LINEAR	100000	UK Biobank Assessment Centre	100003	Imaging	102	Heart MRI
41204 category:Q282	Diagnoses - secondary ICD10: Q28.2 Arteriovenous malformation of cerebral vessels	0.0171497095116619	CAT-MUL	LOGISTIC-BINARY	100091	Health-related outcomes	2000	Hospital in-patient	2002	Diagnoses
41202 category:I81	Diagnoses - main ICD10: I81 Portal vein thrombosis	0.0171965363707636	CAT-MUL	LOGISTIC-BINARY	100091	Health-related outcomes	2000	Hospital in-patient	2002	Diagnoses
41202 category:S5240	Diagnoses - main ICD10: S52.40 Fracture of shafts of both ulna and radius (closed)	0.0171991124374715	CAT-MUL	LOGISTIC-BINARY	100091	Health-related outcomes	2000	Hospital in-patient	2002	Diagnoses
41204 category:H819	Diagnoses - secondary ICD10: H81.9 Disorder of vestibular function unspecified	0.0171992436704276	CAT-MUL	LOGISTIC-BINARY	100091	Health-related outcomes	2000	Hospital in-patient	2002	Diagnoses
41220 category:2	Anaesthetics administered post delivery: Epidural or caudal anaesthetic	0.0172081325578076	CAT-MUL	LOGISTIC-BINARY	100091	Health-related outcomes	2000	Hospital in-patient	2003	Maternity
41205 category:E92089	Diagnoses - secondary ICD9: E92089 Acc. caused by other spec. cutting/piercing inst/object (at: unspec.place	0.0172652482052441	CAT-MUL	LOGISTIC-BINARY	100091	Health-related outcomes	2000	Hospital in-patient	2002	Diagnoses
100002	Energy	0.0172712113375341	CONTINUOUS	LINEAR	100089	Online follow-up	100090	Diet by 24-hour recall	100098	Estimated nutrients yesterday
41200 category:E341	Operative procedures - main OPCS: E34.1 Microtherapeutic endoscopic extirpation of lesion of larynx using laser	0.0172925279949857	CAT-MUL	LOGISTIC-BINARY	100091	Health-related outcomes	2000	Hospital in-patient	2005	Operations
20002 category:1277	Non-cancer illness code self-reported: glaucoma	0.0173130280858591	CAT-MUL	LOGISTIC-BINARY	100000	UK Biobank Assessment Centre	100071	Verbal interview	100074	Medical conditions
41204 category:I351	Diagnoses - secondary ICD10: I35.1 Aortic (valve) insufficiency	0.0173140222571291	CAT-MUL	LOGISTIC-BINARY	100091	Health-related outcomes	2000	Hospital in-patient	2002	Diagnoses
41246 category:1830	Treatment speciality of consultant (recoded): Neurosurgery	0.0173253927313829	CAT-MUL	LOGISTIC-BINARY	100091	Health-related outcomes	2000	Hospital in-patient	2001	Admission and discharge
41204 category:J189	Diagnoses - secondary ICD10: J18.9 Pneumonia unspecified	0.0173317769707339	CAT-MUL	LOGISTIC-BINARY	100091	Health-related outcomes	2000	Hospital in-patient	2002	Diagnoses
41200 category:A521	Operative procedures - main OPCS: A52.1 Therapeutic lumbar epidural injection	0.0173726689311057	CAT-MUL	LOGISTIC-BINARY	100091	Health-related outcomes	2000	Hospital in-patient	2005	Operations
41202 category:M2546	Diagnoses - main ICD10: M25.46 Effusion of joint (Lower leg)	0.0173732284508699	CAT-MUL	LOGISTIC-BINARY	100091	Health-related outcomes	2000	Hospital in-patient	2002	Diagnoses
41202 category:O639	Diagnoses - main ICD10: O63.9 Long labour unspecified	0.0173881710259322	CAT-MUL	LOGISTIC-BINARY	100091	Health-related outcomes	2000	Hospital in-patient	2002	Diagnoses
22643	Number of night shifts worked monthly during mixed shift periods	0.0174322560876118	INTEGER	LINEAR	100089	Online follow-up	123	Work environment	130	Employment history
6148 category:4	Eye problems/disorders: Cataract	0.0174725880886404	CAT-MUL	LOGISTIC-BINARY	100000	UK Biobank Assessment Centre	100025	Touchscreen	100036	Health and medical history
41202 category:N26	Diagnoses - main ICD10: N26 Unspecified contracted kidney	0.0175325165374931	CAT-MUL	LOGISTIC-BINARY	100091	Health-related outcomes	2000	Hospital in-patient	2002	Diagnoses
41210 category:X512	Operative procedures - secondary OPCS: X51.2 Active cooling	0.0175757431359409	CAT-MUL	LOGISTIC-BINARY	100091	Health-related outcomes	2000	Hospital in-patient	2005	Operations
20003 category:1140865330	Treatment/medication code: pro-banthine 15mg tablet	0.0175843849441071	CAT-MUL	LOGISTIC-BINARY	100000	UK Biobank Assessment Centre	100071	Verbal interview	100075	Medications
20002 category:1476	Non-cancer illness code self-reported: sciatica	0.0175848170294497	CAT-MUL	LOGISTIC-BINARY	100000	UK Biobank Assessment Centre	100071	Verbal interview	100074	Medical conditions
41202 category:M214	Diagnoses - main ICD10: M21.4 Flat foot [pes planus] (acquired)	0.0176168975322844	CAT-MUL	LOGISTIC-BINARY	100091	Health-related outcomes	2000	Hospital in-patient	2002	Diagnoses
41204 category:A162	Diagnoses - secondary ICD10: A16.2 Tuberculosis of lung without mention of bacteriological or histological confirmation	0.017636299019339	CAT-MUL	LOGISTIC-BINARY	100091	Health-related outcomes	2000	Hospital in-patient	2002	Diagnoses
41204 category:K439	Diagnoses - secondary ICD10: K43.9 Ventral hernia without obstruction or gangrene	0.017678843737963	CAT-MUL	LOGISTIC-BINARY	100091	Health-related outcomes	2000	Hospital in-patient	2002	Diagnoses
41202 category:J22	Diagnoses - main ICD10: J22 Unspecified acute lower respiratory infection	0.017679207664482	CAT-MUL	LOGISTIC-BINARY	100091	Health-related outcomes	2000	Hospital in-patient	2002	Diagnoses
1747 baseline:3	Hair colour (natural before greying)	0.0176812402837801	CAT-SIN	MULTINOMIAL-LOGISTIC	100000	UK Biobank Assessment Centre	100025	Touchscreen	100050	Lifestyle and environment
6142 category:1	Current employment status: In paid employment or self-employed	0.0176929739450929	CAT-MUL	LOGISTIC-BINARY	100000	UK Biobank Assessment Centre	100025	Touchscreen	100062	Sociodemographics
41204 category:S460	Diagnoses - secondary ICD10: S46.0 Injury of tendon of the rotator cuff of shoulder	0.017801849475114	CAT-MUL	LOGISTIC-BINARY	100091	Health-related outcomes	2000	Hospital in-patient	2002	Diagnoses
41204 category:J961	Diagnoses - secondary ICD10: J96.1 Chronic respiratory failure	0.0178348211310082	CAT-MUL	LOGISTIC-BINARY	100091	Health-related outcomes	2000	Hospital in-patient	2002	Diagnoses
41200 category:M015	Operative procedures - main OPCS: M01.5 Allotransplantation of kidney from cadaver heart non-beating	0.0178481500618982	CAT-MUL	LOGISTIC-BINARY	100091	Health-related outcomes	2000	Hospital in-patient	2005	Operations
25100	Mean FA in uncinate fasciculus on FA skeleton (right)	0.0178685567641411	CONTINUOUS	LINEAR	100000	UK Biobank Assessment Centre	100003	Imaging	100	Brain MRI
41204 category:K831	Diagnoses - secondary ICD10: K83.1 Obstruction of bile duct	0.0179671663730212	CAT-MUL	LOGISTIC-BINARY	100091	Health-related outcomes	2000	Hospital in-patient	2002	Diagnoses
41202 category:L719	Diagnoses - main ICD10: L71.9 Rosacea unspecified	0.0179911978260889	CAT-MUL	LOGISTIC-BINARY	100091	Health-related outcomes	2000	Hospital in-patient	2002	Diagnoses
41202 category:L97	Diagnoses - main ICD10: L97 Ulcer of lower limb not elsewhere classified	0.0179993843230495	CAT-MUL	LOGISTIC-BINARY	100091	Health-related outcomes	2000	Hospital in-patient	2002	Diagnoses
41204 category:D684	Diagnoses - secondary ICD10: D68.4 Acquired coagulation factor deficiency	0.0180688512960277	CAT-MUL	LOGISTIC-BINARY	100091	Health-related outcomes	2000	Hospital in-patient	2002	Diagnoses
41204 category:N393	Diagnoses - secondary ICD10: N39.3 Stress incontinence	0.0181117890532353	CAT-MUL	LOGISTIC-BINARY	100091	Health-related outcomes	2000	Hospital in-patient	2002	Diagnoses
25471	Mean ISOVF in sagittal stratum on FA skeleton (left)	0.018121260644481	CONTINUOUS	LINEAR	100000	UK Biobank Assessment Centre	100003	Imaging	100	Brain MRI
90022	Thursday average acceleration	0.0181487210249975	CONTINUOUS	LINEAR	100088	Additional exposures	1008	Physical activity measurement	1009	Acceleration averages
3872	Age of primiparous women at birth of child	0.0181689954157646	INTEGER	LINEAR	100000	UK Biobank Assessment Centre	100025	Touchscreen	100068	Sex-specific factors
41200 category:J212	Operative procedures - main OPCS: J21.2 Drainage of gall bladder	0.0181864335453106	CAT-MUL	LOGISTIC-BINARY	100091	Health-related outcomes	2000	Hospital in-patient	2005	Operations
6149 category:100	Mouth/teeth dental problems	0.0182271642617956	CAT-MUL	LOGISTIC-BINARY	100000	UK Biobank Assessment Centre	100025	Touchscreen	100036	Health and medical history
41202 category:M2157	Diagnoses - main ICD10: M21.57 Acquired clawhand clubhand clawfoot and clubfoot (Ankle and foot)	0.0182693935686193	CAT-MUL	LOGISTIC-BINARY	100091	Health-related outcomes	2000	Hospital in-patient	2002	Diagnoses
41202 category:C509	Diagnoses - main ICD10: C50.9 Breast unspecified	0.0182771529963068	CAT-MUL	LOGISTIC-BINARY	100091	Health-related outcomes	2000	Hospital in-patient	2002	Diagnoses
41210 category:H426	Operative procedures - secondary OPCS: H42.6 Perineal repair of prolapse of rectum NEC	0.0183024814936001	CAT-MUL	LOGISTIC-BINARY	100091	Health-related outcomes	2000	Hospital in-patient	2005	Operations
41215 category:1	Detention categories: Formally detained under Part II Mental Health Act 1983	0.0183369641853521	CAT-MUL	LOGISTIC-BINARY	100091	Health-related outcomes	2000	Hospital in-patient	2004	Psychiatric
41204 category:M2106	Diagnoses - secondary ICD10: M21.06 Valgus deformity not elsewhere classified (Lower leg)	0.01833974937562	CAT-MUL	LOGISTIC-BINARY	100091	Health-related outcomes	2000	Hospital in-patient	2002	Diagnoses
41204 category:D695	Diagnoses - secondary ICD10: D69.5 Secondary thrombocytopenia	0.0183467694025631	CAT-MUL	LOGISTIC-BINARY	100091	Health-related outcomes	2000	Hospital in-patient	2002	Diagnoses
41204 category:I493	Diagnoses - secondary ICD10: I49.3 Ventricular premature depolarisation	0.0183632061055316	CAT-MUL	LOGISTIC-BINARY	100091	Health-related outcomes	2000	Hospital in-patient	2002	Diagnoses
40011 category:8013	Histology of cancer tumour: Large cell neuroendocrine carcinoma	0.0184326254155164	CAT-MUL	LOGISTIC-BINARY	100091	Health-related outcomes	100092	Cancer register	100092	Cancer register
41204 category:X496	Diagnoses - secondary ICD10: X49.6 Industrial and construction area	0.0184779557332996	CAT-MUL	LOGISTIC-BINARY	100091	Health-related outcomes	2000	Hospital in-patient	2002	Diagnoses
41204 category:E103	Diagnoses - secondary ICD10: E10.3 With ophthalmic complications	0.0185498747541777	CAT-MUL	LOGISTIC-BINARY	100091	Health-related outcomes	2000	Hospital in-patient	2002	Diagnoses
3084	Heel bone mineral density (BMD) manual entry	0.0185579748632941	CONTINUOUS	LINEAR	100000	UK Biobank Assessment Centre	100006	Physical measures	100018	Bone-densitometry of heel
41204 category:T814	Diagnoses - secondary ICD10: T81.4 Infection following a procedure not elsewhere classified	0.018662197560073	CAT-MUL	LOGISTIC-BINARY	100091	Health-related outcomes	2000	Hospital in-patient	2002	Diagnoses
20002 category:1442	Non-cancer illness code self-reported: helicobacter pylori	0.0186691262763744	CAT-MUL	LOGISTIC-BINARY	100000	UK Biobank Assessment Centre	100071	Verbal interview	100074	Medical conditions
41204 category:Z866	Diagnoses - secondary ICD10: Z86.6 Personal history of diseases of the nervous system and sense organs	0.0186993105683676	CAT-MUL	LOGISTIC-BINARY	100091	Health-related outcomes	2000	Hospital in-patient	2002	Diagnoses
5084	Spherical power (right)	0.018708554562174	CONTINUOUS	LINEAR	100000	UK Biobank Assessment Centre	100006	Physical measures	100013	Eye measures
90025	Sunday average acceleration	0.0187320801437146	CONTINUOUS	LINEAR	100088	Additional exposures	1008	Physical activity measurement	1009	Acceleration averages
22601 category:23113399	Job coding: higher education teaching professional university lecturer/professor (including college/university head/vice chancellor)	0.0187537398089099	CAT-MUL	LOGISTIC-BINARY	100089	Online follow-up	123	Work environment	130	Employment history
41210 category:Z982	Operative procedures - secondary OPCS: Z98.2 Deep femoral vein	0.0187554600813669	CAT-MUL	LOGISTIC-BINARY	100091	Health-related outcomes	2000	Hospital in-patient	2005	Operations
41204 category:D123	Diagnoses - secondary ICD10: D12.3 Transverse colon	0.0188228079993758	CAT-MUL	LOGISTIC-BINARY	100091	Health-related outcomes	2000	Hospital in-patient	2002	Diagnoses
20002 category:1194	Non-cancer illness code self-reported: renal failure not requiring dialysis	0.0188346352649112	CAT-MUL	LOGISTIC-BINARY	100000	UK Biobank Assessment Centre	100071	Verbal interview	100074	Medical conditions
41210 category:H561	Operative procedures - secondary OPCS: H56.1 Biopsy of lesion of anus	0.0188619444521971	CAT-MUL	LOGISTIC-BINARY	100091	Health-related outcomes	2000	Hospital in-patient	2005	Operations
41202 category:Z501	Diagnoses - main ICD10: Z50.1 Other physical therapy	0.0188932547979577	CAT-MUL	LOGISTIC-BINARY	100091	Health-related outcomes	2000	Hospital in-patient	2002	Diagnoses
20004 category:1197	Operation code: percutaneous/open kidney stone surgery/lithotripsy	0.0189044291029937	CAT-MUL	LOGISTIC-BINARY	100000	UK Biobank Assessment Centre	100071	Verbal interview	100076	Operations
41210 category:Y058	Operative procedures - secondary OPCS: Y05.8 Other specified excision of organ NOC	0.0189233441647469	CAT-MUL	LOGISTIC-BINARY	100091	Health-related outcomes	2000	Hospital in-patient	2005	Operations
20003 category:1140879628	Treatment/medication code: dothiepin	0.0189292346498007	CAT-MUL	LOGISTIC-BINARY	100000	UK Biobank Assessment Centre	100071	Verbal interview	100075	Medications
41202 category:N343	Diagnoses - main ICD10: N34.3 Urethral syndrome unspecified	0.0189544363374793	CAT-MUL	LOGISTIC-BINARY	100091	Health-related outcomes	2000	Hospital in-patient	2002	Diagnoses
41200 category:P052	Operative procedures - main OPCS: P05.2 Partial excision of vulva	0.018973436536549	CAT-MUL	LOGISTIC-BINARY	100091	Health-related outcomes	2000	Hospital in-patient	2005	Operations
20004 category:1513	Operation code: breast cyst/abscess removal	0.0190045298971547	CAT-MUL	LOGISTIC-BINARY	100000	UK Biobank Assessment Centre	100071	Verbal interview	100076	Operations
20002 category:1479	Non-cancer illness code self-reported: rheumatic fever	0.0190459465159896	CAT-MUL	LOGISTIC-BINARY	100000	UK Biobank Assessment Centre	100071	Verbal interview	100074	Medical conditions
41200 category:C793	Operative procedures - main OPCS: C79.3 Injection of vitreous substitute into vitreous body NEC	0.0190469061896293	CAT-MUL	LOGISTIC-BINARY	100091	Health-related outcomes	2000	Hospital in-patient	2005	Operations
41204 category:S325	Diagnoses - secondary ICD10: S32.5 Fracture of pubis	0.0190672404506769	CAT-MUL	LOGISTIC-BINARY	100091	Health-related outcomes	2000	Hospital in-patient	2002	Diagnoses
41204 category:Y400	Diagnoses - secondary ICD10: Y40.0 Penicillins	0.0190982920931706	CAT-MUL	LOGISTIC-BINARY	100091	Health-related outcomes	2000	Hospital in-patient	2002	Diagnoses
41200 category:M198	Operative procedures - main OPCS: M19.8 Other specified urinary diversion	0.0191559491139538	CAT-MUL	LOGISTIC-BINARY	100091	Health-related outcomes	2000	Hospital in-patient	2005	Operations
41202 category:N801	Diagnoses - main ICD10: N80.1 Endometriosis of ovary	0.0192728087376754	CAT-MUL	LOGISTIC-BINARY	100091	Health-related outcomes	2000	Hospital in-patient	2002	Diagnoses
40002 category:K922	Contributory (secondary) causes of death: ICD10: K92.2 Gastro-intestinal haemorrhage unspecified	0.0192806140326342	CAT-MUL	LOGISTIC-BINARY	100091	Health-related outcomes	100093	Death register	100093	Death register
41202 category:R829	Diagnoses - main ICD10: R82.9 Other and unspecified abnormal finding in urine	0.0192827380957176	CAT-MUL	LOGISTIC-BINARY	100091	Health-related outcomes	2000	Hospital in-patient	2002	Diagnoses
25668	Weighted-mean ICVF in tract medial lemniscus (right)	0.0193494648413878	CONTINUOUS	LINEAR	100000	UK Biobank Assessment Centre	100003	Imaging	100	Brain MRI
41204 category:J958	Diagnoses - secondary ICD10: J95.8 Other postprocedural respiratory disorders	0.0194036322684129	CAT-MUL	LOGISTIC-BINARY	100091	Health-related outcomes	2000	Hospital in-patient	2002	Diagnoses
20009	Interpolated Age of participant when non-cancer illness first diagnosed	0.0194246826354285	CONTINUOUS	LINEAR	100000	UK Biobank Assessment Centre	100071	Verbal interview	100074	Medical conditions
40011 category:8243	Histology of cancer tumour: Goblet cell carcinoid (Mucocarcinoid Tumor)	0.0194544316017329	CAT-MUL	LOGISTIC-BINARY	100091	Health-related outcomes	100092	Cancer register	100092	Cancer register
41200 category:K586	Operative procedures - main OPCS: K58.6 Percutaneous transluminal three dimensional electroanatomic mapping of conducting system of heart	0.0194680862547703	CAT-MUL	LOGISTIC-BINARY	100091	Health-related outcomes	2000	Hospital in-patient	2005	Operations
41210 category:H524	Operative procedures - secondary OPCS: H52.4 Rubber band ligation of haemorrhoid	0.0194691584223325	CAT-MUL	LOGISTIC-BINARY	100091	Health-related outcomes	2000	Hospital in-patient	2005	Operations
41210 category:X511	Operative procedures - secondary OPCS: X51.1 Hypothermia therapy	0.0194966951337268	CAT-MUL	LOGISTIC-BINARY	100091	Health-related outcomes	2000	Hospital in-patient	2005	Operations
41202 category:N608	Diagnoses - main ICD10: N60.8 Other benign mammary dysplasias	0.0195513790337865	CAT-MUL	LOGISTIC-BINARY	100091	Health-related outcomes	2000	Hospital in-patient	2002	Diagnoses
41200 category:W785	Operative procedures - main OPCS: W78.5 Release of contracture of elbow joint	0.0195846066137334	CAT-MUL	LOGISTIC-BINARY	100091	Health-related outcomes	2000	Hospital in-patient	2005	Operations
41204 category:M7926	Diagnoses - secondary ICD10: M79.26 Neuralgia and neuritis unspecified (Lower leg)	0.0196012411997144	CAT-MUL	LOGISTIC-BINARY	100091	Health-related outcomes	2000	Hospital in-patient	2002	Diagnoses
41210 category:G437	Operative procedures - secondary OPCS: G43.7 Fibreoptic endoscopic rubber band ligation of upper gastrointestinal tract varices	0.0196618047448901	CAT-MUL	LOGISTIC-BINARY	100091	Health-related outcomes	2000	Hospital in-patient	2005	Operations
41210 category:Z364	Operative procedures - secondary OPCS: Z36.4 Brachial artery	0.0197020453265815	CAT-MUL	LOGISTIC-BINARY	100091	Health-related outcomes	2000	Hospital in-patient	2005	Operations
5182 baseline:1	Both eyes present	0.0197136748147984	CAT-SIN	MULTINOMIAL-LOGISTIC	100000	UK Biobank Assessment Centre	100006	Physical measures	100013	Eye measures
20003 category:1141180598	Treatment/medication code: coversyl plus 4mg/1.25mg tablet	0.0197158162777932	CAT-MUL	LOGISTIC-BINARY	100000	UK Biobank Assessment Centre	100071	Verbal interview	100075	Medications
25735	Inverted contrast-to-noise ratio in T1	0.0197528839572629	CONTINUOUS	LINEAR	100000	UK Biobank Assessment Centre	100003	Imaging	100	Brain MRI
20090 category:370	Type of fat/oil used in cooking: Unknown olive spread	0.0197910961628516	CAT-MUL	LOGISTIC-BINARY	100089	Online follow-up	100090	Diet by 24-hour recall	100110	Spreads/sauces/cooking oils yesterday
20003 category:1141187568	Treatment/medication code: sustiva 600mg tablet	0.0198096292139343	CAT-MUL	LOGISTIC-BINARY	100000	UK Biobank Assessment Centre	100071	Verbal interview	100075	Medications
41202 category:Z768	Diagnoses - main ICD10: Z76.8 Persons encountering health services in other specified circumstances	0.0198288488705587	CAT-MUL	LOGISTIC-BINARY	100091	Health-related outcomes	2000	Hospital in-patient	2002	Diagnoses
41203 category:4349	Diagnoses - main ICD9: 4349 Occlusion of cerebral arteries unspecified	0.0199217172027311	CAT-MUL	LOGISTIC-BINARY	100091	Health-related outcomes	2000	Hospital in-patient	2002	Diagnoses
41200 category:C664	Operative procedures - main OPCS: C66.4 Laser photocoagulation of ciliary body	0.0199249216670023	CAT-MUL	LOGISTIC-BINARY	100091	Health-related outcomes	2000	Hospital in-patient	2005	Operations
20002 category:1367	Non-cancer illness code self-reported: breast cysts	0.0199438810039963	CAT-MUL	LOGISTIC-BINARY	100000	UK Biobank Assessment Centre	100071	Verbal interview	100074	Medical conditions
25401	Mean OD in medial lemniscus on FA skeleton (left)	0.0199696982294193	CONTINUOUS	LINEAR	100000	UK Biobank Assessment Centre	100003	Imaging	100	Brain MRI
41204 category:X508	Diagnoses - secondary ICD10: X50.8 Other specified place	0.0200624256586242	CAT-MUL	LOGISTIC-BINARY	100091	Health-related outcomes	2000	Hospital in-patient	2002	Diagnoses
20003 category:1140870390	Treatment/medication code: ferrous sulphate	0.0200665771945856	CAT-MUL	LOGISTIC-BINARY	100000	UK Biobank Assessment Centre	100071	Verbal interview	100075	Medications
41210 category:L873	Operative procedures - secondary OPCS: L87.3 Stripping of varicose vein of leg NEC	0.0200713567135462	CAT-MUL	LOGISTIC-BINARY	100091	Health-related outcomes	2000	Hospital in-patient	2005	Operations
41202 category:M189	Diagnoses - main ICD10: M18.9 Arthrosis of first carpometacarpal joint unspecified	0.0200755010655677	CAT-MUL	LOGISTIC-BINARY	100091	Health-related outcomes	2000	Hospital in-patient	2002	Diagnoses
41200 category:W291	Operative procedures - main OPCS: W29.1 Application of skeletal traction to bone NEC	0.0200758091833273	CAT-MUL	LOGISTIC-BINARY	100091	Health-related outcomes	2000	Hospital in-patient	2005	Operations
20114 category:3	Illnesses of adopted siblings: Lung cancer	0.0200851114682249	CAT-MUL	LOGISTIC-BINARY	100000	UK Biobank Assessment Centre	100025	Touchscreen	100034	Family history
41200 category:P222	Operative procedures - main OPCS: P22.2 Anterior colporrhaphy and amputation of cervix uteri NEC	0.0201015126081601	CAT-MUL	LOGISTIC-BINARY	100091	Health-related outcomes	2000	Hospital in-patient	2005	Operations
41210 category:Y819	Operative procedures - secondary OPCS: Y81.9 Unspecified spinal anaesthetic	0.0201792283913806	CAT-MUL	LOGISTIC-BINARY	100091	Health-related outcomes	2000	Hospital in-patient	2005	Operations
41200 category:C862	Operative procedures - main OPCS: C86.2 Repair of globe	0.0202241429691459	CAT-MUL	LOGISTIC-BINARY	100091	Health-related outcomes	2000	Hospital in-patient	2005	Operations
41202 category:M628	Diagnoses - main ICD10: M62.8 Other specified disorders of muscle	0.0202560956592393	CAT-MUL	LOGISTIC-BINARY	100091	Health-related outcomes	2000	Hospital in-patient	2002	Diagnoses
41200 category:G435	Operative procedures - main OPCS: G43.5 Fibreoptic endoscopic destruction of lesion of upper gastrointestinal tract NEC	0.0202621114377375	CAT-MUL	LOGISTIC-BINARY	100091	Health-related outcomes	2000	Hospital in-patient	2005	Operations
41210 category:Z568	Operative procedures - secondary OPCS: Z56.8 Specified muscle of hand NEC	0.0202960990585022	CAT-MUL	LOGISTIC-BINARY	100091	Health-related outcomes	2000	Hospital in-patient	2005	Operations
41203 category:2028	Diagnoses - main ICD9: 2028 Other lymphomas	0.0203017223580598	CAT-MUL	LOGISTIC-BINARY	100091	Health-related outcomes	2000	Hospital in-patient	2002	Diagnoses
41204 category:Z964	Diagnoses - secondary ICD10: Z96.4 Presence of endocrine implants	0.0203899031202521	CAT-MUL	LOGISTIC-BINARY	100091	Health-related outcomes	2000	Hospital in-patient	2002	Diagnoses
41204 category:S607	Diagnoses - secondary ICD10: S60.7 Multiple superficial injuries of wrist and hand	0.0204127644909689	CAT-MUL	LOGISTIC-BINARY	100091	Health-related outcomes	2000	Hospital in-patient	2002	Diagnoses
41202 category:K603	Diagnoses - main ICD10: K60.3 Anal fistula	0.0205112419279194	CAT-MUL	LOGISTIC-BINARY	100091	Health-related outcomes	2000	Hospital in-patient	2002	Diagnoses
41200 category:C795	Operative procedures - main OPCS: C79.5 Internal tamponade of retina using gas	0.0205517180591841	CAT-MUL	LOGISTIC-BINARY	100091	Health-related outcomes	2000	Hospital in-patient	2005	Operations
41202 category:J322	Diagnoses - main ICD10: J32.2 Chronic ethmoidal sinusitis	0.0205680347071384	CAT-MUL	LOGISTIC-BINARY	100091	Health-related outcomes	2000	Hospital in-patient	2002	Diagnoses
22601 category:71233339	Job coding: roundsman or woman van salesperson ice cream seller milkman mobile shop salesperson	0.0206064343140154	CAT-MUL	LOGISTIC-BINARY	100089	Online follow-up	123	Work environment	130	Employment history
22617 category:7123	Job SOC coding: Roundsmen/women and van salespersons	0.0206064343140154	CAT-MUL	LOGISTIC-BINARY	100089	Online follow-up	123	Work environment	130	Employment history
41202 category:A403	Diagnoses - main ICD10: A40.3 Septicaemia due to Streptococcus pneumoniae	0.0206748042552805	CAT-MUL	LOGISTIC-BINARY	100091	Health-related outcomes	2000	Hospital in-patient	2002	Diagnoses
20003 category:1141178052	Treatment/medication code: zapain caplet	0.0206802064917311	CAT-MUL	LOGISTIC-BINARY	100000	UK Biobank Assessment Centre	100071	Verbal interview	100075	Medications
41204 category:J441	Diagnoses - secondary ICD10: J44.1 Chronic obstructive pulmonary disease with acute exacerbation unspecified	0.0207070246895863	CAT-MUL	LOGISTIC-BINARY	100091	Health-related outcomes	2000	Hospital in-patient	2002	Diagnoses
20084 category:479	Vitamin and/or mineral supplement use: Vitamin D	0.0207579716081502	CAT-MUL	LOGISTIC-BINARY	100089	Online follow-up	100090	Diet by 24-hour recall	100112	Vitamin/mineral supplements yesterday
41202 category:H499	Diagnoses - main ICD10: H49.9 Paralytic strabismus unspecified	0.0207589573497663	CAT-MUL	LOGISTIC-BINARY	100091	Health-related outcomes	2000	Hospital in-patient	2002	Diagnoses
41204 category:M6250	Diagnoses - secondary ICD10: M62.50 Muscle wasting and atrophy not elsewhere classified (Multiple sites)	0.0208058118590229	CAT-MUL	LOGISTIC-BINARY	100091	Health-related outcomes	2000	Hospital in-patient	2002	Diagnoses
22601 category:81382777	Job coding: routine laboratory tester	0.0208092896175328	CAT-MUL	LOGISTIC-BINARY	100089	Online follow-up	123	Work environment	130	Employment history
41204 category:E112	Diagnoses - secondary ICD10: E11.2 With renal complications	0.0208362000836022	CAT-MUL	LOGISTIC-BINARY	100091	Health-related outcomes	2000	Hospital in-patient	2002	Diagnoses
20003 category:2038460150	Treatment/medication code: paracetamol	0.0208680734817902	CAT-MUL	LOGISTIC-BINARY	100000	UK Biobank Assessment Centre	100071	Verbal interview	100075	Medications
41245 category:1410	Main speciality of consultant (recoded): Immunopathology	0.0208715162552831	CAT-MUL	LOGISTIC-BINARY	100091	Health-related outcomes	2000	Hospital in-patient	2001	Admission and discharge
20003 category:1140878052	Treatment/medication code: fml eye drops	0.0208888264554888	CAT-MUL	LOGISTIC-BINARY	100000	UK Biobank Assessment Centre	100071	Verbal interview	100075	Medications
25695	Weighted-mean OD in tract medial lemniscus (right)	0.0209329826980181	CONTINUOUS	LINEAR	100000	UK Biobank Assessment Centre	100003	Imaging	100	Brain MRI
41204 category:Y580	Diagnoses - secondary ICD10: Y58.0 BCG vaccine	0.0209504831374658	CAT-MUL	LOGISTIC-BINARY	100091	Health-related outcomes	2000	Hospital in-patient	2002	Diagnoses
41204 category:K314	Diagnoses - secondary ICD10: K31.4 Gastric diverticulum	0.0209525592527329	CAT-MUL	LOGISTIC-BINARY	100091	Health-related outcomes	2000	Hospital in-patient	2002	Diagnoses
41204 category:C504	Diagnoses - secondary ICD10: C50.4 Upper-outer quadrant of breast	0.0209605936702568	CAT-MUL	LOGISTIC-BINARY	100091	Health-related outcomes	2000	Hospital in-patient	2002	Diagnoses
41210 category:T744	Operative procedures - secondary OPCS: T74.4 Injection of therapeutic substance into tendon NEC	0.0210221392758797	CAT-MUL	LOGISTIC-BINARY	100091	Health-related outcomes	2000	Hospital in-patient	2005	Operations
41202 category:G629	Diagnoses - main ICD10: G62.9 Polyneuropathy unspecified	0.0210255281243912	CAT-MUL	LOGISTIC-BINARY	100091	Health-related outcomes	2000	Hospital in-patient	2002	Diagnoses
41200 category:H549	Operative procedures - main OPCS: H54.9 Unspecified dilation of anal sphincter	0.0210289243477725	CAT-MUL	LOGISTIC-BINARY	100091	Health-related outcomes	2000	Hospital in-patient	2005	Operations
40006 category:C833	Type of cancer: ICD10: C83.3 Large cell (diffuse)	0.0210308384030296	CAT-MUL	LOGISTIC-BINARY	100091	Health-related outcomes	100092	Cancer register	100092	Cancer register
41204 category:R940	Diagnoses - secondary ICD10: R94.0 Abnormal results of function studies of central nervous system	0.0211059510054697	CAT-MUL	LOGISTIC-BINARY	100091	Health-related outcomes	2000	Hospital in-patient	2002	Diagnoses
41204 category:Z894	Diagnoses - secondary ICD10: Z89.4 Acquired absence of foot and ankle	0.0211173687821933	CAT-MUL	LOGISTIC-BINARY	100091	Health-related outcomes	2000	Hospital in-patient	2002	Diagnoses
41200 category:C553	Operative procedures - main OPCS: C55.3 Drainage of subretinal fluid through sclera	0.0211280058801484	CAT-MUL	LOGISTIC-BINARY	100091	Health-related outcomes	2000	Hospital in-patient	2005	Operations
41204 category:H269	Diagnoses - secondary ICD10: H26.9 Cataract unspecified	0.0211759177316736	CAT-MUL	LOGISTIC-BINARY	100091	Health-related outcomes	2000	Hospital in-patient	2002	Diagnoses
20548 category:7	Manifestations of mania or irritability: I was easily distracted	0.0211820873444137	CAT-MUL	LOGISTIC-BINARY	100089	Online follow-up	136	Mental health	139	Mania
40011 category:8097	Histology of cancer tumour: Basal cell carcinoma nodular	0.0211954606680468	CAT-MUL	LOGISTIC-BINARY	100091	Health-related outcomes	100092	Cancer register	100092	Cancer register
20001 category:1025	Cancer code self-reported: gallbladder/bile duct cancer	0.0212309060739343	CAT-MUL	LOGISTIC-BINARY	100000	UK Biobank Assessment Centre	100071	Verbal interview	100074	Medical conditions
41200 category:W531	Operative procedures - main OPCS: W53.1 Primary prosthetic replacement of articulation of bone not using cement NEC	0.0212553922046828	CAT-MUL	LOGISTIC-BINARY	100091	Health-related outcomes	2000	Hospital in-patient	2005	Operations
41200 category:M025	Operative procedures - main OPCS: M02.5 Nephrectomy NEC	0.0212575127480708	CAT-MUL	LOGISTIC-BINARY	100091	Health-related outcomes	2000	Hospital in-patient	2005	Operations
41200 category:J021	Operative procedures - main OPCS: J02.1 Right hemihepatectomy NEC	0.0212635205795418	CAT-MUL	LOGISTIC-BINARY	100091	Health-related outcomes	2000	Hospital in-patient	2005	Operations
41202 category:M0599	Diagnoses - main ICD10: M05.99 Seropositive rheumatoid arthritis unspecified (Site unspecified)	0.0213596199647468	CAT-MUL	LOGISTIC-BINARY	100091	Health-related outcomes	2000	Hospital in-patient	2002	Diagnoses
41204 category:I742	Diagnoses - secondary ICD10: I74.2 Embolism and thrombosis of arteries of the upper extremities	0.0213608506167453	CAT-MUL	LOGISTIC-BINARY	100091	Health-related outcomes	2000	Hospital in-patient	2002	Diagnoses
41202 category:E143	Diagnoses - main ICD10: E14.3 With ophthalmic complications	0.0213641710769529	CAT-MUL	LOGISTIC-BINARY	100091	Health-related outcomes	2000	Hospital in-patient	2002	Diagnoses
22601 category:41313317	Job coding: filing clerk records assistant/clerk technical clerk lottery clerk courts administrator checker census enumerator progress/document controller	0.0213796240274052	CAT-MUL	LOGISTIC-BINARY	100089	Online follow-up	123	Work environment	130	Employment history
20003 category:1141187810	Treatment/medication code: tadalafil	0.0214433339543854	CAT-MUL	LOGISTIC-BINARY	100000	UK Biobank Assessment Centre	100071	Verbal interview	100075	Medications
41210 category:Z363	Operative procedures - secondary OPCS: Z36.3 Axillary artery	0.0214703805987619	CAT-MUL	LOGISTIC-BINARY	100091	Health-related outcomes	2000	Hospital in-patient	2005	Operations
41204 category:D735	Diagnoses - secondary ICD10: D73.5 Infarction of spleen	0.0215761220971474	CAT-MUL	LOGISTIC-BINARY	100091	Health-related outcomes	2000	Hospital in-patient	2002	Diagnoses
41204 category:M7920	Diagnoses - secondary ICD10: M79.20 Neuralgia and neuritis unspecified (Multiple sites)	0.0216412471410969	CAT-MUL	LOGISTIC-BINARY	100091	Health-related outcomes	2000	Hospital in-patient	2002	Diagnoses
41249 category:1003	Methods of admission to hospital (recoded): Elective admission: Planned	0.0216931844930511	CAT-MUL	LOGISTIC-BINARY	100091	Health-related outcomes	2000	Hospital in-patient	2001	Admission and discharge
41201 category:X640	External causes: X64.0 Home	0.0217467299172033	CAT-MUL	LOGISTIC-BINARY	100091	Health-related outcomes	2000	Hospital in-patient	2002	Diagnoses
41204 category:H110	Diagnoses - secondary ICD10: H11.0 Pterygium	0.0217542522039163	CAT-MUL	LOGISTIC-BINARY	100091	Health-related outcomes	2000	Hospital in-patient	2002	Diagnoses
20242	Fluid intelligence completion status	0.0217751254149748	CAT-SIN	ORDERED-LOGISTIC	100089	Online follow-up	116	Cognitive function online	118	Fluid intelligence
41204 category:R13	Diagnoses - secondary ICD10: R13 Dysphagia	0.0217894848563668	CAT-MUL	LOGISTIC-BINARY	100091	Health-related outcomes	2000	Hospital in-patient	2002	Diagnoses
41202 category:S630	Diagnoses - main ICD10: S63.0 Dislocation of wrist	0.0218116123928768	CAT-MUL	LOGISTIC-BINARY	100091	Health-related outcomes	2000	Hospital in-patient	2002	Diagnoses
41204 category:K420	Diagnoses - secondary ICD10: K42.0 Umbilical hernia with obstruction without gangrene	0.0218163566512969	CAT-MUL	LOGISTIC-BINARY	100091	Health-related outcomes	2000	Hospital in-patient	2002	Diagnoses
90115	Fraction acceleration <= 40 milli-gravities	0.0218337352714447	CONTINUOUS	LINEAR	100088	Additional exposures	1008	Physical activity measurement	1010	Acceleration intensity distribution
41230 category:5MN	PCT where patients GP was registered: SOUTH WESTERN STAFFORDSHIRE PCT	0.0218635262040205	CAT-MUL	LOGISTIC-BINARY	100091	Health-related outcomes	2000	Hospital in-patient	2001	Admission and discharge
41210 category:Z925	Operative procedures - secondary OPCS: Z92.5 Back NEC	0.0218762141442625	CAT-MUL	LOGISTIC-BINARY	100091	Health-related outcomes	2000	Hospital in-patient	2005	Operations
24009	Traffic intensity on the nearest road	0.0219287703720646	INTEGER	ORDERED-LOGISTIC	100088	Additional exposures	113	Local environment	114	Residential air pollution
20002 category:1349	Non-cancer illness code self-reported: ovarian cyst or cysts	0.0220383108574677	CAT-MUL	LOGISTIC-BINARY	100000	UK Biobank Assessment Centre	100071	Verbal interview	100074	Medical conditions
41229 category:5N9	PCT responsible for patient data: LINCOLNSHIRE TEACHING PCT	0.0220520916922724	CAT-MUL	LOGISTIC-BINARY	100091	Health-related outcomes	2000	Hospital in-patient	2001	Admission and discharge
22601 category:92253391	Job coding: bar staff cellarman (public house)	0.0220761162805023	CAT-MUL	LOGISTIC-BINARY	100089	Online follow-up	123	Work environment	130	Employment history
22617 category:9225	Job SOC coding: Bar staff	0.0220761162805023	CAT-MUL	LOGISTIC-BINARY	100089	Online follow-up	123	Work environment	130	Employment history
41210 category:Z504	Operative procedures - secondary OPCS: Z50.4 Skin of leg NEC	0.0220766815044434	CAT-MUL	LOGISTIC-BINARY	100091	Health-related outcomes	2000	Hospital in-patient	2005	Operations
41202 category:I509	Diagnoses - main ICD10: I50.9 Heart failure unspecified	0.0221317420786809	CAT-MUL	LOGISTIC-BINARY	100091	Health-related outcomes	2000	Hospital in-patient	2002	Diagnoses
41204 category:Z903	Diagnoses - secondary ICD10: Z90.3 Acquired absence of part of stomach	0.0221657338395939	CAT-MUL	LOGISTIC-BINARY	100091	Health-related outcomes	2000	Hospital in-patient	2002	Diagnoses
41246 category:1680	Treatment speciality of consultant (recoded): Intermediate care	0.0221859924961988	CAT-MUL	LOGISTIC-BINARY	100091	Health-related outcomes	2000	Hospital in-patient	2001	Admission and discharge
20003 category:1140911708	Treatment/medication code: estring 2mg(7.5micrograms/24hours) vaginal ring	0.0222223845187528	CAT-MUL	LOGISTIC-BINARY	100000	UK Biobank Assessment Centre	100071	Verbal interview	100075	Medications
41200 category:R159	Operative procedures - main OPCS: R15.9 Unspecified other induction of labour	0.0222629167707226	CAT-MUL	LOGISTIC-BINARY	100091	Health-related outcomes	2000	Hospital in-patient	2005	Operations
41230 category:5F5	PCT where patients GP was registered: SALFORD PCT	0.0223712098802881	CAT-MUL	LOGISTIC-BINARY	100091	Health-related outcomes	2000	Hospital in-patient	2001	Admission and discharge
20003 category:1141168322	Treatment/medication code: plavix 75mg tablet	0.0223748829686482	CAT-MUL	LOGISTIC-BINARY	100000	UK Biobank Assessment Centre	100071	Verbal interview	100075	Medications
41204 category:M7980	Diagnoses - secondary ICD10: M79.80 Other specified soft tissue disorders (Multiple sites)	0.0223894800099015	CAT-MUL	LOGISTIC-BINARY	100091	Health-related outcomes	2000	Hospital in-patient	2002	Diagnoses
41202 category:T817	Diagnoses - main ICD10: T81.7 Vascular complications following a procedure not elsewhere classified	0.022392933039824	CAT-MUL	LOGISTIC-BINARY	100091	Health-related outcomes	2000	Hospital in-patient	2002	Diagnoses
40002 category:Y839	Contributory (secondary) causes of death: ICD10: Y83.9 Surgical procedure unspecified	0.0223992910820177	CAT-MUL	LOGISTIC-BINARY	100091	Health-related outcomes	100093	Death register	100093	Death register
5111	3mm asymmetry angle (left)	0.0224075588901136	INTEGER	LINEAR	100000	UK Biobank Assessment Centre	100006	Physical measures	100013	Eye measures
40013 category:1869	Type of cancer: ICD9: 1869 Malignant neoplasm of testis other and unspecified	0.0225042013528317	CAT-MUL	LOGISTIC-BINARY	100091	Health-related outcomes	100092	Cancer register	100092	Cancer register
41202 category:M4796	Diagnoses - main ICD10: M47.96 Spondylosis unspecified (Lumbar region)	0.0225240679118341	CAT-MUL	LOGISTIC-BINARY	100091	Health-related outcomes	2000	Hospital in-patient	2002	Diagnoses
41202 category:M5456	Diagnoses - main ICD10: M54.56 Low back pain (Lumbar region)	0.0225491813955983	CAT-MUL	LOGISTIC-BINARY	100091	Health-related outcomes	2000	Hospital in-patient	2002	Diagnoses
41205 category:E9208	Diagnoses - secondary ICD9: E9208 Acc. caused by other spec.cutting/piercing inst/object	0.0225840987293364	CAT-MUL	LOGISTIC-BINARY	100091	Health-related outcomes	2000	Hospital in-patient	2002	Diagnoses
41202 category:G454	Diagnoses - main ICD10: G45.4 Transient global amnesia	0.0226194529655451	CAT-MUL	LOGISTIC-BINARY	100091	Health-related outcomes	2000	Hospital in-patient	2002	Diagnoses
6148 category:2	Eye problems/disorders: Glaucoma	0.0226250751052634	CAT-MUL	LOGISTIC-BINARY	100000	UK Biobank Assessment Centre	100025	Touchscreen	100036	Health and medical history
41210 category:Q432	Operative procedures - secondary OPCS: Q43.2 Excision of lesion of ovary	0.0226417853958009	CAT-MUL	LOGISTIC-BINARY	100091	Health-related outcomes	2000	Hospital in-patient	2005	Operations
41200 category:T963	Operative procedures - main OPCS: T96.3 Debridement of soft tissue NEC	0.0226456228380583	CAT-MUL	LOGISTIC-BINARY	100091	Health-related outcomes	2000	Hospital in-patient	2005	Operations
20095 category:1	Size of white wine glass drunk: small (125ml)	0.0226580555102753	CAT-MUL	LOGISTIC-BINARY	100089	Online follow-up	100090	Diet by 24-hour recall	100100	Alcoholic beverages yesterday
41200 category:G387	Operative procedures - main OPCS: G38.7 Removal of gastric band	0.0226730763890347	CAT-MUL	LOGISTIC-BINARY	100091	Health-related outcomes	2000	Hospital in-patient	2005	Operations
41204 category:I518	Diagnoses - secondary ICD10: I51.8 Other ill-defined heart diseases	0.0226796778048374	CAT-MUL	LOGISTIC-BINARY	100091	Health-related outcomes	2000	Hospital in-patient	2002	Diagnoses
20003 category:1140865670	Treatment/medication code: salazopyrin 500mg tablet	0.0226827761156886	CAT-MUL	LOGISTIC-BINARY	100000	UK Biobank Assessment Centre	100071	Verbal interview	100075	Medications
41246 category:2480	Treatment speciality of consultant (recoded): Respiratory Physiology	0.0227472035628278	CAT-MUL	LOGISTIC-BINARY	100091	Health-related outcomes	2000	Hospital in-patient	2001	Admission and discharge
20003 category:1140871462	Treatment/medication code: naproxen	0.0227667489909912	CAT-MUL	LOGISTIC-BINARY	100000	UK Biobank Assessment Centre	100071	Verbal interview	100075	Medications
41201 category:V470	External causes: V47.0 Driver injured in nontraffic accident	0.0228028056396592	CAT-MUL	LOGISTIC-BINARY	100091	Health-related outcomes	2000	Hospital in-patient	2002	Diagnoses
20002 category:1380	Non-cancer illness code self-reported: polyartertis nodosa	0.0228469678273308	CAT-MUL	LOGISTIC-BINARY	100000	UK Biobank Assessment Centre	100071	Verbal interview	100074	Medical conditions
41202 category:S5250	Diagnoses - main ICD10: S52.50 Fracture of lower end of radius (closed)	0.0229183683328199	CAT-MUL	LOGISTIC-BINARY	100091	Health-related outcomes	2000	Hospital in-patient	2002	Diagnoses
41202 category:G563	Diagnoses - main ICD10: G56.3 Lesion of radial nerve	0.0229735459281932	CAT-MUL	LOGISTIC-BINARY	100091	Health-related outcomes	2000	Hospital in-patient	2002	Diagnoses
20003 category:1140884464	Treatment/medication code: dihydrocodeine	0.0229827189531182	CAT-MUL	LOGISTIC-BINARY	100000	UK Biobank Assessment Centre	100071	Verbal interview	100075	Medications
41210 category:Y501	Operative procedures - secondary OPCS: Y50.1 Transperitoneal approach to spine	0.0229854296453471	CAT-MUL	LOGISTIC-BINARY	100091	Health-related outcomes	2000	Hospital in-patient	2005	Operations
41205 category:E9503	Diagnoses - secondary ICD9: E9503 Suicide and s.i. poisoning by tranquillizers other psychotropic agents	0.0230567855289472	CAT-MUL	LOGISTIC-BINARY	100091	Health-related outcomes	2000	Hospital in-patient	2002	Diagnoses
41200 category:E851	Operative procedures - main OPCS: E85.1 Invasive ventilation	0.0231918087429052	CAT-MUL	LOGISTIC-BINARY	100091	Health-related outcomes	2000	Hospital in-patient	2005	Operations
41210 category:Y101	Operative procedures - secondary OPCS: Y10.1 Coblation of organ NOC	0.0232264911159145	CAT-MUL	LOGISTIC-BINARY	100091	Health-related outcomes	2000	Hospital in-patient	2005	Operations
41210 category:C471	Operative procedures - secondary OPCS: C47.1 Suture of cornea	0.0232349454521448	CAT-MUL	LOGISTIC-BINARY	100091	Health-related outcomes	2000	Hospital in-patient	2005	Operations
41210 category:C751	Operative procedures - secondary OPCS: C75.1 Insertion of prosthetic replacement for lens NEC	0.0232440477100957	CAT-MUL	LOGISTIC-BINARY	100091	Health-related outcomes	2000	Hospital in-patient	2005	Operations
41204 category:H921	Diagnoses - secondary ICD10: H92.1 Otorrhoea	0.0232512365124866	CAT-MUL	LOGISTIC-BINARY	100091	Health-related outcomes	2000	Hospital in-patient	2002	Diagnoses
20111 category:2	Illnesses of siblings: Stroke	0.0233216078933364	CAT-MUL	LOGISTIC-BINARY	100000	UK Biobank Assessment Centre	100025	Touchscreen	100034	Family history
41200 category:V294	Operative procedures - main OPCS: V29.4 Primary anterior excision of cervical intervertebral disc and interbody fusion of joint of cervical spine	0.0234310253149744	CAT-MUL	LOGISTIC-BINARY	100091	Health-related outcomes	2000	Hospital in-patient	2005	Operations
20406	Ever addicted to alcohol	0.0234484721007439	CAT-SIN	LOGISTIC-BINARY	100089	Online follow-up	136	Mental health	141	Addictions
41200 category:L859	Operative procedures - main OPCS: L85.9 Unspecified ligation of varicose vein of leg	0.0235045096019458	CAT-MUL	LOGISTIC-BINARY	100091	Health-related outcomes	2000	Hospital in-patient	2005	Operations
41200 category:B374	Operative procedures - main OPCS: B37.4 Capsulectomy of breast	0.0235582302480059	CAT-MUL	LOGISTIC-BINARY	100091	Health-related outcomes	2000	Hospital in-patient	2005	Operations
41204 category:G552	Diagnoses - secondary ICD10: G55.2 Nerve root and plexus compressions in spondylosis	0.023586961403896	CAT-MUL	LOGISTIC-BINARY	100091	Health-related outcomes	2000	Hospital in-patient	2002	Diagnoses
20089 category:465	Type of meals eaten: Home cooked meals	0.0235921296337173	CAT-MUL	LOGISTIC-BINARY	100089	Online follow-up	100090	Diet by 24-hour recall	100105	Meal type yesterday
41204 category:K802	Diagnoses - secondary ICD10: K80.2 Calculus of gallbladder without cholecystitis	0.0236608339257466	CAT-MUL	LOGISTIC-BINARY	100091	Health-related outcomes	2000	Hospital in-patient	2002	Diagnoses
41200 category:H594	Operative procedures - main OPCS: H59.4 Excision of pilonidal sinus and suture HFQ	0.0236807287364913	CAT-MUL	LOGISTIC-BINARY	100091	Health-related outcomes	2000	Hospital in-patient	2005	Operations
20003 category:1140888366	Treatment/medication code: thiamine preparation	0.0236840931837123	CAT-MUL	LOGISTIC-BINARY	100000	UK Biobank Assessment Centre	100071	Verbal interview	100075	Medications
1727	Ease of skin tanning	0.0237126007561611	CAT-SIN	ORDERED-LOGISTIC	100000	UK Biobank Assessment Centre	100025	Touchscreen	100050	Lifestyle and environment
25028	Median T2star in caudate (left)	0.0237155305214307	CONTINUOUS	LINEAR	100000	UK Biobank Assessment Centre	100003	Imaging	100	Brain MRI
41204 category:H251	Diagnoses - secondary ICD10: H25.1 Senile nuclear cataract	0.0237775476698042	CAT-MUL	LOGISTIC-BINARY	100091	Health-related outcomes	2000	Hospital in-patient	2002	Diagnoses
41210 category:D068	Operative procedures - secondary OPCS: D06.8 Other specified other operations on external ear	0.0238162341724135	CAT-MUL	LOGISTIC-BINARY	100091	Health-related outcomes	2000	Hospital in-patient	2005	Operations
22601 category:62223360	Job coding: beautician make-up artist manicurist nail technician	0.0238721195545616	CAT-MUL	LOGISTIC-BINARY	100089	Online follow-up	123	Work environment	130	Employment history
41200 category:G285	Operative procedures - main OPCS: G28.5 Sleeve gastrectomy NEC	0.0238807499504934	CAT-MUL	LOGISTIC-BINARY	100091	Health-related outcomes	2000	Hospital in-patient	2005	Operations
41204 category:T868	Diagnoses - secondary ICD10: T86.8 Failure and rejection of other transplanted organs and tissues	0.0239235774994342	CAT-MUL	LOGISTIC-BINARY	100091	Health-related outcomes	2000	Hospital in-patient	2002	Diagnoses
6147 category:6	Reason for glasses/contact lenses: For a 'lazy' eye or an eye with poor vision since childhood (called 'amblyopia')	0.0239740825349549	CAT-MUL	LOGISTIC-BINARY	100000	UK Biobank Assessment Centre	100025	Touchscreen	100036	Health and medical history
41210 category:W179	Operative procedures - secondary OPCS: W17.9 Unspecified other reconstruction of bone	0.0239889030898262	CAT-MUL	LOGISTIC-BINARY	100091	Health-related outcomes	2000	Hospital in-patient	2005	Operations
41228 category:3	Statuses of person conducting delivery: Midwife	0.0240152406688908	CAT-MUL	LOGISTIC-BINARY	100091	Health-related outcomes	2000	Hospital in-patient	2003	Maternity
41204 category:N814	Diagnoses - secondary ICD10: N81.4 Uterovaginal prolapse unspecified	0.0240304128191562	CAT-MUL	LOGISTIC-BINARY	100091	Health-related outcomes	2000	Hospital in-patient	2002	Diagnoses
6151 category:2	Fractured bone site(s): Leg	0.0240383932164732	CAT-MUL	LOGISTIC-BINARY	100000	UK Biobank Assessment Centre	100025	Touchscreen	100036	Health and medical history
5117	6mm cylindrical power (right)	0.0240476212273552	CONTINUOUS	LINEAR	100000	UK Biobank Assessment Centre	100006	Physical measures	100013	Eye measures
20003 category:1140926732	Treatment/medication code: meloxicam	0.0240519237034107	CAT-MUL	LOGISTIC-BINARY	100000	UK Biobank Assessment Centre	100071	Verbal interview	100075	Medications
41245 category:1010	Main speciality of consultant (recoded): Accident and emergency (A&E)	0.0240595991110115	CAT-MUL	LOGISTIC-BINARY	100091	Health-related outcomes	2000	Hospital in-patient	2001	Admission and discharge
2844	Had other major operations	0.024099887238169	CAT-SIN	LOGISTIC-BINARY	100000	UK Biobank Assessment Centre	100025	Touchscreen	100036	Health and medical history
41210 category:C122	Operative procedures - secondary OPCS: C12.2 Cauterisation of lesion of eyelid	0.0241637673832545	CAT-MUL	LOGISTIC-BINARY	100091	Health-related outcomes	2000	Hospital in-patient	2005	Operations
20003 category:1140879760	Treatment/medication code: bisoprolol	0.0241714399110069	CAT-MUL	LOGISTIC-BINARY	100000	UK Biobank Assessment Centre	100071	Verbal interview	100075	Medications
41200 category:Q031	Operative procedures - main OPCS: Q03.1 Knife cone biopsy of cervix uteri	0.0241734351829023	CAT-MUL	LOGISTIC-BINARY	100091	Health-related outcomes	2000	Hospital in-patient	2005	Operations
41210 category:Y011	Operative procedures - secondary OPCS: Y01.1 Autoreplacement of organ NOC	0.0242028500155387	CAT-MUL	LOGISTIC-BINARY	100091	Health-related outcomes	2000	Hospital in-patient	2005	Operations
41200 category:W036	Operative procedures - main OPCS: W03.6 Osteotomy of multiple metatarsals and fixation HFQ	0.024229348803764	CAT-MUL	LOGISTIC-BINARY	100091	Health-related outcomes	2000	Hospital in-patient	2005	Operations
41210 category:T468	Operative procedures - secondary OPCS: T46.8 Other specified other drainage of peritoneal cavity	0.0242869063982494	CAT-MUL	LOGISTIC-BINARY	100091	Health-related outcomes	2000	Hospital in-patient	2005	Operations
25705	Weighted-mean ISOVF in tract acoustic radiation (right)	0.0243057195923581	CONTINUOUS	LINEAR	100000	UK Biobank Assessment Centre	100003	Imaging	100	Brain MRI
22617 category:2311	Job SOC coding: Higher education teaching professionals	0.0243899561515069	CAT-MUL	LOGISTIC-BINARY	100089	Online follow-up	123	Work environment	130	Employment history
41210 category:Z559	Operative procedures - secondary OPCS: Z55.9 Muscle of forearm NEC	0.0243995002058351	CAT-MUL	LOGISTIC-BINARY	100091	Health-related outcomes	2000	Hospital in-patient	2005	Operations
41210 category:B292	Operative procedures - secondary OPCS: B29.2 Reconstruction of breast using local flap of skin NEC	0.0244070487207607	CAT-MUL	LOGISTIC-BINARY	100091	Health-related outcomes	2000	Hospital in-patient	2005	Operations
4196	Pulse wave peak to peak time	0.0244386492283168	INTEGER	LINEAR	100000	UK Biobank Assessment Centre	100006	Physical measures	100007	Arterial stiffness
20441	Ever had prolonged loss of interest in normal activities	0.0244589857470059	CAT-SIN	LOGISTIC-BINARY	100089	Online follow-up	136	Mental health	138	Depression
41204 category:K220	Diagnoses - secondary ICD10: K22.0 Achalasia of cardia	0.0244698796638948	CAT-MUL	LOGISTIC-BINARY	100091	Health-related outcomes	2000	Hospital in-patient	2002	Diagnoses
41200 category:H299	Operative procedures - main OPCS: H29.9 Unspecified subtotal excision of colon	0.0245804810801513	CAT-MUL	LOGISTIC-BINARY	100091	Health-related outcomes	2000	Hospital in-patient	2005	Operations
41204 category:K047	Diagnoses - secondary ICD10: K04.7 Periapical abscess without sinus	0.0246059353063378	CAT-MUL	LOGISTIC-BINARY	100091	Health-related outcomes	2000	Hospital in-patient	2002	Diagnoses
41200 category:C873	Operative procedures - main OPCS: C87.3 Tomography evaluation of retina	0.0246096735036232	CAT-MUL	LOGISTIC-BINARY	100091	Health-related outcomes	2000	Hospital in-patient	2005	Operations
41230 category:5DY	PCT where patients GP was registered: SOUTH WEST OXFORDSHIRE PCT	0.0246398016575466	CAT-MUL	LOGISTIC-BINARY	100091	Health-related outcomes	2000	Hospital in-patient	2001	Admission and discharge
20002 category:1629	Non-cancer illness code self-reported: fracture face / orbit / eye socket	0.0246748126394096	CAT-MUL	LOGISTIC-BINARY	100000	UK Biobank Assessment Centre	100071	Verbal interview	100074	Medical conditions
41204 category:M142	Diagnoses - secondary ICD10: M14.2 Diabetic arthropathy	0.024690409638648	CAT-MUL	LOGISTIC-BINARY	100091	Health-related outcomes	2000	Hospital in-patient	2002	Diagnoses
20003 category:1140869778	Treatment/medication code: efudix cream	0.0247113975411515	CAT-MUL	LOGISTIC-BINARY	100000	UK Biobank Assessment Centre	100071	Verbal interview	100075	Medications
1717	Skin colour	0.0247166220480348	CAT-SIN	ORDERED-LOGISTIC	100000	UK Biobank Assessment Centre	100025	Touchscreen	100050	Lifestyle and environment
41210 category:D168	Operative procedures - secondary OPCS: D16.8 Other specified reconstruction of ossicular chain	0.0247665671622513	CAT-MUL	LOGISTIC-BINARY	100091	Health-related outcomes	2000	Hospital in-patient	2005	Operations
22601 category:11343224	Job coding: advertising or public relations manager media/publicity manager campaign/fundraising manager	0.0247781735190947	CAT-MUL	LOGISTIC-BINARY	100089	Online follow-up	123	Work environment	130	Employment history
41200 category:W702	Operative procedures - main OPCS: W70.2 Open excision of semilunar cartilage NEC	0.0248315322037332	CAT-MUL	LOGISTIC-BINARY	100091	Health-related outcomes	2000	Hospital in-patient	2005	Operations
41210 category:W128	Operative procedures - secondary OPCS: W12.8 Other specified angulation periarticular division of bone	0.0248402037327084	CAT-MUL	LOGISTIC-BINARY	100091	Health-related outcomes	2000	Hospital in-patient	2005	Operations
22601 category:52112921	Job coding: forge worker brass stamper farrier blacksmith	0.0248657991898761	CAT-MUL	LOGISTIC-BINARY	100089	Online follow-up	123	Work environment	130	Employment history
22617 category:5211	Job SOC coding: Smiths and forge workers	0.0248657991898761	CAT-MUL	LOGISTIC-BINARY	100089	Online follow-up	123	Work environment	130	Employment history
41203 category:4149	Diagnoses - main ICD9: 4149 Chronic ischaemic heart disease unspecified	0.0248722954170156	CAT-MUL	LOGISTIC-BINARY	100091	Health-related outcomes	2000	Hospital in-patient	2002	Diagnoses
40006 category:C051	Type of cancer: ICD10: C05.1 Soft palate	0.0248780480541438	CAT-MUL	LOGISTIC-BINARY	100091	Health-related outcomes	100092	Cancer register	100092	Cancer register
41210 category:Y323	Operative procedures - secondary OPCS: Y32.3 Re-exploration of organ and packing of organ NOC	0.0249425966025727	CAT-MUL	LOGISTIC-BINARY	100091	Health-related outcomes	2000	Hospital in-patient	2005	Operations
41204 category:I828	Diagnoses - secondary ICD10: I82.8 Embolism and thrombosis of other specified veins	0.0249540044478972	CAT-MUL	LOGISTIC-BINARY	100091	Health-related outcomes	2000	Hospital in-patient	2002	Diagnoses
41210 category:E271	Operative procedures - secondary OPCS: E27.1 Open biopsy of lesion of pharynx	0.0250156101739678	CAT-MUL	LOGISTIC-BINARY	100091	Health-related outcomes	2000	Hospital in-patient	2005	Operations
20003 category:1140862236	Treatment/medication code: atrovent 20micrograms inhaler	0.0250509647517433	CAT-MUL	LOGISTIC-BINARY	100000	UK Biobank Assessment Centre	100071	Verbal interview	100075	Medications
41202 category:M6288	Diagnoses - main ICD10: M62.88 Other specified disorders of muscle (Other)	0.0250663299189309	CAT-MUL	LOGISTIC-BINARY	100091	Health-related outcomes	2000	Hospital in-patient	2002	Diagnoses
41210 category:P158	Operative procedures - secondary OPCS: P15.8 Other specified other operations on introitus of vagina	0.0250743135467212	CAT-MUL	LOGISTIC-BINARY	100091	Health-related outcomes	2000	Hospital in-patient	2005	Operations
41204 category:M7968	Diagnoses - secondary ICD10: M79.68 Pain in limb (Other)	0.0251081689283183	CAT-MUL	LOGISTIC-BINARY	100091	Health-related outcomes	2000	Hospital in-patient	2002	Diagnoses
41200 category:T131	Operative procedures - main OPCS: T13.1 Insufflation of talc into pleural cavity NEC	0.0251408884387435	CAT-MUL	LOGISTIC-BINARY	100091	Health-related outcomes	2000	Hospital in-patient	2005	Operations
41205 category:V729	Diagnoses - secondary ICD9: V729 Unspecified special investigations and examinations	0.0251812936684491	CAT-MUL	LOGISTIC-BINARY	100091	Health-related outcomes	2000	Hospital in-patient	2002	Diagnoses
41202 category:K279	Diagnoses - main ICD10: K27.9 Unspecified as acute or chronic without haemorrhage or perforation	0.0251919341780543	CAT-MUL	LOGISTIC-BINARY	100091	Health-related outcomes	2000	Hospital in-patient	2002	Diagnoses
41204 category:C65	Diagnoses - secondary ICD10: C65 Malignant neoplasm of renal pelvis	0.0252072950468781	CAT-MUL	LOGISTIC-BINARY	100091	Health-related outcomes	2000	Hospital in-patient	2002	Diagnoses
41200 category:X361	Operative procedures - main OPCS: X36.1 Blood donation	0.0252405061464432	CAT-MUL	LOGISTIC-BINARY	100091	Health-related outcomes	2000	Hospital in-patient	2005	Operations
41200 category:C378	Operative procedures - main OPCS: C37.8 Other specified other operations on muscle of eye	0.0252495303224124	CAT-MUL	LOGISTIC-BINARY	100091	Health-related outcomes	2000	Hospital in-patient	2005	Operations
20004 category:1581	Operation code: haemodialysis access / fistula surgery	0.0252666138454937	CAT-MUL	LOGISTIC-BINARY	100000	UK Biobank Assessment Centre	100071	Verbal interview	100076	Operations
20003 category:1140879540	Treatment/medication code: fluoxetine	0.025273603459654	CAT-MUL	LOGISTIC-BINARY	100000	UK Biobank Assessment Centre	100071	Verbal interview	100075	Medications
22601 category:91492779	Job coding: storesman warehouseman porter	0.0253089980996119	CAT-MUL	LOGISTIC-BINARY	100089	Online follow-up	123	Work environment	130	Employment history
41202 category:I899	Diagnoses - main ICD10: I89.9 Non-infective disorder of lymphatic vessels and lymph nodes unspecified	0.0253274890401955	CAT-MUL	LOGISTIC-BINARY	100091	Health-related outcomes	2000	Hospital in-patient	2002	Diagnoses
41210 category:H553	Operative procedures - secondary OPCS: H55.3 Laying open of anal fistula NEC	0.0253604908550195	CAT-MUL	LOGISTIC-BINARY	100091	Health-related outcomes	2000	Hospital in-patient	2005	Operations
41202 category:Z310	Diagnoses - main ICD10: Z31.0 Tuboplasty or vasoplasty after previous sterilisation	0.0254946294131684	CAT-MUL	LOGISTIC-BINARY	100091	Health-related outcomes	2000	Hospital in-patient	2002	Diagnoses
41200 category:S688	Operative procedures - main OPCS: S68.8 Other specified excision of nail	0.0255224497961192	CAT-MUL	LOGISTIC-BINARY	100091	Health-related outcomes	2000	Hospital in-patient	2005	Operations
41202 category:S810	Diagnoses - main ICD10: S81.0 Open wound of knee	0.0255809111994361	CAT-MUL	LOGISTIC-BINARY	100091	Health-related outcomes	2000	Hospital in-patient	2002	Diagnoses
41200 category:C825	Operative procedures - main OPCS: C82.5 Panretinal laser photocoagulation to lesion of retina	0.0256567910710932	CAT-MUL	LOGISTIC-BINARY	100091	Health-related outcomes	2000	Hospital in-patient	2005	Operations
41203 category:V586	Diagnoses - main ICD9: V586 Cystoscopy with no abnormality found	0.0257048760410236	CAT-MUL	LOGISTIC-BINARY	100091	Health-related outcomes	2000	Hospital in-patient	2002	Diagnoses
22617 category:5249	Job SOC coding: Electrical/electronics engineers n.e.c.	0.0257609612296903	CAT-MUL	LOGISTIC-BINARY	100089	Online follow-up	123	Work environment	130	Employment history
12223 baseline:0	Abdominal MRI measuring method	0.0257876221357971	CAT-SIN	MULTINOMIAL-LOGISTIC	100000	UK Biobank Assessment Centre	100003	Imaging	105	Abdominal MRI
41202 category:L309	Diagnoses - main ICD10: L30.9 Dermatitis unspecified	0.0258447600777831	CAT-MUL	LOGISTIC-BINARY	100091	Health-related outcomes	2000	Hospital in-patient	2002	Diagnoses
41202 category:I219	Diagnoses - main ICD10: I21.9 Acute myocardial infarction unspecified	0.0258731416078461	CAT-MUL	LOGISTIC-BINARY	100091	Health-related outcomes	2000	Hospital in-patient	2002	Diagnoses
41204 category:I738	Diagnoses - secondary ICD10: I73.8 Other specified peripheral vascular diseases	0.0259596533607372	CAT-MUL	LOGISTIC-BINARY	100091	Health-related outcomes	2000	Hospital in-patient	2002	Diagnoses
41202 category:N185	Diagnoses - main ICD10: N18.5 Chronic kidney disease stage 5	0.0260182395487271	CAT-MUL	LOGISTIC-BINARY	100091	Health-related outcomes	2000	Hospital in-patient	2002	Diagnoses
40002 category:I259	Contributory (secondary) causes of death: ICD10: I25.9 Chronic ischaemic heart disease unspecified	0.0260373034025311	CAT-MUL	LOGISTIC-BINARY	100091	Health-related outcomes	100093	Death register	100093	Death register
41204 category:N849	Diagnoses - secondary ICD10: N84.9 Polyp of female genital tract unspecified	0.0260659142454366	CAT-MUL	LOGISTIC-BINARY	100091	Health-related outcomes	2000	Hospital in-patient	2002	Diagnoses
41210 category:T103	Operative procedures - secondary OPCS: T10.3 Endoscopic pleurodesis NEC	0.0261203149728904	CAT-MUL	LOGISTIC-BINARY	100091	Health-related outcomes	2000	Hospital in-patient	2005	Operations
41200 category:V138	Operative procedures - main OPCS: V13.8 Other specified other operations on bone of face	0.0261531218232124	CAT-MUL	LOGISTIC-BINARY	100091	Health-related outcomes	2000	Hospital in-patient	2005	Operations
20002 category:1620	Non-cancer illness code self-reported: bursitis	0.0261846669022071	CAT-MUL	LOGISTIC-BINARY	100000	UK Biobank Assessment Centre	100071	Verbal interview	100074	Medical conditions
41210 category:L976	Operative procedures - secondary OPCS: L97.6 Insertion of vascular closure device	0.026222896429087	CAT-MUL	LOGISTIC-BINARY	100091	Health-related outcomes	2000	Hospital in-patient	2005	Operations
41210 category:S089	Operative procedures - secondary OPCS: S08.9 Unspecified curettage of lesion of skin	0.0262414694607315	CAT-MUL	LOGISTIC-BINARY	100091	Health-related outcomes	2000	Hospital in-patient	2005	Operations
20003 category:1140871780	Treatment/medication code: mst continus 30mg m/r tablet	0.0262834455706169	CAT-MUL	LOGISTIC-BINARY	100000	UK Biobank Assessment Centre	100071	Verbal interview	100075	Medications
41202 category:G950	Diagnoses - main ICD10: G95.0 Syringomyelia and syringobulbia	0.026297520332154	CAT-MUL	LOGISTIC-BINARY	100091	Health-related outcomes	2000	Hospital in-patient	2002	Diagnoses
102460	Crisp intake	0.0263150619656031	CAT-SIN	ORDERED-LOGISTIC	100089	Online follow-up	100090	Diet by 24-hour recall	100109	Soup/snacks/pastries yesterday
41202 category:H026	Diagnoses - main ICD10: H02.6 Xanthelasma of eyelid	0.026327997720375	CAT-MUL	LOGISTIC-BINARY	100091	Health-related outcomes	2000	Hospital in-patient	2002	Diagnoses
41204 category:B171	Diagnoses - secondary ICD10: B17.1 Acute hepatitis C	0.0263691122911133	CAT-MUL	LOGISTIC-BINARY	100091	Health-related outcomes	2000	Hospital in-patient	2002	Diagnoses
41200 category:T542	Operative procedures - main OPCS: T54.2 Division of plantar fascia	0.0264384176801702	CAT-MUL	LOGISTIC-BINARY	100091	Health-related outcomes	2000	Hospital in-patient	2005	Operations
41202 category:R011	Diagnoses - main ICD10: R01.1 Cardiac murmur unspecified	0.0264975506978762	CAT-MUL	LOGISTIC-BINARY	100091	Health-related outcomes	2000	Hospital in-patient	2002	Diagnoses
102410	Salted peanuts intake	0.0265124430195794	CAT-SIN	ORDERED-LOGISTIC	100089	Online follow-up	100090	Diet by 24-hour recall	100109	Soup/snacks/pastries yesterday
41210 category:Y392	Operative procedures - secondary OPCS: Y39.2 Other injection of radiocontrast substance into organ NOC	0.0265171115900461	CAT-MUL	LOGISTIC-BINARY	100091	Health-related outcomes	2000	Hospital in-patient	2005	Operations
41200 category:M293	Operative procedures - main OPCS: M29.3 Endoscopic removal of tubal prosthesis from ureter	0.0265518177609811	CAT-MUL	LOGISTIC-BINARY	100091	Health-related outcomes	2000	Hospital in-patient	2005	Operations
41204 category:X640	Diagnoses - secondary ICD10: X64.0 Home	0.0266127097583737	CAT-MUL	LOGISTIC-BINARY	100091	Health-related outcomes	2000	Hospital in-patient	2002	Diagnoses
20002 category:1683	Non-cancer illness code self-reported: benign neuroma	0.0266299140227603	CAT-MUL	LOGISTIC-BINARY	100000	UK Biobank Assessment Centre	100071	Verbal interview	100074	Medical conditions
41210 category:T773	Operative procedures - secondary OPCS: T77.3 Partial excision of muscle NEC	0.0266378646879739	CAT-MUL	LOGISTIC-BINARY	100091	Health-related outcomes	2000	Hospital in-patient	2005	Operations
20002 category:1351	Non-cancer illness code self-reported: uterine fibroids	0.0266449496862979	CAT-MUL	LOGISTIC-BINARY	100000	UK Biobank Assessment Centre	100071	Verbal interview	100074	Medical conditions
41204 category:R443	Diagnoses - secondary ICD10: R44.3 Hallucinations unspecified	0.0266826283924169	CAT-MUL	LOGISTIC-BINARY	100091	Health-related outcomes	2000	Hospital in-patient	2002	Diagnoses
20088 category:349	Types of spreads/sauces consumed: Gravy	0.0266856128978735	CAT-MUL	LOGISTIC-BINARY	100089	Online follow-up	100090	Diet by 24-hour recall	100110	Spreads/sauces/cooking oils yesterday
41210 category:W032	Operative procedures - secondary OPCS: W03.2 Osteotomy of multiple metatarsals	0.0267327745186936	CAT-MUL	LOGISTIC-BINARY	100091	Health-related outcomes	2000	Hospital in-patient	2005	Operations
41201 category:X590	External causes: X59.0 Home	0.0268039886970032	CAT-MUL	LOGISTIC-BINARY	100091	Health-related outcomes	2000	Hospital in-patient	2002	Diagnoses
41204 category:T464	Diagnoses - secondary ICD10: T46.4 Angiotensin-converting-enzyme inhibitors	0.0268467061770864	CAT-MUL	LOGISTIC-BINARY	100091	Health-related outcomes	2000	Hospital in-patient	2002	Diagnoses
41210 category:Z673	Operative procedures - secondary OPCS: Z67.3 Cervical intervertebral joint	0.0269573968862675	CAT-MUL	LOGISTIC-BINARY	100091	Health-related outcomes	2000	Hospital in-patient	2005	Operations
41200 category:U055	Operative procedures - main OPCS: U05.5 Magnetic resonance imaging of spine	0.0269609234115659	CAT-MUL	LOGISTIC-BINARY	100091	Health-related outcomes	2000	Hospital in-patient	2005	Operations
41210 category:G331	Operative procedures - secondary OPCS: G33.1 Bypass of stomach by anastomosis of stomach to jejunum NEC	0.0269906103161741	CAT-MUL	LOGISTIC-BINARY	100091	Health-related outcomes	2000	Hospital in-patient	2005	Operations
20003 category:1141168318	Treatment/medication code: clopidogrel	0.02702489733545	CAT-MUL	LOGISTIC-BINARY	100000	UK Biobank Assessment Centre	100071	Verbal interview	100075	Medications
20003 category:1140872228	Treatment/medication code: gabapentin	0.0270508588832546	CAT-MUL	LOGISTIC-BINARY	100000	UK Biobank Assessment Centre	100071	Verbal interview	100075	Medications
1060	Time spent outdoors in winter	0.0270588746501045	INTEGER	ORDERED-LOGISTIC	100000	UK Biobank Assessment Centre	100025	Touchscreen	100050	Lifestyle and environment
20003 category:1140879806	Treatment/medication code: diltiazem	0.0270908500811047	CAT-MUL	LOGISTIC-BINARY	100000	UK Biobank Assessment Centre	100071	Verbal interview	100075	Medications
41202 category:L818	Diagnoses - main ICD10: L81.8 Other specified disorders of pigmentation	0.0271352737286627	CAT-MUL	LOGISTIC-BINARY	100091	Health-related outcomes	2000	Hospital in-patient	2002	Diagnoses
40002 category:I48	Contributory (secondary) causes of death: ICD10: I48 Atrial fibrillation and flutter	0.0271636975731	CAT-MUL	LOGISTIC-BINARY	100091	Health-related outcomes	100093	Death register	100093	Death register
41202 category:I269	Diagnoses - main ICD10: I26.9 Pulmonary embolism without mention of acute cor pulmonale	0.0272568894248516	CAT-MUL	LOGISTIC-BINARY	100091	Health-related outcomes	2000	Hospital in-patient	2002	Diagnoses
41204 category:C260	Diagnoses - secondary ICD10: C26.0 Intestinal tract part unspecified	0.0272896526620173	CAT-MUL	LOGISTIC-BINARY	100091	Health-related outcomes	2000	Hospital in-patient	2002	Diagnoses
41210 category:W663	Operative procedures - secondary OPCS: W66.3 Primary manipulative closed reduction of fracture dislocation of joint NEC	0.0272959013818694	CAT-MUL	LOGISTIC-BINARY	100091	Health-related outcomes	2000	Hospital in-patient	2005	Operations
3799	Headaches for 3+ months	0.0273199669147083	CAT-SIN	LOGISTIC-BINARY	100000	UK Biobank Assessment Centre	100025	Touchscreen	100036	Health and medical history
40006 category:C181	Type of cancer: ICD10: C18.1 Appendix	0.0273289267242374	CAT-MUL	LOGISTIC-BINARY	100091	Health-related outcomes	100092	Cancer register	100092	Cancer register
41204 category:Q458	Diagnoses - secondary ICD10: Q45.8 Other specified congenital malformations of digestive system	0.0273337342461826	CAT-MUL	LOGISTIC-BINARY	100091	Health-related outcomes	2000	Hospital in-patient	2002	Diagnoses
25811	Volume of grey matter in Inferior Temporal Gyrus posterior division (right)	0.0273607934674411	CONTINUOUS	LINEAR	100000	UK Biobank Assessment Centre	100003	Imaging	100	Brain MRI
41204 category:M319	Diagnoses - secondary ICD10: M31.9 Necrotising vasculopathy unspecified	0.0273793457037806	CAT-MUL	LOGISTIC-BINARY	100091	Health-related outcomes	2000	Hospital in-patient	2002	Diagnoses
41204 category:K633	Diagnoses - secondary ICD10: K63.3 Ulcer of intestine	0.027390317520861	CAT-MUL	LOGISTIC-BINARY	100091	Health-related outcomes	2000	Hospital in-patient	2002	Diagnoses
90019	Monday average acceleration	0.0274869695158165	CONTINUOUS	LINEAR	100088	Additional exposures	1008	Physical activity measurement	1009	Acceleration averages
41200 category:V255	Operative procedures - main OPCS: V25.5 Primary posterior decompression of lumbar spine NEC	0.0275857205431911	CAT-MUL	LOGISTIC-BINARY	100091	Health-related outcomes	2000	Hospital in-patient	2005	Operations
20003 category:1140860690	Treatment/medication code: cardura 1mg tablet	0.0275890099987354	CAT-MUL	LOGISTIC-BINARY	100000	UK Biobank Assessment Centre	100071	Verbal interview	100075	Medications
41202 category:C65	Diagnoses - main ICD10: C65 Malignant neoplasm of renal pelvis	0.0276048563535538	CAT-MUL	LOGISTIC-BINARY	100091	Health-related outcomes	2000	Hospital in-patient	2002	Diagnoses
41204 category:Y349	Diagnoses - secondary ICD10: Y34.9 Unspecified place	0.0276053566446511	CAT-MUL	LOGISTIC-BINARY	100091	Health-related outcomes	2000	Hospital in-patient	2002	Diagnoses
41210 category:T791	Operative procedures - secondary OPCS: T79.1 Plastic repair of rotator cuff of shoulder NEC	0.0276055839287509	CAT-MUL	LOGISTIC-BINARY	100091	Health-related outcomes	2000	Hospital in-patient	2005	Operations
22601 category:51192514	Job coding: animals trainer including horse greyhound etc.	0.0276113800759138	CAT-MUL	LOGISTIC-BINARY	100089	Online follow-up	123	Work environment	130	Employment history
41210 category:K607	Operative procedures - secondary OPCS: K60.7 Implantation of intravenous biventricular cardiac pacemaker system	0.0276657241428108	CAT-MUL	LOGISTIC-BINARY	100091	Health-related outcomes	2000	Hospital in-patient	2005	Operations
41204 category:Z910	Diagnoses - secondary ICD10: Z91.0 Personal history of allergy other than to drugs and biological substances	0.0276854675985468	CAT-MUL	LOGISTIC-BINARY	100091	Health-related outcomes	2000	Hospital in-patient	2002	Diagnoses
41202 category:C859	Diagnoses - main ICD10: C85.9 Non-Hodgkin's lymphoma unspecified type	0.0277488634600924	CAT-MUL	LOGISTIC-BINARY	100091	Health-related outcomes	2000	Hospital in-patient	2002	Diagnoses
41204 category:S898	Diagnoses - secondary ICD10: S89.8 Other specified injuries of lower leg	0.0278143357557152	CAT-MUL	LOGISTIC-BINARY	100091	Health-related outcomes	2000	Hospital in-patient	2002	Diagnoses
5114	6mm cylindrical power angle (right)	0.0278532639595955	INTEGER	LINEAR	100000	UK Biobank Assessment Centre	100006	Physical measures	100013	Eye measures
41200 category:P131	Operative procedures - main OPCS: P13.1 Drainage of female perineum	0.0279014256899227	CAT-MUL	LOGISTIC-BINARY	100091	Health-related outcomes	2000	Hospital in-patient	2005	Operations
20002 category:1421	Non-cancer illness code self-reported: meniere's disease	0.0279995018559609	CAT-MUL	LOGISTIC-BINARY	100000	UK Biobank Assessment Centre	100071	Verbal interview	100074	Medical conditions
1930	Miserableness	0.0280002824678915	CAT-SIN	LOGISTIC-BINARY	100000	UK Biobank Assessment Centre	100025	Touchscreen	100059	Psychosocial factors
41200 category:K591	Operative procedures - main OPCS: K59.1 Implantation of cardioverter defibrillator using one electrode lead	0.0280028509788268	CAT-MUL	LOGISTIC-BINARY	100091	Health-related outcomes	2000	Hospital in-patient	2005	Operations
41210 category:S369	Operative procedures - secondary OPCS: S36.9 Unspecified other autograft of skin	0.0280208898269548	CAT-MUL	LOGISTIC-BINARY	100091	Health-related outcomes	2000	Hospital in-patient	2005	Operations
41210 category:T702	Operative procedures - secondary OPCS: T70.2 Tenotomy NEC	0.0280330204618937	CAT-MUL	LOGISTIC-BINARY	100091	Health-related outcomes	2000	Hospital in-patient	2005	Operations
41210 category:Y162	Operative procedures - secondary OPCS: Y16.2 Anastomosis of organ NOC	0.0280831807911125	CAT-MUL	LOGISTIC-BINARY	100091	Health-related outcomes	2000	Hospital in-patient	2005	Operations
41204 category:M791	Diagnoses - secondary ICD10: M79.1 Myalgia	0.0280920037103407	CAT-MUL	LOGISTIC-BINARY	100091	Health-related outcomes	2000	Hospital in-patient	2002	Diagnoses
41202 category:Q394	Diagnoses - main ICD10: Q39.4 Oesophageal web	0.0280968928618447	CAT-MUL	LOGISTIC-BINARY	100091	Health-related outcomes	2000	Hospital in-patient	2002	Diagnoses
5101	6mm weak meridian angle (right)	0.0281180194016077	INTEGER	LINEAR	100000	UK Biobank Assessment Centre	100006	Physical measures	100013	Eye measures
20003 category:1140917394	Treatment/medication code: diclomax sr 75mg m/r capsule	0.0281320521586829	CAT-MUL	LOGISTIC-BINARY	100000	UK Biobank Assessment Centre	100071	Verbal interview	100075	Medications
40006 category:C509	Type of cancer: ICD10: C50.9 Breast unspecified	0.0282210265132319	CAT-MUL	LOGISTIC-BINARY	100091	Health-related outcomes	100092	Cancer register	100092	Cancer register
41210 category:Y905	Operative procedures - secondary OPCS: Y90.5 Barium enema NEC	0.0282227767775768	CAT-MUL	LOGISTIC-BINARY	100091	Health-related outcomes	2000	Hospital in-patient	2005	Operations
41200 category:Q092	Operative procedures - main OPCS: Q09.2 Open myomectomy	0.0282555892699538	CAT-MUL	LOGISTIC-BINARY	100091	Health-related outcomes	2000	Hospital in-patient	2005	Operations
41200 category:T862	Operative procedures - main OPCS: T86.2 Sampling of axillary lymph nodes	0.0282954226817978	CAT-MUL	LOGISTIC-BINARY	100091	Health-related outcomes	2000	Hospital in-patient	2005	Operations
41204 category:S059	Diagnoses - secondary ICD10: S05.9 Injury of eye and orbit part unspecified	0.0283104089776805	CAT-MUL	LOGISTIC-BINARY	100091	Health-related outcomes	2000	Hospital in-patient	2002	Diagnoses
41200 category:H428	Operative procedures - main OPCS: H42.8 Other specified perineal operations for prolapse of rectum	0.0283464596667509	CAT-MUL	LOGISTIC-BINARY	100091	Health-related outcomes	2000	Hospital in-patient	2005	Operations
41210 category:W159	Operative procedures - secondary OPCS: W15.9 Unspecified division of bone of foot	0.0283930373999728	CAT-MUL	LOGISTIC-BINARY	100091	Health-related outcomes	2000	Hospital in-patient	2005	Operations
40011 category:8811	Histology of cancer tumour: Fibromyxosarcoma	0.0284247987930639	CAT-MUL	LOGISTIC-BINARY	100091	Health-related outcomes	100092	Cancer register	100092	Cancer register
22677	Mean carotid IMT (intima-medial thickness) at 210 degrees	0.0284338212194244	CONTINUOUS	LINEAR	100000	UK Biobank Assessment Centre	100006	Physical measures	101	Carotid ultrasound
41202 category:H262	Diagnoses - main ICD10: H26.2 Complicated cataract	0.0284598785901232	CAT-MUL	LOGISTIC-BINARY	100091	Health-related outcomes	2000	Hospital in-patient	2002	Diagnoses
41200 category:C719	Operative procedures - main OPCS: C71.9 Unspecified extracapsular extraction of lens	0.0284678256791593	CAT-MUL	LOGISTIC-BINARY	100091	Health-related outcomes	2000	Hospital in-patient	2005	Operations
41202 category:T874	Diagnoses - main ICD10: T87.4 Infection of amputation stump	0.0284958548213595	CAT-MUL	LOGISTIC-BINARY	100091	Health-related outcomes	2000	Hospital in-patient	2002	Diagnoses
103280	Quorn intake	0.0284973927934819	CAT-SIN	ORDERED-LOGISTIC	100089	Online follow-up	100090	Diet by 24-hour recall	100111	Vegetarian alternatives yesterday
41202 category:D434	Diagnoses - main ICD10: D43.4 Spinal cord	0.0285364645591645	CAT-MUL	LOGISTIC-BINARY	100091	Health-related outcomes	2000	Hospital in-patient	2002	Diagnoses
41210 category:Z774	Operative procedures - secondary OPCS: Z77.4 Upper end of tibia NEC	0.0286839115050827	CAT-MUL	LOGISTIC-BINARY	100091	Health-related outcomes	2000	Hospital in-patient	2005	Operations
41202 category:L721	Diagnoses - main ICD10: L72.1 Trichilemmal cyst	0.0287039401789582	CAT-MUL	LOGISTIC-BINARY	100091	Health-related outcomes	2000	Hospital in-patient	2002	Diagnoses
41204 category:I440	Diagnoses - secondary ICD10: I44.0 Atrioventricular block first degree	0.0287245359350188	CAT-MUL	LOGISTIC-BINARY	100091	Health-related outcomes	2000	Hospital in-patient	2002	Diagnoses
41200 category:W362	Operative procedures - main OPCS: W36.2 Needle biopsy of lesion of bone NEC	0.0287634745437899	CAT-MUL	LOGISTIC-BINARY	100091	Health-related outcomes	2000	Hospital in-patient	2005	Operations
41200 category:X119	Operative procedures - main OPCS: X11.9 Unspecified amputation of toe	0.0287958908610497	CAT-MUL	LOGISTIC-BINARY	100091	Health-related outcomes	2000	Hospital in-patient	2005	Operations
20003 category:1141182628	Treatment/medication code: tiotropium	0.0287984633726741	CAT-MUL	LOGISTIC-BINARY	100000	UK Biobank Assessment Centre	100071	Verbal interview	100075	Medications
41200 category:T702	Operative procedures - main OPCS: T70.2 Tenotomy NEC	0.0288677546626584	CAT-MUL	LOGISTIC-BINARY	100091	Health-related outcomes	2000	Hospital in-patient	2005	Operations
41204 category:H193	Diagnoses - secondary ICD10: H19.3 Keratitis and keratoconjunctivitis in other diseases classified elsewhere	0.028912014944798	CAT-MUL	LOGISTIC-BINARY	100091	Health-related outcomes	2000	Hospital in-patient	2002	Diagnoses
41204 category:N480	Diagnoses - secondary ICD10: N48.0 Leukoplakia of penis	0.0289152103529438	CAT-MUL	LOGISTIC-BINARY	100091	Health-related outcomes	2000	Hospital in-patient	2002	Diagnoses
41200 category:W574	Operative procedures - main OPCS: W57.4 Conversion to excision arthroplasty of joint	0.0289216616128811	CAT-MUL	LOGISTIC-BINARY	100091	Health-related outcomes	2000	Hospital in-patient	2005	Operations
20003 category:1140923350	Treatment/medication code: co-dydramol	0.0289385199715369	CAT-MUL	LOGISTIC-BINARY	100000	UK Biobank Assessment Centre	100071	Verbal interview	100075	Medications
41200 category:U197	Operative procedures - main OPCS: U19.7 Removal of electrocardiography loop recorder	0.0289623620309987	CAT-MUL	LOGISTIC-BINARY	100091	Health-related outcomes	2000	Hospital in-patient	2005	Operations
41204 category:W579	Diagnoses - secondary ICD10: W57.9 Unspecified place	0.0289742857247131	CAT-MUL	LOGISTIC-BINARY	100091	Health-related outcomes	2000	Hospital in-patient	2002	Diagnoses
25373	Mean ICVF in posterior thalamic radiation on FA skeleton (left)	0.0290135257370723	CONTINUOUS	LINEAR	100000	UK Biobank Assessment Centre	100003	Imaging	100	Brain MRI
41204 category:K830	Diagnoses - secondary ICD10: K83.0 Cholangitis	0.0290383162290811	CAT-MUL	LOGISTIC-BINARY	100091	Health-related outcomes	2000	Hospital in-patient	2002	Diagnoses
20004 category:1070	Operation code: coronary angioplasty (ptca) +/- stent	0.0290655204087289	CAT-MUL	LOGISTIC-BINARY	100000	UK Biobank Assessment Centre	100071	Verbal interview	100076	Operations
41204 category:M4792	Diagnoses - secondary ICD10: M47.92 Spondylosis unspecified (Cervical region)	0.029074330820637	CAT-MUL	LOGISTIC-BINARY	100091	Health-related outcomes	2000	Hospital in-patient	2002	Diagnoses
22601 category:11612673	Job coding: air transport/traffic manager haulage contractor/manager airport director/manager shipping manager	0.0291414128941133	CAT-MUL	LOGISTIC-BINARY	100089	Online follow-up	123	Work environment	130	Employment history
41200 category:Q259	Operative procedures - main OPCS: Q25.9 Unspecified partial excision of fallopian tube	0.0291447974974234	CAT-MUL	LOGISTIC-BINARY	100091	Health-related outcomes	2000	Hospital in-patient	2005	Operations
104280	Pea intake	0.0292300910073612	CAT-SIN	ORDERED-LOGISTIC	100089	Online follow-up	100090	Diet by 24-hour recall	100103	Fruit/vegetables yesterday
41246 category:1910	Treatment speciality of consultant (recoded): Obstetrics	0.029232553957758	CAT-MUL	LOGISTIC-BINARY	100091	Health-related outcomes	2000	Hospital in-patient	2001	Admission and discharge
41204 category:M2326	Diagnoses - secondary ICD10: M23.26 Derangement of meniscus due to old tear or injury (Other and unspecified lateral meniscus)	0.029250772217541	CAT-MUL	LOGISTIC-BINARY	100091	Health-related outcomes	2000	Hospital in-patient	2002	Diagnoses
41204 category:I859	Diagnoses - secondary ICD10: I85.9 Oesophageal varices without bleeding	0.0292714987571945	CAT-MUL	LOGISTIC-BINARY	100091	Health-related outcomes	2000	Hospital in-patient	2002	Diagnoses
41205 category:4781	Diagnoses - secondary ICD9: 4781 Other diseases of nasal cavity and sinuses	0.0292747194287668	CAT-MUL	LOGISTIC-BINARY	100091	Health-related outcomes	2000	Hospital in-patient	2002	Diagnoses
25001	Volume of peripheral cortical grey matter (normalised for head size)	0.0293051580953973	CONTINUOUS	LINEAR	100000	UK Biobank Assessment Centre	100003	Imaging	100	Brain MRI
23312	Spine BMC (bone mineral content)	0.0293264577888706	CONTINUOUS	LINEAR	100000	UK Biobank Assessment Centre	100003	Imaging	103	DXA assessment
20001 category:1012	Cancer code self-reported: gum cancer	0.02940628295695	CAT-MUL	LOGISTIC-BINARY	100000	UK Biobank Assessment Centre	100071	Verbal interview	100074	Medical conditions
41200 category:M341	Operative procedures - main OPCS: M34.1 Cystoprostatectomy	0.029421459668497	CAT-MUL	LOGISTIC-BINARY	100091	Health-related outcomes	2000	Hospital in-patient	2005	Operations
41210 category:K411	Operative procedures - secondary OPCS: K41.1 Autograft replacement of one coronary artery NEC	0.0294341453480873	CAT-MUL	LOGISTIC-BINARY	100091	Health-related outcomes	2000	Hospital in-patient	2005	Operations
41204 category:Y433	Diagnoses - secondary ICD10: Y43.3 Other antineoplastic drugs	0.0294685134116883	CAT-MUL	LOGISTIC-BINARY	100091	Health-related outcomes	2000	Hospital in-patient	2002	Diagnoses
41200 category:C493	Operative procedures - main OPCS: C49.3 Radial keratotomy	0.0294752837519179	CAT-MUL	LOGISTIC-BINARY	100091	Health-related outcomes	2000	Hospital in-patient	2005	Operations
20004 category:1427	Operation code: bladder surgery	0.0295417109883946	CAT-MUL	LOGISTIC-BINARY	100000	UK Biobank Assessment Centre	100071	Verbal interview	100076	Operations
41204 category:K121	Diagnoses - secondary ICD10: K12.1 Other forms of stomatitis	0.0295482531604368	CAT-MUL	LOGISTIC-BINARY	100091	Health-related outcomes	2000	Hospital in-patient	2002	Diagnoses
20417	Tense sore or aching muscles during worst period of anxiety	0.0296521377387986	CAT-SIN	LOGISTIC-BINARY	100089	Online follow-up	136	Mental health	140	Anxiety
41210 category:Y209	Operative procedures - secondary OPCS: Y20.9 Unspecified biopsy of organ NOC	0.0296678317956466	CAT-MUL	LOGISTIC-BINARY	100091	Health-related outcomes	2000	Hospital in-patient	2005	Operations
41202 category:D231	Diagnoses - main ICD10: D23.1 Skin of eyelid including canthus	0.0297019170323997	CAT-MUL	LOGISTIC-BINARY	100091	Health-related outcomes	2000	Hospital in-patient	2002	Diagnoses
41204 category:M2381	Diagnoses - secondary ICD10: M23.81 Other internal derangements of knee (Anterior cruciate ligament or Anterior horn of medial meniscus)	0.029731033483456	CAT-MUL	LOGISTIC-BINARY	100091	Health-related outcomes	2000	Hospital in-patient	2002	Diagnoses
20003 category:1140858452	Treatment/medication code: hepacon b12 1mg/1ml injection	0.0297842562568004	CAT-MUL	LOGISTIC-BINARY	100000	UK Biobank Assessment Centre	100071	Verbal interview	100075	Medications
3064	Peak expiratory flow (PEF)	0.0298690016511812	INTEGER	LINEAR	100000	UK Biobank Assessment Centre	100006	Physical measures	100020	Spirometry
41204 category:T861	Diagnoses - secondary ICD10: T86.1 Kidney transplant failure and rejection	0.0298866318967783	CAT-MUL	LOGISTIC-BINARY	100091	Health-related outcomes	2000	Hospital in-patient	2002	Diagnoses
25358	Mean ICVF in cerebral peduncle on FA skeleton (right)	0.0299390582282776	CONTINUOUS	LINEAR	100000	UK Biobank Assessment Centre	100003	Imaging	100	Brain MRI
25429	Mean OD in cingulum hippocampus on FA skeleton (left)	0.0299527705101489	CONTINUOUS	LINEAR	100000	UK Biobank Assessment Centre	100003	Imaging	100	Brain MRI
41202 category:N63	Diagnoses - main ICD10: N63 Unspecified lump in breast	0.0299758709368539	CAT-MUL	LOGISTIC-BINARY	100091	Health-related outcomes	2000	Hospital in-patient	2002	Diagnoses
41204 category:W318	Diagnoses - secondary ICD10: W31.8 Other specified place	0.0299827877533682	CAT-MUL	LOGISTIC-BINARY	100091	Health-related outcomes	2000	Hospital in-patient	2002	Diagnoses
25786	Volume of grey matter in Superior Frontal Gyrus (left)	0.0299952944909704	CONTINUOUS	LINEAR	100000	UK Biobank Assessment Centre	100003	Imaging	100	Brain MRI
41202 category:M774	Diagnoses - main ICD10: M77.4 Metatarsalgia	0.0300070814216416	CAT-MUL	LOGISTIC-BINARY	100091	Health-related outcomes	2000	Hospital in-patient	2002	Diagnoses
41202 category:O009	Diagnoses - main ICD10: O00.9 Ectopic pregnancy unspecified	0.030016369682151	CAT-MUL	LOGISTIC-BINARY	100091	Health-related outcomes	2000	Hospital in-patient	2002	Diagnoses
40006 category:C61	Type of cancer: ICD10: C61 Malignant neoplasm of prostate	0.0300559170293997	CAT-MUL	LOGISTIC-BINARY	100091	Health-related outcomes	100092	Cancer register	100092	Cancer register
20004 category:1493	Operation code: arthroscopy nos	0.0300791380932853	CAT-MUL	LOGISTIC-BINARY	100000	UK Biobank Assessment Centre	100071	Verbal interview	100076	Operations
90020	Tuesday average acceleration	0.0302038064036089	CONTINUOUS	LINEAR	100088	Additional exposures	1008	Physical activity measurement	1009	Acceleration averages
41204 category:J151	Diagnoses - secondary ICD10: J15.1 Pneumonia due to Pseudomonas	0.0302773473656335	CAT-MUL	LOGISTIC-BINARY	100091	Health-related outcomes	2000	Hospital in-patient	2002	Diagnoses
41200 category:B299	Operative procedures - main OPCS: B29.9 Unspecified reconstruction of breast	0.0303185733660058	CAT-MUL	LOGISTIC-BINARY	100091	Health-related outcomes	2000	Hospital in-patient	2005	Operations
41204 category:Z736	Diagnoses - secondary ICD10: Z73.6 Limitation of activities due to disability	0.0303405319912541	CAT-MUL	LOGISTIC-BINARY	100091	Health-related outcomes	2000	Hospital in-patient	2002	Diagnoses
41203 category:4481	Diagnoses - main ICD9: 4481 Naevus non-neoplastic	0.0303854820958462	CAT-MUL	LOGISTIC-BINARY	100091	Health-related outcomes	2000	Hospital in-patient	2002	Diagnoses
41202 category:M1995	Diagnoses - main ICD10: M19.95 Arthrosis unspecified (Pelvic region and thigh)	0.03039392777425	CAT-MUL	LOGISTIC-BINARY	100091	Health-related outcomes	2000	Hospital in-patient	2002	Diagnoses
40006 category:D051	Type of cancer: ICD10: D05.1 Intraductal carcinoma in situ	0.030405695898254	CAT-MUL	LOGISTIC-BINARY	100091	Health-related outcomes	100092	Cancer register	100092	Cancer register
41204 category:N842	Diagnoses - secondary ICD10: N84.2 Polyp of vagina	0.0304081577735883	CAT-MUL	LOGISTIC-BINARY	100091	Health-related outcomes	2000	Hospital in-patient	2002	Diagnoses
41210 category:W653	Operative procedures - secondary OPCS: W65.3 Primary open reduction of fracture dislocation of joint NEC	0.0304920714316581	CAT-MUL	LOGISTIC-BINARY	100091	Health-related outcomes	2000	Hospital in-patient	2005	Operations
41201 category:W579	External causes: W57.9 Unspecified place	0.0305039001036907	CAT-MUL	LOGISTIC-BINARY	100091	Health-related outcomes	2000	Hospital in-patient	2002	Diagnoses
41200 category:B189	Operative procedures - main OPCS: B18.9 Unspecified excision of thymus gland	0.0305371842884998	CAT-MUL	LOGISTIC-BINARY	100091	Health-related outcomes	2000	Hospital in-patient	2005	Operations
41201 category:X508	External causes: X50.8 Other specified place	0.030559659172789	CAT-MUL	LOGISTIC-BINARY	100091	Health-related outcomes	2000	Hospital in-patient	2002	Diagnoses
41204 category:S640	Diagnoses - secondary ICD10: S64.0 Injury of ulnar nerve at wrist and hand level	0.030572957299388	CAT-MUL	LOGISTIC-BINARY	100091	Health-related outcomes	2000	Hospital in-patient	2002	Diagnoses
41204 category:N428	Diagnoses - secondary ICD10: N42.8 Other specified disorders of prostate	0.0305992323648227	CAT-MUL	LOGISTIC-BINARY	100091	Health-related outcomes	2000	Hospital in-patient	2002	Diagnoses
41204 category:E078	Diagnoses - secondary ICD10: E07.8 Other specified disorders of thyroid	0.0306424725291154	CAT-MUL	LOGISTIC-BINARY	100091	Health-related outcomes	2000	Hospital in-patient	2002	Diagnoses
62	Willing to attempt cognitive tests	0.0306856231002437	CAT-SIN	LOGISTIC-BINARY	100000	UK Biobank Assessment Centre	100004	Procedural metrics	100004	Procedural metrics
25119	Mean MD in cerebral peduncle on FA skeleton (left)	0.0307052953059009	CONTINUOUS	ORDERED-LOGISTIC	100000	UK Biobank Assessment Centre	100003	Imaging	100	Brain MRI
41204 category:T912	Diagnoses - secondary ICD10: T91.2 Sequelae of other fracture of thorax and pelvis	0.0308567892855138	CAT-MUL	LOGISTIC-BINARY	100091	Health-related outcomes	2000	Hospital in-patient	2002	Diagnoses
41210 category:C578	Operative procedures - secondary OPCS: C57.8 Other specified other operations on sclera	0.0308578436023034	CAT-MUL	LOGISTIC-BINARY	100091	Health-related outcomes	2000	Hospital in-patient	2005	Operations
41202 category:R073	Diagnoses - main ICD10: R07.3 Other chest pain	0.0308671091791375	CAT-MUL	LOGISTIC-BINARY	100091	Health-related outcomes	2000	Hospital in-patient	2002	Diagnoses
20003 category:1140872302	Treatment/medication code: lamictal 25mg tablet	0.031002650760674	CAT-MUL	LOGISTIC-BINARY	100000	UK Biobank Assessment Centre	100071	Verbal interview	100075	Medications
41200 category:W919	Operative procedures - main OPCS: W91.9 Unspecified other manipulation of joint	0.0310267411299633	CAT-MUL	LOGISTIC-BINARY	100091	Health-related outcomes	2000	Hospital in-patient	2005	Operations
41200 category:U212	Operative procedures - main OPCS: U21.2 Computed tomography NEC	0.031109277875867	CAT-MUL	LOGISTIC-BINARY	100091	Health-related outcomes	2000	Hospital in-patient	2005	Operations
41210 category:N221	Operative procedures - secondary OPCS: N22.1 Excision of seminal vesicle	0.0311328860358987	CAT-MUL	LOGISTIC-BINARY	100091	Health-related outcomes	2000	Hospital in-patient	2005	Operations
41200 category:U201	Operative procedures - main OPCS: U20.1 Transthoracic echocardiography	0.0311504227904173	CAT-MUL	LOGISTIC-BINARY	100091	Health-related outcomes	2000	Hospital in-patient	2005	Operations
41200 category:W581	Operative procedures - main OPCS: W58.1 Primary resurfacing arthroplasty of joint	0.0312529155050609	CAT-MUL	LOGISTIC-BINARY	100091	Health-related outcomes	2000	Hospital in-patient	2005	Operations
41202 category:D042	Diagnoses - main ICD10: D04.2 Skin of ear and external auricular canal	0.031267817962337	CAT-MUL	LOGISTIC-BINARY	100091	Health-related outcomes	2000	Hospital in-patient	2002	Diagnoses
90044	Average acceleration 17:00 - 17:59	0.0312708104167987	CONTINUOUS	LINEAR	100088	Additional exposures	1008	Physical activity measurement	1009	Acceleration averages
25424	Mean OD in external capsule on FA skeleton (right)	0.0312730881739838	CONTINUOUS	LINEAR	100000	UK Biobank Assessment Centre	100003	Imaging	100	Brain MRI
22601 category:52493053	Job coding: other electrical or electronics technician including alarm engineer office machinery engineer or mechanic	0.0313022344633033	CAT-MUL	LOGISTIC-BINARY	100089	Online follow-up	123	Work environment	130	Employment history
41200 category:S278	Operative procedures - main OPCS: S27.8 Other specified other local flap of skin	0.03130421068148	CAT-MUL	LOGISTIC-BINARY	100091	Health-related outcomes	2000	Hospital in-patient	2005	Operations
6020 baseline:1	Completion status of test	0.0313210018650511	CAT-SIN	MULTINOMIAL-LOGISTIC	100000	UK Biobank Assessment Centre	100006	Physical measures	100012	ECG during exercise
90184	Maximum readings exceeding +/-8 gravities before calibration in a 5 second epoch	0.0313464574439804	INTEGER	LINEAR	100088	Additional exposures	1008	Physical activity measurement	1013	Raw accelerometer statistics
41202 category:R200	Diagnoses - main ICD10: R20.0 Anaesthesia of skin	0.0313547721686202	CAT-MUL	LOGISTIC-BINARY	100091	Health-related outcomes	2000	Hospital in-patient	2002	Diagnoses
41204 category:K558	Diagnoses - secondary ICD10: K55.8 Other vascular disorders of intestine	0.0313601453650653	CAT-MUL	LOGISTIC-BINARY	100091	Health-related outcomes	2000	Hospital in-patient	2002	Diagnoses
20003 category:1141174500	Treatment/medication code: sibutramine	0.0313672790752687	CAT-MUL	LOGISTIC-BINARY	100000	UK Biobank Assessment Centre	100071	Verbal interview	100075	Medications
41204 category:B348	Diagnoses - secondary ICD10: B34.8 Other viral infections of unspecified site	0.0314267483251045	CAT-MUL	LOGISTIC-BINARY	100091	Health-related outcomes	2000	Hospital in-patient	2002	Diagnoses
41200 category:N292	Operative procedures - main OPCS: N29.2 Attention to prosthesis in penis	0.0314582149113829	CAT-MUL	LOGISTIC-BINARY	100091	Health-related outcomes	2000	Hospital in-patient	2005	Operations
20003 category:1141172436	Treatment/medication code: indivina 1mg/2.5mg tablet	0.0314664456644595	CAT-MUL	LOGISTIC-BINARY	100000	UK Biobank Assessment Centre	100071	Verbal interview	100075	Medications
41200 category:C851	Operative procedures - main OPCS: C85.1 Retinopexy using cryotherapy	0.0315190614513097	CAT-MUL	LOGISTIC-BINARY	100091	Health-related outcomes	2000	Hospital in-patient	2005	Operations
41204 category:H906	Diagnoses - secondary ICD10: H90.6 Mixed conductive and sensorineural hearing loss bilateral	0.0315294494607863	CAT-MUL	LOGISTIC-BINARY	100091	Health-related outcomes	2000	Hospital in-patient	2002	Diagnoses
40011 category:8211	Histology of cancer tumour: Tubular adenocarcinoma	0.0315304417445756	CAT-MUL	LOGISTIC-BINARY	100091	Health-related outcomes	100092	Cancer register	100092	Cancer register
41204 category:I615	Diagnoses - secondary ICD10: I61.5 Intracerebral haemorrhage intraventricular	0.0315330337640939	CAT-MUL	LOGISTIC-BINARY	100091	Health-related outcomes	2000	Hospital in-patient	2002	Diagnoses
41200 category:W521	Operative procedures - main OPCS: W52.1 Primary prosthetic replacement of articulation of bone using cement NEC	0.0315392748424761	CAT-MUL	LOGISTIC-BINARY	100091	Health-related outcomes	2000	Hospital in-patient	2005	Operations
41200 category:H214	Operative procedures - main OPCS: H21.4 Fibreoptic endoscopic insertion of expanding metal stent into colon	0.0315633711727938	CAT-MUL	LOGISTIC-BINARY	100091	Health-related outcomes	2000	Hospital in-patient	2005	Operations
41202 category:L088	Diagnoses - main ICD10: L08.8 Other specified local infections of skin and subcutaneous tissue	0.0315859661873536	CAT-MUL	LOGISTIC-BINARY	100091	Health-related outcomes	2000	Hospital in-patient	2002	Diagnoses
20539	Frequency of inability to stop worrying during worst period of anxiety	0.0315976231938182	CAT-SIN	ORDERED-LOGISTIC	100089	Online follow-up	136	Mental health	140	Anxiety
4451	Average monthly fortified wine intake	0.0316067242372195	INTEGER	ORDERED-LOGISTIC	100000	UK Biobank Assessment Centre	100025	Touchscreen	100050	Lifestyle and environment
41202 category:N924	Diagnoses - main ICD10: N92.4 Excessive bleeding in the premenopausal period	0.0316750824163389	CAT-MUL	LOGISTIC-BINARY	100091	Health-related outcomes	2000	Hospital in-patient	2002	Diagnoses
41210 category:G344	Operative procedures - secondary OPCS: G34.4 Closure of gastrostomy	0.031679970872185	CAT-MUL	LOGISTIC-BINARY	100091	Health-related outcomes	2000	Hospital in-patient	2005	Operations
4631	Ever unenthusiastic/disinterested for a whole week	0.0316874667846005	CAT-SIN	LOGISTIC-BINARY	100000	UK Biobank Assessment Centre	100025	Touchscreen	100059	Psychosocial factors
41210 category:W844	Operative procedures - secondary OPCS: W84.4 Endoscopic decompression of joint	0.0317049013658905	CAT-MUL	LOGISTIC-BINARY	100091	Health-related outcomes	2000	Hospital in-patient	2005	Operations
41202 category:N200	Diagnoses - main ICD10: N20.0 Calculus of kidney	0.0317165536899938	CAT-MUL	LOGISTIC-BINARY	100091	Health-related outcomes	2000	Hospital in-patient	2002	Diagnoses
102530	Powdered/instant soup intake	0.0317367643694605	CAT-SIN	ORDERED-LOGISTIC	100089	Online follow-up	100090	Diet by 24-hour recall	100109	Soup/snacks/pastries yesterday
41204 category:Q504	Diagnoses - secondary ICD10: Q50.4 Embryonic cyst of Fallopian tube	0.0317527146871934	CAT-MUL	LOGISTIC-BINARY	100091	Health-related outcomes	2000	Hospital in-patient	2002	Diagnoses
40002 category:T07	Contributory (secondary) causes of death: ICD10: T07 Unspecified multiple injuries	0.0317563085822302	CAT-MUL	LOGISTIC-BINARY	100091	Health-related outcomes	100093	Death register	100093	Death register
41200 category:L978	Operative procedures - main OPCS: L97.8 Other specified other operations on blood vessel	0.0317797475268673	CAT-MUL	LOGISTIC-BINARY	100091	Health-related outcomes	2000	Hospital in-patient	2005	Operations
41202 category:S052	Diagnoses - main ICD10: S05.2 Ocular laceration and rupture with prolapse or loss of intraocular tissue	0.0317934661012502	CAT-MUL	LOGISTIC-BINARY	100091	Health-related outcomes	2000	Hospital in-patient	2002	Diagnoses
41205 category:6220	Diagnoses - secondary ICD9: 6220 Erosion and ectropion of cervix	0.0318227998264993	CAT-MUL	LOGISTIC-BINARY	100091	Health-related outcomes	2000	Hospital in-patient	2002	Diagnoses
41204 category:Z630	Diagnoses - secondary ICD10: Z63.0 Problems in relationship with spouse or partner	0.0318771223538539	CAT-MUL	LOGISTIC-BINARY	100091	Health-related outcomes	2000	Hospital in-patient	2002	Diagnoses
41204 category:H492	Diagnoses - secondary ICD10: H49.2 Sixth [abducent] nerve palsy	0.0319013608018718	CAT-MUL	LOGISTIC-BINARY	100091	Health-related outcomes	2000	Hospital in-patient	2002	Diagnoses
41204 category:M170	Diagnoses - secondary ICD10: M17.0 Primary gonarthrosis bilateral	0.0319145470939814	CAT-MUL	LOGISTIC-BINARY	100091	Health-related outcomes	2000	Hospital in-patient	2002	Diagnoses
41204 category:O872	Diagnoses - secondary ICD10: O87.2 Haemorrhoids in the puerperium	0.0319302369203261	CAT-MUL	LOGISTIC-BINARY	100091	Health-related outcomes	2000	Hospital in-patient	2002	Diagnoses
41210 category:C434	Operative procedures - secondary OPCS: C43.4 Subconjunctival injection	0.0319459730018113	CAT-MUL	LOGISTIC-BINARY	100091	Health-related outcomes	2000	Hospital in-patient	2005	Operations
20003 category:1140879482	Treatment/medication code: antacid tablet	0.0319555552829274	CAT-MUL	LOGISTIC-BINARY	100000	UK Biobank Assessment Centre	100071	Verbal interview	100075	Medications
20003 category:1140870164	Treatment/medication code: tamoxifen	0.0320223337309644	CAT-MUL	LOGISTIC-BINARY	100000	UK Biobank Assessment Centre	100071	Verbal interview	100075	Medications
90114	Fraction acceleration <= 35 milli-gravities	0.0320498023966311	CONTINUOUS	LINEAR	100088	Additional exposures	1008	Physical activity measurement	1010	Acceleration intensity distribution
41202 category:M1991	Diagnoses - main ICD10: M19.91 Arthrosis unspecified (Shoulder region)	0.0321022035600217	CAT-MUL	LOGISTIC-BINARY	100091	Health-related outcomes	2000	Hospital in-patient	2002	Diagnoses
41249 category:2004	Methods of admission to hospital (recoded): Emergency admission: Outpatients (obsolete)	0.0321030176397411	CAT-MUL	LOGISTIC-BINARY	100091	Health-related outcomes	2000	Hospital in-patient	2001	Admission and discharge
41200 category:K571	Operative procedures - main OPCS: K57.1 Percutaneous transluminal ablation of atrioventricular node	0.0321614852219712	CAT-MUL	LOGISTIC-BINARY	100091	Health-related outcomes	2000	Hospital in-patient	2005	Operations
41204 category:Z423	Diagnoses - secondary ICD10: Z42.3 Follow-up care involving plastic surgery of upper extremity	0.0322169049811885	CAT-MUL	LOGISTIC-BINARY	100091	Health-related outcomes	2000	Hospital in-patient	2002	Diagnoses
41205 category:E8786	Diagnoses - secondary ICD9: E8786 Abn. reaction to part/total remov other organ without misadventure at tim	0.0322172272818895	CAT-MUL	LOGISTIC-BINARY	100091	Health-related outcomes	2000	Hospital in-patient	2002	Diagnoses
41210 category:T879	Operative procedures - secondary OPCS: T87.9 Unspecified excision or biopsy of lymph node	0.0322844420118341	CAT-MUL	LOGISTIC-BINARY	100091	Health-related outcomes	2000	Hospital in-patient	2005	Operations
41246 category:1580	Treatment speciality of consultant (recoded): Gynaecology	0.0323028732673413	CAT-MUL	LOGISTIC-BINARY	100091	Health-related outcomes	2000	Hospital in-patient	2001	Admission and discharge
22601 category:71213337	Job coding: collector/door-to-door salesperson canvasser credit agent insurance agent travelling salesperson commercial traveller	0.0323060499989894	CAT-MUL	LOGISTIC-BINARY	100089	Online follow-up	123	Work environment	130	Employment history
22617 category:7121	Job SOC coding: Collector salespersons and credit agents	0.0323060499989894	CAT-MUL	LOGISTIC-BINARY	100089	Online follow-up	123	Work environment	130	Employment history
41210 category:B333	Operative procedures - secondary OPCS: B33.3 Exploration of breast	0.0323189745947031	CAT-MUL	LOGISTIC-BINARY	100091	Health-related outcomes	2000	Hospital in-patient	2005	Operations
41204 category:V041	Diagnoses - secondary ICD10: V04.1 Traffic accident	0.032334600745595	CAT-MUL	LOGISTIC-BINARY	100091	Health-related outcomes	2000	Hospital in-patient	2002	Diagnoses
41204 category:M341	Diagnoses - secondary ICD10: M34.1 CR(E)ST syndrome	0.0324076739819702	CAT-MUL	LOGISTIC-BINARY	100091	Health-related outcomes	2000	Hospital in-patient	2002	Diagnoses
41202 category:K061	Diagnoses - main ICD10: K06.1 Gingival enlargement	0.0324077278136399	CAT-MUL	LOGISTIC-BINARY	100091	Health-related outcomes	2000	Hospital in-patient	2002	Diagnoses
41202 category:N900	Diagnoses - main ICD10: N90.0 Mild vulvar dysplasia	0.0324150043384306	CAT-MUL	LOGISTIC-BINARY	100091	Health-related outcomes	2000	Hospital in-patient	2002	Diagnoses
41230 category:5K4	PCT where patients GP was registered: KENNET AND NORTH WILTSHIRE PCT	0.0324707148198885	CAT-MUL	LOGISTIC-BINARY	100091	Health-related outcomes	2000	Hospital in-patient	2001	Admission and discharge
20004 category:1561	Operation code: tonsillectomy / tonsil surgery	0.0325112619138581	CAT-MUL	LOGISTIC-BINARY	100000	UK Biobank Assessment Centre	100071	Verbal interview	100076	Operations
41200 category:Q492	Operative procedures - main OPCS: Q49.2 Endoscopic freeing of adhesions of ovary	0.0325392190220777	CAT-MUL	LOGISTIC-BINARY	100091	Health-related outcomes	2000	Hospital in-patient	2005	Operations
41204 category:Z960	Diagnoses - secondary ICD10: Z96.0 Presence of urogenital implants	0.0325403469932132	CAT-MUL	LOGISTIC-BINARY	100091	Health-related outcomes	2000	Hospital in-patient	2002	Diagnoses
41202 category:M45	Diagnoses - main ICD10: M45 Ankylosing spondylitis	0.0325584280999599	CAT-MUL	LOGISTIC-BINARY	100091	Health-related outcomes	2000	Hospital in-patient	2002	Diagnoses
41204 category:S0630	Diagnoses - secondary ICD10: S06.30 Focal brain injury (without open intracranial wound)	0.0326321074801343	CAT-MUL	LOGISTIC-BINARY	100091	Health-related outcomes	2000	Hospital in-patient	2002	Diagnoses
41202 category:S143	Diagnoses - main ICD10: S14.3 Injury of brachial plexus	0.0326355990383158	CAT-MUL	LOGISTIC-BINARY	100091	Health-related outcomes	2000	Hospital in-patient	2002	Diagnoses
41204 category:M205	Diagnoses - secondary ICD10: M20.5 Other deformities of toe(s) (acquired)	0.0326526700995028	CAT-MUL	LOGISTIC-BINARY	100091	Health-related outcomes	2000	Hospital in-patient	2002	Diagnoses
20113 category:6	Illnesses of adopted mother: Chronic bronchitis/emphysema	0.0326606171146982	CAT-MUL	LOGISTIC-BINARY	100000	UK Biobank Assessment Centre	100025	Touchscreen	100034	Family history
20090 category:372	Type of fat/oil used in cooking: Very low fat polyunsaturated margarine	0.0326671701594517	CAT-MUL	LOGISTIC-BINARY	100089	Online follow-up	100090	Diet by 24-hour recall	100110	Spreads/sauces/cooking oils yesterday
41200 category:N284	Operative procedures - main OPCS: N28.4 Frenuloplasty of penis	0.0326884130297356	CAT-MUL	LOGISTIC-BINARY	100091	Health-related outcomes	2000	Hospital in-patient	2005	Operations
100004	Fat	0.0327431655232085	CONTINUOUS	LINEAR	100089	Online follow-up	100090	Diet by 24-hour recall	100098	Estimated nutrients yesterday
41210 category:Y211	Operative procedures - secondary OPCS: Y21.1 Brush cytology of organ NOC	0.0327828867362898	CAT-MUL	LOGISTIC-BINARY	100091	Health-related outcomes	2000	Hospital in-patient	2005	Operations
41210 category:L851	Operative procedures - secondary OPCS: L85.1 Ligation of long saphenous vein	0.032795777231531	CAT-MUL	LOGISTIC-BINARY	100091	Health-related outcomes	2000	Hospital in-patient	2005	Operations
41202 category:M2481	Diagnoses - main ICD10: M24.81 Other specific joint derangements not elsewhere classified (Shoulder region)	0.0329052238361733	CAT-MUL	LOGISTIC-BINARY	100091	Health-related outcomes	2000	Hospital in-patient	2002	Diagnoses
22601 category:42153302	Job coding: all other personal assistants and secretaries	0.0329129866251443	CAT-MUL	LOGISTIC-BINARY	100089	Online follow-up	123	Work environment	130	Employment history
22617 category:4215	Job SOC coding: Personal assistants and other secretaries	0.0329129866251443	CAT-MUL	LOGISTIC-BINARY	100089	Online follow-up	123	Work environment	130	Employment history
20003 category:1140871732	Treatment/medication code: buprenorphine	0.0329358432321726	CAT-MUL	LOGISTIC-BINARY	100000	UK Biobank Assessment Centre	100071	Verbal interview	100075	Medications
41210 category:W921	Operative procedures - secondary OPCS: W92.1 Biopsy of lesion of joint NEC	0.0329408839445727	CAT-MUL	LOGISTIC-BINARY	100091	Health-related outcomes	2000	Hospital in-patient	2005	Operations
41204 category:S6261	Diagnoses - secondary ICD10: S62.61 Fracture of other finger (open)	0.0330107743528302	CAT-MUL	LOGISTIC-BINARY	100091	Health-related outcomes	2000	Hospital in-patient	2002	Diagnoses
41210 category:Z349	Operative procedures - secondary OPCS: Z34.9 Aorta NEC	0.0330299601035682	CAT-MUL	LOGISTIC-BINARY	100091	Health-related outcomes	2000	Hospital in-patient	2005	Operations
101240	Garlic bread intake	0.0330596655750932	CAT-SIN	ORDERED-LOGISTIC	100089	Online follow-up	100090	Diet by 24-hour recall	100101	Bread/pasta/rice yesterday
100013	Vitamin B12	0.0330705590451691	CONTINUOUS	LINEAR	100089	Online follow-up	100090	Diet by 24-hour recall	100098	Estimated nutrients yesterday
20003 category:1140928284	Treatment/medication code: moxonidine	0.0330988113958833	CAT-MUL	LOGISTIC-BINARY	100000	UK Biobank Assessment Centre	100071	Verbal interview	100075	Medications
41200 category:R221	Operative procedures - main OPCS: R22.1 High vacuum delivery	0.0331345708888232	CAT-MUL	LOGISTIC-BINARY	100091	Health-related outcomes	2000	Hospital in-patient	2005	Operations
41204 category:Z895	Diagnoses - secondary ICD10: Z89.5 Acquired absence of leg at or below knee	0.0332444696057213	CAT-MUL	LOGISTIC-BINARY	100091	Health-related outcomes	2000	Hospital in-patient	2002	Diagnoses
41210 category:W595	Operative procedures - secondary OPCS: W59.5 Fusion of interphalangeal joint of toe NEC	0.0332995679631309	CAT-MUL	LOGISTIC-BINARY	100091	Health-related outcomes	2000	Hospital in-patient	2005	Operations
20002 category:1628	Non-cancer illness code self-reported: fracture nose	0.0334589022651103	CAT-MUL	LOGISTIC-BINARY	100000	UK Biobank Assessment Centre	100071	Verbal interview	100074	Medical conditions
40001 category:C189	Underlying (primary) cause of death: ICD10: C18.9 Colon unspecified	0.0334727377721873	CAT-MUL	LOGISTIC-BINARY	100091	Health-related outcomes	100093	Death register	100093	Death register
22601 category:81332745	Job coding: routine inspector tester	0.0334991315616696	CAT-MUL	LOGISTIC-BINARY	100089	Online follow-up	123	Work environment	130	Employment history
40011 category:9705	Histology of cancer tumour: Angioimmunoblastic T-cell lymphoma	0.0335027924099916	CAT-MUL	LOGISTIC-BINARY	100091	Health-related outcomes	100092	Cancer register	100092	Cancer register
41202 category:R232	Diagnoses - main ICD10: R23.2 Flushing	0.0335239460396814	CAT-MUL	LOGISTIC-BINARY	100091	Health-related outcomes	2000	Hospital in-patient	2002	Diagnoses
41204 category:M6591	Diagnoses - secondary ICD10: M65.91 Synovitis and tenosynovitis unspecified (Shoulder region)	0.0336111328245629	CAT-MUL	LOGISTIC-BINARY	100091	Health-related outcomes	2000	Hospital in-patient	2002	Diagnoses
41202 category:M4726	Diagnoses - main ICD10: M47.26 Other spondylosis with radiculopathy (Lumbar region)	0.0336303115493231	CAT-MUL	LOGISTIC-BINARY	100091	Health-related outcomes	2000	Hospital in-patient	2002	Diagnoses
41202 category:I500	Diagnoses - main ICD10: I50.0 Congestive heart failure	0.0336399823583335	CAT-MUL	LOGISTIC-BINARY	100091	Health-related outcomes	2000	Hospital in-patient	2002	Diagnoses
41204 category:N870	Diagnoses - secondary ICD10: N87.0 Mild cervical dysplasia	0.0336426562138783	CAT-MUL	LOGISTIC-BINARY	100091	Health-related outcomes	2000	Hospital in-patient	2002	Diagnoses
41200 category:E291	Operative procedures - main OPCS: E29.1 Total laryngectomy	0.0336879351940886	CAT-MUL	LOGISTIC-BINARY	100091	Health-related outcomes	2000	Hospital in-patient	2005	Operations
41204 category:Z881	Diagnoses - secondary ICD10: Z88.1 Personal history of allergy to other antibiotic agents	0.0337011185521811	CAT-MUL	LOGISTIC-BINARY	100091	Health-related outcomes	2000	Hospital in-patient	2002	Diagnoses
41210 category:E081	Operative procedures - secondary OPCS: E08.1 Polypectomy of internal nose	0.0337307399243782	CAT-MUL	LOGISTIC-BINARY	100091	Health-related outcomes	2000	Hospital in-patient	2005	Operations
41201 category:W019	External causes: W01.9 Unspecified place	0.033796201057285	CAT-MUL	LOGISTIC-BINARY	100091	Health-related outcomes	2000	Hospital in-patient	2002	Diagnoses
41210 category:S571	Operative procedures - secondary OPCS: S57.1 Debridement of skin NEC	0.0338079607338011	CAT-MUL	LOGISTIC-BINARY	100091	Health-related outcomes	2000	Hospital in-patient	2005	Operations
41210 category:L264	Operative procedures - secondary OPCS: L26.4 Aortography	0.0338721064396616	CAT-MUL	LOGISTIC-BINARY	100091	Health-related outcomes	2000	Hospital in-patient	2005	Operations
41204 category:M4726	Diagnoses - secondary ICD10: M47.26 Other spondylosis with radiculopathy (Lumbar region)	0.0338983353513922	CAT-MUL	LOGISTIC-BINARY	100091	Health-related outcomes	2000	Hospital in-patient	2002	Diagnoses
90186	Maximum readings exceeding +/-8 gravities after calibration in a 5 second epoch	0.0339012715738333	INTEGER	LINEAR	100088	Additional exposures	1008	Physical activity measurement	1013	Raw accelerometer statistics
41202 category:K602	Diagnoses - main ICD10: K60.2 Anal fissure unspecified	0.0339101969058348	CAT-MUL	LOGISTIC-BINARY	100091	Health-related outcomes	2000	Hospital in-patient	2002	Diagnoses
20003 category:1140884560	Treatment/medication code: nefopam	0.0339387323236745	CAT-MUL	LOGISTIC-BINARY	100000	UK Biobank Assessment Centre	100071	Verbal interview	100075	Medications
20001 category:1030	Cancer code self-reported: eye and/or adnexal cancer	0.0339723543563108	CAT-MUL	LOGISTIC-BINARY	100000	UK Biobank Assessment Centre	100071	Verbal interview	100074	Medical conditions
41204 category:V470	Diagnoses - secondary ICD10: V47.0 Driver injured in nontraffic accident	0.0340135812012503	CAT-MUL	LOGISTIC-BINARY	100091	Health-related outcomes	2000	Hospital in-patient	2002	Diagnoses
41202 category:S051	Diagnoses - main ICD10: S05.1 Contusion of eyeball and orbital tissues	0.0340852175698519	CAT-MUL	LOGISTIC-BINARY	100091	Health-related outcomes	2000	Hospital in-patient	2002	Diagnoses
41204 category:M8699	Diagnoses - secondary ICD10: M86.99 Osteomyelitis unspecified (Site unspecified)	0.0341039178448858	CAT-MUL	LOGISTIC-BINARY	100091	Health-related outcomes	2000	Hospital in-patient	2002	Diagnoses
41202 category:Z032	Diagnoses - main ICD10: Z03.2 Observation for suspected mental and behavioural disorders	0.0341814648880444	CAT-MUL	LOGISTIC-BINARY	100091	Health-related outcomes	2000	Hospital in-patient	2002	Diagnoses
41204 category:N941	Diagnoses - secondary ICD10: N94.1 Dyspareunia	0.0341943027263272	CAT-MUL	LOGISTIC-BINARY	100091	Health-related outcomes	2000	Hospital in-patient	2002	Diagnoses
41200 category:E258	Operative procedures - main OPCS: E25.8 Other specified diagnostic endoscopic examination of pharynx	0.0342255293411545	CAT-MUL	LOGISTIC-BINARY	100091	Health-related outcomes	2000	Hospital in-patient	2005	Operations
25375	Mean ICVF in sagittal stratum on FA skeleton (left)	0.034230160032652	CONTINUOUS	LINEAR	100000	UK Biobank Assessment Centre	100003	Imaging	100	Brain MRI
20488	Physically abused by family as a child	0.0342362473466018	CAT-SIN	ORDERED-LOGISTIC	100089	Online follow-up	136	Mental health	145	Traumatic events
41210 category:Z762	Operative procedures - secondary OPCS: Z76.2 Neck of femur	0.0342405485504394	CAT-MUL	LOGISTIC-BINARY	100091	Health-related outcomes	2000	Hospital in-patient	2005	Operations
41203 category:8220	Diagnoses - main ICD9: 8220 Fracture of patella closed	0.0342696068781664	CAT-MUL	LOGISTIC-BINARY	100091	Health-related outcomes	2000	Hospital in-patient	2002	Diagnoses
5086	Cylindrical power (left)	0.0342710943834632	CONTINUOUS	LINEAR	100000	UK Biobank Assessment Centre	100006	Physical measures	100013	Eye measures
41200 category:T704	Operative procedures - main OPCS: T70.4 Shortening of tendon NEC	0.0342926504454605	CAT-MUL	LOGISTIC-BINARY	100091	Health-related outcomes	2000	Hospital in-patient	2005	Operations
41204 category:Z421	Diagnoses - secondary ICD10: Z42.1 Follow-up care involving plastic surgery of breast	0.0343129284428418	CAT-MUL	LOGISTIC-BINARY	100091	Health-related outcomes	2000	Hospital in-patient	2002	Diagnoses
41202 category:R221	Diagnoses - main ICD10: R22.1 Localised swelling mass and lump neck	0.0343879859940588	CAT-MUL	LOGISTIC-BINARY	100091	Health-related outcomes	2000	Hospital in-patient	2002	Diagnoses
40006 category:D479	Type of cancer: ICD10: D47.9 Neoplasm of uncertain or unknown behaviour of lymphoid haematopoietic and related tissue unspecified	0.0343895425224875	CAT-MUL	LOGISTIC-BINARY	100091	Health-related outcomes	100092	Cancer register	100092	Cancer register
41200 category:T431	Operative procedures - main OPCS: T43.1 Diagnostic endoscopic examination of peritoneum and biopsy of lesion of peritoneum	0.0344520254174412	CAT-MUL	LOGISTIC-BINARY	100091	Health-related outcomes	2000	Hospital in-patient	2005	Operations
41202 category:M7022	Diagnoses - main ICD10: M70.22 Olecranon bursitis-Upper arm	0.0344735602641371	CAT-MUL	LOGISTIC-BINARY	100091	Health-related outcomes	2000	Hospital in-patient	2002	Diagnoses
20004 category:1442	Operation code: amputation of toe	0.034477499125258	CAT-MUL	LOGISTIC-BINARY	100000	UK Biobank Assessment Centre	100071	Verbal interview	100076	Operations
41229 category:5MV	PCT responsible for patient data: WOLVERHAMPTON CITY PCT	0.0344775598247882	CAT-MUL	LOGISTIC-BINARY	100091	Health-related outcomes	2000	Hospital in-patient	2001	Admission and discharge
41210 category:Z257	Operative procedures - secondary OPCS: Z25.7 Tonsil	0.0345118852051676	CAT-MUL	LOGISTIC-BINARY	100091	Health-related outcomes	2000	Hospital in-patient	2005	Operations
41204 category:X090	Diagnoses - secondary ICD10: X09.0 Home	0.0345353041215066	CAT-MUL	LOGISTIC-BINARY	100091	Health-related outcomes	2000	Hospital in-patient	2002	Diagnoses
41202 category:M2336	Diagnoses - main ICD10: M23.36 Other meniscus derangements (Other and unspecified lateral meniscus)	0.0345520318136681	CAT-MUL	LOGISTIC-BINARY	100091	Health-related outcomes	2000	Hospital in-patient	2002	Diagnoses
22615 category:2	Workplace had a lot of diesel exhaust	0.0345955273208819	CAT-MUL	LOGISTIC-BINARY	100089	Online follow-up	123	Work environment	130	Employment history
20471	Ever seen an un-real vision	0.0346041603911999	CAT-SIN	LOGISTIC-BINARY	100089	Online follow-up	136	Mental health	144	Unusual and psychotic experiences
41202 category:K227	Diagnoses - main ICD10: K22.7 Barrett's oesophagus	0.0346298492684974	CAT-MUL	LOGISTIC-BINARY	100091	Health-related outcomes	2000	Hospital in-patient	2002	Diagnoses
41203 category:5608	Diagnoses - main ICD9: 5608 Other intestinal obstruction	0.0346534776320461	CAT-MUL	LOGISTIC-BINARY	100091	Health-related outcomes	2000	Hospital in-patient	2002	Diagnoses
1578	Average weekly champagne plus white wine intake	0.0346859771058189	INTEGER	ORDERED-LOGISTIC	100000	UK Biobank Assessment Centre	100025	Touchscreen	100050	Lifestyle and environment
41200 category:Q162	Operative procedures - main OPCS: Q16.2 Balloon ablation of endometrium	0.0346863809233896	CAT-MUL	LOGISTIC-BINARY	100091	Health-related outcomes	2000	Hospital in-patient	2005	Operations
41202 category:R030	Diagnoses - main ICD10: R03.0 Elevated blood-pressure reading without diagnosis of hypertension	0.0347476112107693	CAT-MUL	LOGISTIC-BINARY	100091	Health-related outcomes	2000	Hospital in-patient	2002	Diagnoses
41204 category:C774	Diagnoses - secondary ICD10: C77.4 Inguinal and lower limb lymph nodes	0.0347640943079963	CAT-MUL	LOGISTIC-BINARY	100091	Health-related outcomes	2000	Hospital in-patient	2002	Diagnoses
22601 category:91492705	Job coding: storesman warehouseman porter	0.0347771166303302	CAT-MUL	LOGISTIC-BINARY	100089	Online follow-up	123	Work environment	130	Employment history
22505	Years of bringing up phlegm/sputum/mucus on most days	0.0347929267400144	INTEGER	LINEAR	100089	Online follow-up	123	Work environment	132	Medical information
41204 category:Z924	Diagnoses - secondary ICD10: Z92.4 Personal history of major surgery not elsewhere classified	0.0348506648912407	CAT-MUL	LOGISTIC-BINARY	100091	Health-related outcomes	2000	Hospital in-patient	2002	Diagnoses
41200 category:S578	Operative procedures - main OPCS: S57.8 Other specified exploration of other skin of other site	0.0348655836022247	CAT-MUL	LOGISTIC-BINARY	100091	Health-related outcomes	2000	Hospital in-patient	2005	Operations
3436	Age started smoking in current smokers	0.0348770303682953	INTEGER	LINEAR	100000	UK Biobank Assessment Centre	100025	Touchscreen	100050	Lifestyle and environment
41202 category:R412	Diagnoses - main ICD10: R41.2 Retrograde amnesia	0.0348921178753226	CAT-MUL	LOGISTIC-BINARY	100091	Health-related outcomes	2000	Hospital in-patient	2002	Diagnoses
41204 category:N946	Diagnoses - secondary ICD10: N94.6 Dysmenorrhoea unspecified	0.0348968676092232	CAT-MUL	LOGISTIC-BINARY	100091	Health-related outcomes	2000	Hospital in-patient	2002	Diagnoses
41200 category:R102	Operative procedures - main OPCS: R10.2 Diagnostic amniocentesis	0.0349335654438121	CAT-MUL	LOGISTIC-BINARY	100091	Health-related outcomes	2000	Hospital in-patient	2005	Operations
41200 category:T594	Operative procedures - main OPCS: T59.4 Excision of ganglion of foot	0.0349535404378223	CAT-MUL	LOGISTIC-BINARY	100091	Health-related outcomes	2000	Hospital in-patient	2005	Operations
41210 category:Y705	Operative procedures - secondary OPCS: Y70.5 Temporary operations	0.0350111361557362	CAT-MUL	LOGISTIC-BINARY	100091	Health-related outcomes	2000	Hospital in-patient	2005	Operations
41200 category:L743	Operative procedures - main OPCS: L74.3 Attention to arteriovenous shunt	0.035037046316905	CAT-MUL	LOGISTIC-BINARY	100091	Health-related outcomes	2000	Hospital in-patient	2005	Operations
41200 category:X721	Operative procedures - main OPCS: X72.1 Delivery of complex chemotherapy for neoplasm including prolonged infusional treatment at first attendance	0.035054337464962	CAT-MUL	LOGISTIC-BINARY	100091	Health-related outcomes	2000	Hospital in-patient	2005	Operations
41210 category:P278	Operative procedures - secondary OPCS: P27.8 Other specified exploration of vagina	0.0350719394521137	CAT-MUL	LOGISTIC-BINARY	100091	Health-related outcomes	2000	Hospital in-patient	2005	Operations
41202 category:C720	Diagnoses - main ICD10: C72.0 Spinal cord	0.0351081577627289	CAT-MUL	LOGISTIC-BINARY	100091	Health-related outcomes	2000	Hospital in-patient	2002	Diagnoses
41230 category:5H4	PCT where patients GP was registered: CENTRAL CHESHIRE PCT	0.0351231632700055	CAT-MUL	LOGISTIC-BINARY	100091	Health-related outcomes	2000	Hospital in-patient	2001	Admission and discharge
20113 category:1	Illnesses of adopted mother: Heart disease	0.0351485220320647	CAT-MUL	LOGISTIC-BINARY	100000	UK Biobank Assessment Centre	100025	Touchscreen	100034	Family history
2070	Frequency of tenseness / restlessness in last 2 weeks	0.0351705083400966	CAT-SIN	ORDERED-LOGISTIC	100000	UK Biobank Assessment Centre	100025	Touchscreen	100059	Psychosocial factors
41202 category:K420	Diagnoses - main ICD10: K42.0 Umbilical hernia with obstruction without gangrene	0.0351978841486134	CAT-MUL	LOGISTIC-BINARY	100091	Health-related outcomes	2000	Hospital in-patient	2002	Diagnoses
41202 category:S730	Diagnoses - main ICD10: S73.0 Dislocation of hip	0.0352657099945953	CAT-MUL	LOGISTIC-BINARY	100091	Health-related outcomes	2000	Hospital in-patient	2002	Diagnoses
41210 category:M563	Operative procedures - secondary OPCS: M56.3 Endoscopic injection of inert substance into outlet of female bladder	0.0353288599075713	CAT-MUL	LOGISTIC-BINARY	100091	Health-related outcomes	2000	Hospital in-patient	2005	Operations
25636	Weighted-mean L3 in tract inferior fronto-occipital fasciculus (right)	0.0354096208143314	CONTINUOUS	ORDERED-LOGISTIC	100000	UK Biobank Assessment Centre	100003	Imaging	100	Brain MRI
41204 category:X590	Diagnoses - secondary ICD10: X59.0 Home	0.0354136107639991	CAT-MUL	LOGISTIC-BINARY	100091	Health-related outcomes	2000	Hospital in-patient	2002	Diagnoses
20003 category:1140856342	Treatment/medication code: syndol tablet	0.0354548566833946	CAT-MUL	LOGISTIC-BINARY	100000	UK Biobank Assessment Centre	100071	Verbal interview	100075	Medications
41210 category:X671	Operative procedures - secondary OPCS: X67.1 Preparation for intensity modulated radiation therapy	0.035469633431838	CAT-MUL	LOGISTIC-BINARY	100091	Health-related outcomes	2000	Hospital in-patient	2005	Operations
41200 category:W372	Operative procedures - main OPCS: W37.2 Conversion to total prosthetic replacement of hip joint using cement	0.0355117364905467	CAT-MUL	LOGISTIC-BINARY	100091	Health-related outcomes	2000	Hospital in-patient	2005	Operations
41200 category:S052	Operative procedures - main OPCS: S05.2 Microscopically controlled excision of lesion of skin using fresh tissue technique NEC	0.0355149414711979	CAT-MUL	LOGISTIC-BINARY	100091	Health-related outcomes	2000	Hospital in-patient	2005	Operations
41204 category:Y517	Diagnoses - secondary ICD10: Y51.7 Beta-Adrenoreceptor antagonists not elsewhere classified	0.0355537597755281	CAT-MUL	LOGISTIC-BINARY	100091	Health-related outcomes	2000	Hospital in-patient	2002	Diagnoses
41230 category:5EF	PCT where patients GP was registered: NORTH LINCOLNSHIRE PCT	0.0355894490656699	CAT-MUL	LOGISTIC-BINARY	100091	Health-related outcomes	2000	Hospital in-patient	2001	Admission and discharge
41210 category:Y309	Operative procedures - secondary OPCS: Y30.9 Unspecified incision of organ NOC	0.0355920958733245	CAT-MUL	LOGISTIC-BINARY	100091	Health-related outcomes	2000	Hospital in-patient	2005	Operations
41204 category:K296	Diagnoses - secondary ICD10: K29.6 Other gastritis	0.0355929410700174	CAT-MUL	LOGISTIC-BINARY	100091	Health-related outcomes	2000	Hospital in-patient	2002	Diagnoses
41210 category:Z812	Operative procedures - secondary OPCS: Z81.2 Acromioclavicular joint	0.0356040155186218	CAT-MUL	LOGISTIC-BINARY	100091	Health-related outcomes	2000	Hospital in-patient	2005	Operations
25702	Weighted-mean OD in tract uncinate fasciculus (left)	0.0356169176678586	CONTINUOUS	LINEAR	100000	UK Biobank Assessment Centre	100003	Imaging	100	Brain MRI
41210 category:T243	Operative procedures - secondary OPCS: T24.3 Repair of umbilical hernia using sutures	0.0356845557770456	CAT-MUL	LOGISTIC-BINARY	100091	Health-related outcomes	2000	Hospital in-patient	2005	Operations
41204 category:Y543	Diagnoses - secondary ICD10: Y54.3 Benzothiadiazine derivatives	0.0357689478018197	CAT-MUL	LOGISTIC-BINARY	100091	Health-related outcomes	2000	Hospital in-patient	2002	Diagnoses
100430	Herbal tea intake	0.0357731317495196	CAT-SIN	ORDERED-LOGISTIC	100089	Online follow-up	100090	Diet by 24-hour recall	100104	Hot/cold beverages yesterday
41210 category:V432	Operative procedures - secondary OPCS: V43.2 Excision of lesion of thoracic vertebra	0.0358365845454371	CAT-MUL	LOGISTIC-BINARY	100091	Health-related outcomes	2000	Hospital in-patient	2005	Operations
41204 category:B370	Diagnoses - secondary ICD10: B37.0 Candidal stomatitis	0.0358528118666215	CAT-MUL	LOGISTIC-BINARY	100091	Health-related outcomes	2000	Hospital in-patient	2002	Diagnoses
41204 category:Z724	Diagnoses - secondary ICD10: Z72.4 Inappropriate diet and eating habits	0.0358674814604038	CAT-MUL	LOGISTIC-BINARY	100091	Health-related outcomes	2000	Hospital in-patient	2002	Diagnoses
41210 category:J211	Operative procedures - secondary OPCS: J21.1 Open removal of calculus from gall bladder	0.0358877459768501	CAT-MUL	LOGISTIC-BINARY	100091	Health-related outcomes	2000	Hospital in-patient	2005	Operations
41200 category:X292	Operative procedures - main OPCS: X29.2 Continuous intravenous infusion of therapeutic substance NEC	0.035968333307286	CAT-MUL	LOGISTIC-BINARY	100091	Health-related outcomes	2000	Hospital in-patient	2005	Operations
22601 category:32323113	Job coding: school/student counsellor school attendance officer	0.0360092076460643	CAT-MUL	LOGISTIC-BINARY	100089	Online follow-up	123	Work environment	130	Employment history
41202 category:T802	Diagnoses - main ICD10: T80.2 Infections following infusion transfusion and therapeutic injection	0.036029087114254	CAT-MUL	LOGISTIC-BINARY	100091	Health-related outcomes	2000	Hospital in-patient	2002	Diagnoses
41202 category:I708	Diagnoses - main ICD10: I70.8 Atherosclerosis of other arteries	0.0360329552677045	CAT-MUL	LOGISTIC-BINARY	100091	Health-related outcomes	2000	Hospital in-patient	2002	Diagnoses
41230 category:5NP	PCT where patients GP was registered: CENTRAL AND EASTERN CHESHIRE PCT	0.0360564522860796	CAT-MUL	LOGISTIC-BINARY	100091	Health-related outcomes	2000	Hospital in-patient	2001	Admission and discharge
100520	Milk intake	0.036066768058079	CAT-SIN	ORDERED-LOGISTIC	100089	Online follow-up	100090	Diet by 24-hour recall	100104	Hot/cold beverages yesterday
41210 category:Y959	Operative procedures - secondary OPCS: Y95.9 Unspecified gestational age	0.0361209015019649	CAT-MUL	LOGISTIC-BINARY	100091	Health-related outcomes	2000	Hospital in-patient	2005	Operations
41204 category:T430	Diagnoses - secondary ICD10: T43.0 Tricyclic and tetracyclic antidepressants	0.036124737789056	CAT-MUL	LOGISTIC-BINARY	100091	Health-related outcomes	2000	Hospital in-patient	2002	Diagnoses
41202 category:M5422	Diagnoses - main ICD10: M54.22 Cervicalgia (Cervical region)	0.0361607125627571	CAT-MUL	LOGISTIC-BINARY	100091	Health-related outcomes	2000	Hospital in-patient	2002	Diagnoses
41202 category:Z755	Diagnoses - main ICD10: Z75.5 Holiday relief care	0.036195850766065	CAT-MUL	LOGISTIC-BINARY	100091	Health-related outcomes	2000	Hospital in-patient	2002	Diagnoses
41230 category:5PF	PCT where patients GP was registered: SANDWELL PCT	0.0362440804937621	CAT-MUL	LOGISTIC-BINARY	100091	Health-related outcomes	2000	Hospital in-patient	2001	Admission and discharge
40002 category:T818	Contributory (secondary) causes of death: ICD10: T81.8 Other complications of procedures not elsewhere classified	0.0362754611479743	CAT-MUL	LOGISTIC-BINARY	100091	Health-related outcomes	100093	Death register	100093	Death register
41202 category:H618	Diagnoses - main ICD10: H61.8 Other specified disorders of external ear	0.0362758029903461	CAT-MUL	LOGISTIC-BINARY	100091	Health-related outcomes	2000	Hospital in-patient	2002	Diagnoses
25889	Volume of grey matter in Amygdala (right)	0.0362980485060209	CONTINUOUS	LINEAR	100000	UK Biobank Assessment Centre	100003	Imaging	100	Brain MRI
41204 category:D313	Diagnoses - secondary ICD10: D31.3 Choroid	0.0363098180399921	CAT-MUL	LOGISTIC-BINARY	100091	Health-related outcomes	2000	Hospital in-patient	2002	Diagnoses
20003 category:1140868458	Treatment/medication code: hormonin tablet	0.03638343700731	CAT-MUL	LOGISTIC-BINARY	100000	UK Biobank Assessment Centre	100071	Verbal interview	100075	Medications
[truncated: 20,923 more rows]
