# Supplementary material for: Searching for the causal effects of body mass index in over 300 000 participants in UK Biobank, using Mendelian randomization
Source: PLoS Genet. 2019 Feb 1;15(2):e1007951. doi: 10.1371/journal.pgen.1007951 (PMC6373977; doi:10.1371/journal.pgen.1007951)
Supplement: S2 File — (CSV) [file pgen.1007951.s003.csv]

field_id	field_description	p_value	field_type	test_type	cat_1_id	cat_1_name	cat_2_id	cat_2_name	cat_3_id	cat_3_name
1687	Comparative body size at age 10	0	CAT-SIN	ORDERED-LOGISTIC	100000	UK Biobank Assessment Centre	100025	Touchscreen	100033	Early life factors
20085 category:3	Reason for not eating or drinking normally: Ill	0	CAT-MUL	LOGISTIC-BINARY	100089	Online follow-up	100090	Diet by 24-hour recall	100097	Typical diet yesterday
20087 category:195	Types of spread used on bread/crackers: Other type of spread on bread/crackers	0	CAT-MUL	LOGISTIC-BINARY	100089	Online follow-up	100090	Diet by 24-hour recall	100101	Bread/pasta/rice yesterday
20087 category:194	Types of spread used on bread/crackers: Hard margarine on bread/crackers	0	CAT-MUL	LOGISTIC-BINARY	100089	Online follow-up	100090	Diet by 24-hour recall	100101	Bread/pasta/rice yesterday
20087 category:192	Types of spread used on bread/crackers: Cholesterol lowering unknown margarine on bread/crackers	0	CAT-MUL	LOGISTIC-BINARY	100089	Online follow-up	100090	Diet by 24-hour recall	100101	Bread/pasta/rice yesterday
20087 category:186	Types of spread used on bread/crackers: Cholesterol-lowering soya margarine on bread/crackers	0	CAT-MUL	LOGISTIC-BINARY	100089	Online follow-up	100090	Diet by 24-hour recall	100101	Bread/pasta/rice yesterday
20087 category:177	Types of spread used on bread/crackers: Very low fat dairy spread on bread/crackers	0	CAT-MUL	LOGISTIC-BINARY	100089	Online follow-up	100090	Diet by 24-hour recall	100101	Bread/pasta/rice yesterday
20090 category:369	Type of fat/oil used in cooking: Cholesterol lowering olive spread	0	CAT-MUL	LOGISTIC-BINARY	100089	Online follow-up	100090	Diet by 24-hour recall	100110	Spreads/sauces/cooking oils yesterday
20090 category:370	Type of fat/oil used in cooking: Unknown olive spread	0	CAT-MUL	LOGISTIC-BINARY	100089	Online follow-up	100090	Diet by 24-hour recall	100110	Spreads/sauces/cooking oils yesterday
20090 category:393	Type of fat/oil used in cooking: Cholesterol lowering soft margarine	0	CAT-MUL	LOGISTIC-BINARY	100089	Online follow-up	100090	Diet by 24-hour recall	100110	Spreads/sauces/cooking oils yesterday
20090 category:382	Type of fat/oil used in cooking: Unknown dairy spread	0	CAT-MUL	LOGISTIC-BINARY	100089	Online follow-up	100090	Diet by 24-hour recall	100110	Spreads/sauces/cooking oils yesterday
20090 category:390	Type of fat/oil used in cooking: Very low fat soft margarine	0	CAT-MUL	LOGISTIC-BINARY	100089	Online follow-up	100090	Diet by 24-hour recall	100110	Spreads/sauces/cooking oils yesterday
20090 category:387	Type of fat/oil used in cooking: Cholesterol lowering soya margarine	0	CAT-MUL	LOGISTIC-BINARY	100089	Online follow-up	100090	Diet by 24-hour recall	100110	Spreads/sauces/cooking oils yesterday
20090 category:378	Type of fat/oil used in cooking: Very low fat dairy spread	0	CAT-MUL	LOGISTIC-BINARY	100089	Online follow-up	100090	Diet by 24-hour recall	100110	Spreads/sauces/cooking oils yesterday
20090 category:381	Type of fat/oil used in cooking: Cholesterol lowering dairy spread	0	CAT-MUL	LOGISTIC-BINARY	100089	Online follow-up	100090	Diet by 24-hour recall	100110	Spreads/sauces/cooking oils yesterday
20101 category:3	Thickness of butter/margarine spread on bread rolls: thick	0	CAT-MUL	LOGISTIC-BINARY	100089	Online follow-up	100090	Diet by 24-hour recall	100101	Bread/pasta/rice yesterday
20103 category:1	Thickness of butter/margarine spread on oatcakes: thin	0	CAT-MUL	LOGISTIC-BINARY	100089	Online follow-up	100090	Diet by 24-hour recall	100101	Bread/pasta/rice yesterday
20104 category:1	Thickness of butter/margarine spread on other bread: thin	0	CAT-MUL	LOGISTIC-BINARY	100089	Online follow-up	100090	Diet by 24-hour recall	100101	Bread/pasta/rice yesterday
20104 category:3	Thickness of butter/margarine spread on other bread: thick	0	CAT-MUL	LOGISTIC-BINARY	100089	Online follow-up	100090	Diet by 24-hour recall	100101	Bread/pasta/rice yesterday
20109 category:3	Ingredients in homemade soup: Pasta	0	CAT-MUL	LOGISTIC-BINARY	100089	Online follow-up	100090	Diet by 24-hour recall	100109	Soup/snacks/pastries yesterday
20109 category:1	Ingredients in homemade soup: Fish	0	CAT-MUL	LOGISTIC-BINARY	100089	Online follow-up	100090	Diet by 24-hour recall	100109	Soup/snacks/pastries yesterday
20112 category:10	Illnesses of adopted father: Alzheimer's disease/dementia	0	CAT-MUL	LOGISTIC-BINARY	100000	UK Biobank Assessment Centre	100025	Touchscreen	100034	Family history
20112 category:11	Illnesses of adopted father: Parkinson's disease	0	CAT-MUL	LOGISTIC-BINARY	100000	UK Biobank Assessment Centre	100025	Touchscreen	100034	Family history
20112 category:12	Illnesses of adopted father: Severe depression	0	CAT-MUL	LOGISTIC-BINARY	100000	UK Biobank Assessment Centre	100025	Touchscreen	100034	Family history
20113 category:3	Illnesses of adopted mother: Lung cancer	0	CAT-MUL	LOGISTIC-BINARY	100000	UK Biobank Assessment Centre	100025	Touchscreen	100034	Family history
20113 category:4	Illnesses of adopted mother: Bowel cancer	0	CAT-MUL	LOGISTIC-BINARY	100000	UK Biobank Assessment Centre	100025	Touchscreen	100034	Family history
20113 category:5	Illnesses of adopted mother: Breast cancer	0	CAT-MUL	LOGISTIC-BINARY	100000	UK Biobank Assessment Centre	100025	Touchscreen	100034	Family history
20113 category:11	Illnesses of adopted mother: Parkinson's disease	0	CAT-MUL	LOGISTIC-BINARY	100000	UK Biobank Assessment Centre	100025	Touchscreen	100034	Family history
20114 category:4	Illnesses of adopted siblings: Bowel cancer	0	CAT-MUL	LOGISTIC-BINARY	100000	UK Biobank Assessment Centre	100025	Touchscreen	100034	Family history
20114 category:5	Illnesses of adopted siblings: Breast cancer	0	CAT-MUL	LOGISTIC-BINARY	100000	UK Biobank Assessment Centre	100025	Touchscreen	100034	Family history
20114 category:13	Illnesses of adopted siblings: Prostate cancer	0	CAT-MUL	LOGISTIC-BINARY	100000	UK Biobank Assessment Centre	100025	Touchscreen	100034	Family history
41218 category:2	History of psychiatric care on admission: One or more previous psychiatric episodes with another Health Care Provider	0	CAT-MUL	LOGISTIC-BINARY	100091	Health-related outcomes	2000	Hospital in-patient	2004	Psychiatric
3143	Ankle spacing width	4.30825243173567e-321	CONTINUOUS	LINEAR	100000	UK Biobank Assessment Centre	100006	Physical measures	100018	Bone-densitometry of heel
2714	Age when periods started (menarche)	4.7829178554832e-172	INTEGER	ORDERED-LOGISTIC	100000	UK Biobank Assessment Centre	100025	Touchscreen	100068	Sex-specific factors
4100	Ankle spacing width (left)	5.10728280026042e-167	CONTINUOUS	LINEAR	100000	UK Biobank Assessment Centre	100006	Physical measures	100018	Bone-densitometry of heel
4119	Ankle spacing width (right)	1.13928908250304e-161	CONTINUOUS	LINEAR	100000	UK Biobank Assessment Centre	100006	Physical measures	100018	Bone-densitometry of heel
41204 category:E669	Diagnoses - secondary ICD10: E66.9 Obesity unspecified	1.23686538869422e-106	CAT-MUL	LOGISTIC-BINARY	100091	Health-related outcomes	2000	Hospital in-patient	2002	Diagnoses
30300	High light scatter reticulocyte count	4.86713479218737e-97	CONTINUOUS	LINEAR	100078	Biological samples	100079	Assay results	100080	Blood assays
30290	High light scatter reticulocyte percentage	1.17291895734982e-93	CONTINUOUS	LINEAR	100078	Biological samples	100079	Assay results	100080	Blood assays
1418 baseline:2	Milk type used	7.30742997121422e-84	CAT-SIN	MULTINOMIAL-LOGISTIC	100000	UK Biobank Assessment Centre	100025	Touchscreen	100050	Lifestyle and environment
30280	Immature reticulocyte fraction	1.39312693936443e-83	CONTINUOUS	LINEAR	100078	Biological samples	100079	Assay results	100080	Blood assays
924	Usual walking pace	1.93774217121602e-82	CAT-SIN	ORDERED-LOGISTIC	100000	UK Biobank Assessment Centre	100025	Touchscreen	100050	Lifestyle and environment
1697	Comparative height size at age 10	1.50499214382707e-73	CAT-SIN	ORDERED-LOGISTIC	100000	UK Biobank Assessment Centre	100025	Touchscreen	100033	Early life factors
6150 category:4	Vascular/heart problems diagnosed by doctor: High blood pressure	3.88964970915694e-73	CAT-MUL	LOGISTIC-BINARY	100000	UK Biobank Assessment Centre	100025	Touchscreen	100036	Health and medical history
20002 category:1065	Non-cancer illness code self-reported: hypertension	2.62252889905724e-72	CAT-MUL	LOGISTIC-BINARY	100000	UK Biobank Assessment Centre	100071	Verbal interview	100074	Medical conditions
6150 category:100	Vascular/heart problems diagnosed by doctor	3.8193680063494e-70	CAT-MUL	LOGISTIC-BINARY	100000	UK Biobank Assessment Centre	100025	Touchscreen	100036	Health and medical history
1538 baseline:0	Major dietary changes in the last 5 years	8.01202813121545e-65	CAT-SIN	MULTINOMIAL-LOGISTIC	100000	UK Biobank Assessment Centre	100025	Touchscreen	100050	Lifestyle and environment
30250	Reticulocyte count	2.54584891663138e-64	CONTINUOUS	LINEAR	100078	Biological samples	100079	Assay results	100080	Blood assays
30240	Reticulocyte percentage	2.18989402000755e-62	CONTINUOUS	LINEAR	100078	Biological samples	100079	Assay results	100080	Blood assays
2443	Diabetes diagnosed by doctor	2.86378342834922e-61	CAT-SIN	LOGISTIC-BINARY	100000	UK Biobank Assessment Centre	100025	Touchscreen	100036	Health and medical history
20003 category:1140884600	Treatment/medication code: metformin	3.92083047837749e-58	CAT-MUL	LOGISTIC-BINARY	100000	UK Biobank Assessment Centre	100071	Verbal interview	100075	Medications
1498	Coffee intake	3.61936479980028e-54	INTEGER	ORDERED-LOGISTIC	100000	UK Biobank Assessment Centre	100025	Touchscreen	100050	Lifestyle and environment
1558	Alcohol intake frequency.	8.51494711489442e-54	CAT-SIN	ORDERED-LOGISTIC	100000	UK Biobank Assessment Centre	100025	Touchscreen	100050	Lifestyle and environment
2178	Overall health rating	2.04768115498054e-52	CAT-SIN	ORDERED-LOGISTIC	100000	UK Biobank Assessment Centre	100025	Touchscreen	100036	Health and medical history
20002 category:1220	Non-cancer illness code self-reported: diabetes	3.12803179692884e-51	CAT-MUL	LOGISTIC-BINARY	100000	UK Biobank Assessment Centre	100071	Verbal interview	100074	Medical conditions
41204 category:I10	Diagnoses - secondary ICD10: I10 Essential (primary) hypertension	9.47474058510402e-51	CAT-MUL	LOGISTIC-BINARY	100091	Health-related outcomes	2000	Hospital in-patient	2002	Diagnoses
41204 category:E119	Diagnoses - secondary ICD10: E11.9 Without complications	1.27669889501862e-48	CAT-MUL	LOGISTIC-BINARY	100091	Health-related outcomes	2000	Hospital in-patient	2002	Diagnoses
20536 baseline:0	Weight change during worst episode of depression	5.71751583620642e-48	CAT-SIN	MULTINOMIAL-LOGISTIC	100089	Online follow-up	136	Mental health	138	Depression
2375	Relative age of first facial hair	1.76787693737823e-40	CAT-SIN	ORDERED-LOGISTIC	100000	UK Biobank Assessment Centre	100025	Touchscreen	100068	Sex-specific factors
6177 category:2	Medication for cholesterol blood pressure or diabetes: Blood pressure medication	1.6421097652168e-39	CAT-MUL	LOGISTIC-BINARY	100000	UK Biobank Assessment Centre	100025	Touchscreen	100036	Health and medical history
2188	Long-standing illness disability or infirmity	4.85502456336986e-39	CAT-SIN	LOGISTIC-BINARY	100000	UK Biobank Assessment Centre	100025	Touchscreen	100036	Health and medical history
30070	Red blood cell (erythrocyte) distribution width	2.77446225083868e-36	CONTINUOUS	LINEAR	100078	Biological samples	100079	Assay results	100080	Blood assays
2316	Wheeze or whistling in the chest in last year	2.61398702782767e-34	CAT-SIN	LOGISTIC-BINARY	100000	UK Biobank Assessment Centre	100025	Touchscreen	100036	Health and medical history
1468 baseline:3	Cereal type	6.80328539780107e-34	CAT-SIN	MULTINOMIAL-LOGISTIC	100000	UK Biobank Assessment Centre	100025	Touchscreen	100050	Lifestyle and environment
6144 category:4	Never eat eggs dairy wheat sugar: Sugar or foods/drinks containing sugar	1.90770121163001e-33	CAT-MUL	LOGISTIC-BINARY	100000	UK Biobank Assessment Centre	100025	Touchscreen	100050	Lifestyle and environment
2385	Relative age voice broke	2.17055420846993e-33	CAT-SIN	ORDERED-LOGISTIC	100000	UK Biobank Assessment Centre	100025	Touchscreen	100068	Sex-specific factors
6177 category:100	Medication for cholesterol blood pressure or diabetes	5.23690292875962e-33	CAT-MUL	LOGISTIC-BINARY	100000	UK Biobank Assessment Centre	100025	Touchscreen	100036	Health and medical history
1428 baseline:3	Spread type	6.28598155200691e-32	CAT-SIN	MULTINOMIAL-LOGISTIC	100000	UK Biobank Assessment Centre	100025	Touchscreen	100050	Lifestyle and environment
100010	Portion size	3.49742330375836e-31	CAT-SIN	ORDERED-LOGISTIC	100089	Online follow-up	100090	Diet by 24-hour recall	100097	Typical diet yesterday
137	Number of treatments/medications taken	4.83002870190724e-30	INTEGER	ORDERED-LOGISTIC	100000	UK Biobank Assessment Centre	100071	Verbal interview	100075	Medications
135	Number of self-reported non-cancer illnesses	5.37067599621469e-29	INTEGER	ORDERED-LOGISTIC	100000	UK Biobank Assessment Centre	100071	Verbal interview	100074	Medical conditions
1448 baseline:3	Bread type	1.0195091873761e-28	CAT-SIN	MULTINOMIAL-LOGISTIC	100000	UK Biobank Assessment Centre	100025	Touchscreen	100050	Lifestyle and environment
20511	Recent poor appetite or overeating	1.40401274014838e-28	CAT-SIN	ORDERED-LOGISTIC	100089	Online follow-up	136	Mental health	138	Depression
20151	Forced vital capacity (FVC) Best measure	1.58467162883364e-28	CONTINUOUS	LINEAR	100000	UK Biobank Assessment Centre	100006	Physical measures	100020	Spirometry
6144 category:5	Never eat eggs dairy wheat sugar: I eat all of the above	3.09902397969105e-28	CAT-MUL	LOGISTIC-BINARY	100000	UK Biobank Assessment Centre	100025	Touchscreen	100050	Lifestyle and environment
1210	Snoring	2.18627335863783e-27	CAT-SIN	LOGISTIC-BINARY	100000	UK Biobank Assessment Centre	100025	Touchscreen	100050	Lifestyle and environment
41204 category:E668	Diagnoses - secondary ICD10: E66.8 Other obesity	3.38251267790559e-27	CAT-MUL	LOGISTIC-BINARY	100091	Health-related outcomes	2000	Hospital in-patient	2002	Diagnoses
20111 category:100	Illnesses of siblings	5.59934969560759e-26	CAT-MUL	LOGISTIC-BINARY	100000	UK Biobank Assessment Centre	100025	Touchscreen	100034	Family history
6153 category:2	Medication for cholesterol blood pressure diabetes or take exogenous hormones: Blood pressure medication	7.84042188890449e-25	CAT-MUL	LOGISTIC-BINARY	100000	UK Biobank Assessment Centre	100025	Touchscreen	100036	Health and medical history
41200 category:W401	Operative procedures - main OPCS: W40.1 Primary total prosthetic replacement of knee joint using cement	4.20043877595873e-24	CAT-MUL	LOGISTIC-BINARY	100091	Health-related outcomes	2000	Hospital in-patient	2005	Operations
3062	Forced vital capacity (FVC)	5.8722034871204e-24	CONTINUOUS	LINEAR	100000	UK Biobank Assessment Centre	100006	Physical measures	100020	Spirometry
1970	Nervous feelings	7.88995670446982e-24	CAT-SIN	LOGISTIC-BINARY	100000	UK Biobank Assessment Centre	100025	Touchscreen	100059	Psychosocial factors
4079	Diastolic blood pressure automated reading	1.11129160599082e-23	INTEGER	LINEAR	100000	UK Biobank Assessment Centre	100006	Physical measures	100011	Blood pressure
20086 category:10	Type of special diet followed: Low calorie	1.82773814929998e-23	CAT-MUL	LOGISTIC-BINARY	100089	Online follow-up	100090	Diet by 24-hour recall	100097	Typical diet yesterday
6159 category:7	Pain type(s) experienced in last month: Knee pain	3.13843750262346e-23	CAT-MUL	LOGISTIC-BINARY	100000	UK Biobank Assessment Centre	100025	Touchscreen	100036	Health and medical history
1548	Variation in diet	4.06988909779218e-23	CAT-SIN	ORDERED-LOGISTIC	100000	UK Biobank Assessment Centre	100025	Touchscreen	100050	Lifestyle and environment
3144	Heel Broadband ultrasound attenuation direct entry	5.03246204401316e-22	CONTINUOUS	LINEAR	100000	UK Biobank Assessment Centre	100006	Physical measures	100018	Bone-densitometry of heel
20111 category:8	Illnesses of siblings: High blood pressure	1.84143929994226e-21	CAT-MUL	LOGISTIC-BINARY	100000	UK Biobank Assessment Centre	100025	Touchscreen	100034	Family history
30000	White blood cell (leukocyte) count	6.38957113966796e-21	CONTINUOUS	LINEAR	100078	Biological samples	100079	Assay results	100080	Blood assays
30530	Sodium in urine	9.80695319938649e-21	CONTINUOUS	LINEAR	100078	Biological samples	100079	Assay results	100083	Urine assays
20003 category:1141194794	Treatment/medication code: bendroflumethiazide	1.1436997581813e-20	CAT-MUL	LOGISTIC-BINARY	100000	UK Biobank Assessment Centre	100071	Verbal interview	100075	Medications
20111 category:9	Illnesses of siblings: Diabetes	1.30954313923333e-20	CAT-MUL	LOGISTIC-BINARY	100000	UK Biobank Assessment Centre	100025	Touchscreen	100034	Family history
4101	Heel broadband ultrasound attenuation (left)	2.0199922149444e-20	CONTINUOUS	LINEAR	100000	UK Biobank Assessment Centre	100006	Physical measures	100018	Bone-densitometry of heel
41202 category:E668	Diagnoses - main ICD10: E66.8 Other obesity	5.95901036132219e-20	CAT-MUL	LOGISTIC-BINARY	100091	Health-related outcomes	2000	Hospital in-patient	2002	Diagnoses
20002 category:1465	Non-cancer illness code self-reported: osteoarthritis	9.35400033846573e-20	CAT-MUL	LOGISTIC-BINARY	100000	UK Biobank Assessment Centre	100071	Verbal interview	100074	Medical conditions
4120	Heel broadband ultrasound attenuation (right)	1.05056261487687e-19	CONTINUOUS	LINEAR	100000	UK Biobank Assessment Centre	100006	Physical measures	100018	Bone-densitometry of heel
1289	Cooked vegetable intake	1.39750620494902e-19	INTEGER	ORDERED-LOGISTIC	100000	UK Biobank Assessment Centre	100025	Touchscreen	100050	Lifestyle and environment
1309	Fresh fruit intake	2.18202873479617e-19	INTEGER	ORDERED-LOGISTIC	100000	UK Biobank Assessment Centre	100025	Touchscreen	100050	Lifestyle and environment
6159 category:6	Pain type(s) experienced in last month: Hip pain	5.46608323033601e-19	CAT-MUL	LOGISTIC-BINARY	100000	UK Biobank Assessment Centre	100025	Touchscreen	100036	Health and medical history
20116 baseline:0	Smoking status	1.6090257249538e-18	CAT-SIN	MULTINOMIAL-LOGISTIC	100000	UK Biobank Assessment Centre	100025	Touchscreen	100050	Lifestyle and environment
100490	Intake of sugar added to tea	2.20311807084636e-18	CAT-SIN	ORDERED-LOGISTIC	100089	Online follow-up	100090	Diet by 24-hour recall	100104	Hot/cold beverages yesterday
6146 category:100	Attendance/disability/mobility allowance	2.48094797335707e-18	CAT-MUL	LOGISTIC-BINARY	100000	UK Biobank Assessment Centre	100025	Touchscreen	100062	Sociodemographics
2492	Taking other prescription medications	2.62514332731786e-18	CAT-SIN	LOGISTIC-BINARY	100000	UK Biobank Assessment Centre	100025	Touchscreen	100036	Health and medical history
20004 category:1455	Operation code: cholecystectomy/gall bladder removal	3.59863134367821e-18	CAT-MUL	LOGISTIC-BINARY	100000	UK Biobank Assessment Centre	100071	Verbal interview	100076	Operations
2654 baseline:7	Non-butter spread type details	7.34683042243939e-18	CAT-SIN	MULTINOMIAL-LOGISTIC	100000	UK Biobank Assessment Centre	100025	Touchscreen	100050	Lifestyle and environment
41202 category:M179	Diagnoses - main ICD10: M17.9 Gonarthrosis unspecified	1.11167775337754e-17	CAT-MUL	LOGISTIC-BINARY	100091	Health-related outcomes	2000	Hospital in-patient	2002	Diagnoses
1249	Past tobacco smoking	2.72180538621313e-17	CAT-SIN	ORDERED-LOGISTIC	100000	UK Biobank Assessment Centre	100025	Touchscreen	100050	Lifestyle and environment
6177 category:1	Medication for cholesterol blood pressure or diabetes: Cholesterol lowering medication	4.61266684337637e-17	CAT-MUL	LOGISTIC-BINARY	100000	UK Biobank Assessment Centre	100025	Touchscreen	100036	Health and medical history
6146 category:3	Attendance/disability/mobility allowance: Blue badge	1.19311220846595e-16	CAT-MUL	LOGISTIC-BINARY	100000	UK Biobank Assessment Centre	100025	Touchscreen	100062	Sociodemographics
30500	Microalbumin in urine	2.3087701648897e-16	CONTINUOUS	LINEAR	100078	Biological samples	100079	Assay results	100083	Urine assays
4548	Health satisfaction	4.27805640407785e-16	CAT-SIN	ORDERED-LOGISTIC	100000	UK Biobank Assessment Centre	100025	Touchscreen	100059	Psychosocial factors
20097 category:3	Size of rose wine glass drunk: large (250ml)	4.40478226373637e-16	CAT-MUL	LOGISTIC-BINARY	100089	Online follow-up	100090	Diet by 24-hour recall	100100	Alcoholic beverages yesterday
1757	Facial ageing	5.44235606515458e-16	CAT-SIN	ORDERED-LOGISTIC	100000	UK Biobank Assessment Centre	100025	Touchscreen	100050	Lifestyle and environment
30140	Neutrophill count	7.08131504451469e-16	CONTINUOUS	LINEAR	100078	Biological samples	100079	Assay results	100080	Blood assays
4728	Leg pain on walking	1.24913200026936e-15	CAT-SIN	LOGISTIC-BINARY	100000	UK Biobank Assessment Centre	100025	Touchscreen	100036	Health and medical history
41247 category:1000	Patient classification on admission (recoded): Inpatient	4.93756943604301e-15	CAT-MUL	LOGISTIC-BINARY	100091	Health-related outcomes	2000	Hospital in-patient	2001	Admission and discharge
30150	Eosinophill count	4.99344465471855e-15	CONTINUOUS	ORDERED-LOGISTIC	100078	Biological samples	100079	Assay results	100080	Blood assays
20003 category:1140874744	Treatment/medication code: gliclazide	7.04750423223025e-15	CAT-MUL	LOGISTIC-BINARY	100000	UK Biobank Assessment Centre	100071	Verbal interview	100075	Medications
943	Frequency of stair climbing in last 4 weeks	7.57512888987912e-15	CAT-SIN	ORDERED-LOGISTIC	100000	UK Biobank Assessment Centre	100025	Touchscreen	100050	Lifestyle and environment
30510	Creatinine (enzymatic) in urine	8.03605906247743e-15	CONTINUOUS	LINEAR	100078	Biological samples	100079	Assay results	100083	Urine assays
136	Number of operations self-reported	8.4417339097055e-15	INTEGER	ORDERED-LOGISTIC	100000	UK Biobank Assessment Centre	100071	Verbal interview	100076	Operations
1369	Beef intake	9.40025071172609e-15	CAT-SIN	ORDERED-LOGISTIC	100000	UK Biobank Assessment Centre	100025	Touchscreen	100050	Lifestyle and environment
41202 category:G560	Diagnoses - main ICD10: G56.0 Carpal tunnel syndrome	2.56034601863658e-14	CAT-MUL	LOGISTIC-BINARY	100091	Health-related outcomes	2000	Hospital in-patient	2002	Diagnoses
20003 category:1140860806	Treatment/medication code: ramipril	3.70967799436267e-14	CAT-MUL	LOGISTIC-BINARY	100000	UK Biobank Assessment Centre	100071	Verbal interview	100075	Medications
20003 category:1140909708	Treatment/medication code: furosemide	4.35546549486204e-14	CAT-MUL	LOGISTIC-BINARY	100000	UK Biobank Assessment Centre	100071	Verbal interview	100075	Medications
1070	Time spent watching television (TV)	4.72684214252938e-14	INTEGER	ORDERED-LOGISTIC	100000	UK Biobank Assessment Centre	100025	Touchscreen	100050	Lifestyle and environment
41204 category:Z921	Diagnoses - secondary ICD10: Z92.1 Personal history of long-term (current) use of anticoagulants	6.35663522552487e-14	CAT-MUL	LOGISTIC-BINARY	100091	Health-related outcomes	2000	Hospital in-patient	2002	Diagnoses
41200 category:A651	Operative procedures - main OPCS: A65.1 Carpal tunnel release	1.61340401157026e-13	CAT-MUL	LOGISTIC-BINARY	100091	Health-related outcomes	2000	Hospital in-patient	2005	Operations
4717	Shortness of breath walking on level ground	1.95642081816601e-13	CAT-SIN	LOGISTIC-BINARY	100000	UK Biobank Assessment Centre	100025	Touchscreen	100036	Health and medical history
20150	Forced expiratory volume in 1-second (FEV1) Best measure	2.07353764821362e-13	CONTINUOUS	LINEAR	100000	UK Biobank Assessment Centre	100006	Physical measures	100020	Spirometry
30100	Mean platelet (thrombocyte) volume	2.09425505233553e-13	CONTINUOUS	LINEAR	100078	Biological samples	100079	Assay results	100080	Blood assays
20003 category:1140879802	Treatment/medication code: amlodipine	2.31600216632469e-13	CAT-MUL	LOGISTIC-BINARY	100000	UK Biobank Assessment Centre	100071	Verbal interview	100075	Medications
41244 category:100	Intended management of patient (recoded): One or more nights hospital stay	2.46312008806357e-13	CAT-MUL	LOGISTIC-BINARY	100091	Health-related outcomes	2000	Hospital in-patient	2001	Admission and discharge
6146 category:2	Attendance/disability/mobility allowance: Disability living allowance	2.87953728928354e-13	CAT-MUL	LOGISTIC-BINARY	100000	UK Biobank Assessment Centre	100025	Touchscreen	100062	Sociodemographics
20003 category:1141171646	Treatment/medication code: pioglitazone	4.31416509100618e-13	CAT-MUL	LOGISTIC-BINARY	100000	UK Biobank Assessment Centre	100071	Verbal interview	100075	Medications
41202 category:L031	Diagnoses - main ICD10: L03.1 Cellulitis of other parts of limb	4.90982500676746e-13	CAT-MUL	LOGISTIC-BINARY	100091	Health-related outcomes	2000	Hospital in-patient	2002	Diagnoses
30120	Lymphocyte count	7.00550299878649e-13	CONTINUOUS	LINEAR	100078	Biological samples	100079	Assay results	100080	Blood assays
1408	Cheese intake	7.22111028952979e-13	CAT-SIN	ORDERED-LOGISTIC	100000	UK Biobank Assessment Centre	100025	Touchscreen	100050	Lifestyle and environment
22408	Abdominal subcutaneous adipose tissue volume (ASAT)	1.06597402769536e-12	CONTINUOUS	LINEAR	100000	UK Biobank Assessment Centre	100003	Imaging	105	Abdominal MRI
20004 category:1319	Operation code: knee replacement/revision	1.36316695534427e-12	CAT-MUL	LOGISTIC-BINARY	100000	UK Biobank Assessment Centre	100071	Verbal interview	100076	Operations
100370	Intake of sugar added to coffee	1.60262223159956e-12	CAT-SIN	ORDERED-LOGISTIC	100089	Online follow-up	100090	Diet by 24-hour recall	100104	Hot/cold beverages yesterday
20003 category:1140883066	Treatment/medication code: insulin product	2.63149670666947e-12	CAT-MUL	LOGISTIC-BINARY	100000	UK Biobank Assessment Centre	100071	Verbal interview	100075	Medications
41204 category:Z966	Diagnoses - secondary ICD10: Z96.6 Presence of orthopaedic joint implants	2.73395966160655e-12	CAT-MUL	LOGISTIC-BINARY	100091	Health-related outcomes	2000	Hospital in-patient	2002	Diagnoses
738	Average total household income before tax	2.76534495945009e-12	CAT-SIN	ORDERED-LOGISTIC	100000	UK Biobank Assessment Centre	100025	Touchscreen	100062	Sociodemographics
20154	Forced expiratory volume in 1-second (FEV1) predicted percentage	4.52716799574491e-12	CONTINUOUS	LINEAR	100000	UK Biobank Assessment Centre	100006	Physical measures	100020	Spirometry
20459	General happiness with own health	4.94233460985497e-12	CAT-SIN	ORDERED-LOGISTIC	100089	Online follow-up	136	Mental health	147	Happiness and subjective well-being
1990	Tense / 'highly strung'	6.3750573315841e-12	CAT-SIN	LOGISTIC-BINARY	100000	UK Biobank Assessment Centre	100025	Touchscreen	100059	Psychosocial factors
20160	Ever smoked	6.52238329063182e-12	CAT-SIN	LOGISTIC-BINARY	100000	UK Biobank Assessment Centre	100025	Touchscreen	100050	Lifestyle and environment
41249 category:1001	Methods of admission to hospital (recoded): Elective admission: Waiting List	7.97048924191846e-12	CAT-MUL	LOGISTIC-BINARY	100091	Health-related outcomes	2000	Hospital in-patient	2001	Admission and discharge
189	Townsend deprivation index at recruitment	1.10986549638994e-11	CONTINUOUS	LINEAR	1	Population characteristics	100094	Baseline characteristics	100094	Baseline characteristics
41204 category:I209	Diagnoses - secondary ICD10: I20.9 Angina pectoris unspecified	1.21448326728552e-11	CAT-MUL	LOGISTIC-BINARY	100091	Health-related outcomes	2000	Hospital in-patient	2002	Diagnoses
41202 category:M171	Diagnoses - main ICD10: M17.1 Other primary gonarthrosis	1.27286268270356e-11	CAT-MUL	LOGISTIC-BINARY	100091	Health-related outcomes	2000	Hospital in-patient	2002	Diagnoses
2804	Age when last used oral contraceptive pill	1.55902946431221e-11	INTEGER	LINEAR	100000	UK Biobank Assessment Centre	100025	Touchscreen	100068	Sex-specific factors
20003 category:1140868226	Treatment/medication code: aspirin	1.61592117167406e-11	CAT-MUL	LOGISTIC-BINARY	100000	UK Biobank Assessment Centre	100071	Verbal interview	100075	Medications
20414	Frequency of drinking alcohol	1.74888940600096e-11	CAT-SIN	ORDERED-LOGISTIC	100089	Online follow-up	136	Mental health	142	Alcohol use
1628	Alcohol intake versus 10 years previously	1.79109498143102e-11	CAT-SIN	ORDERED-LOGISTIC	100000	UK Biobank Assessment Centre	100025	Touchscreen	100050	Lifestyle and environment
41204 category:G473	Diagnoses - secondary ICD10: G47.3 Sleep apnoea	2.29712859668039e-11	CAT-MUL	LOGISTIC-BINARY	100091	Health-related outcomes	2000	Hospital in-patient	2002	Diagnoses
41200 category:X998	Operative procedures - main OPCS: X99.8 No procedure performed	2.56108287233245e-11	CAT-MUL	LOGISTIC-BINARY	100091	Health-related outcomes	2000	Hospital in-patient	2005	Operations
20107 category:9	Illnesses of father: Diabetes	3.47300993000712e-11	CAT-MUL	LOGISTIC-BINARY	100000	UK Biobank Assessment Centre	100025	Touchscreen	100034	Family history
4105	Heel bone mineral density (BMD) (left)	3.56621046135264e-11	CONTINUOUS	LINEAR	100000	UK Biobank Assessment Centre	100006	Physical measures	100018	Bone-densitometry of heel
3148	Heel bone mineral density (BMD)	3.75948537463493e-11	CONTINUOUS	LINEAR	100000	UK Biobank Assessment Centre	100006	Physical measures	100018	Bone-densitometry of heel
20110 category:9	Illnesses of mother: Diabetes	4.1465578688389e-11	CAT-MUL	LOGISTIC-BINARY	100000	UK Biobank Assessment Centre	100025	Touchscreen	100034	Family history
6154 category:1	Medication for pain relief constipation heartburn: Aspirin	4.19641188270216e-11	CAT-MUL	LOGISTIC-BINARY	100000	UK Biobank Assessment Centre	100025	Touchscreen	100036	Health and medical history
4106	Heel bone mineral density (BMD) T-score automated (left)	4.99228973792238e-11	CONTINUOUS	LINEAR	100000	UK Biobank Assessment Centre	100006	Physical measures	100018	Bone-densitometry of heel
4104	Heel quantitative ultrasound index (QUI) direct entry (left)	4.99685046180955e-11	CONTINUOUS	LINEAR	100000	UK Biobank Assessment Centre	100006	Physical measures	100018	Bone-densitometry of heel
20003 category:1140861958	Treatment/medication code: simvastatin	5.06864933564654e-11	CAT-MUL	LOGISTIC-BINARY	100000	UK Biobank Assessment Centre	100071	Verbal interview	100075	Medications
41204 category:L031	Diagnoses - secondary ICD10: L03.1 Cellulitis of other parts of limb	5.44822668232506e-11	CAT-MUL	LOGISTIC-BINARY	100091	Health-related outcomes	2000	Hospital in-patient	2002	Diagnoses
6164 category:4	Types of physical activity in last 4 weeks: Light DIY (eg: pruning watering the lawn)	5.64868311734927e-11	CAT-MUL	LOGISTIC-BINARY	100000	UK Biobank Assessment Centre	100025	Touchscreen	100050	Lifestyle and environment
1299	Salad / raw vegetable intake	5.76347410434992e-11	INTEGER	ORDERED-LOGISTIC	100000	UK Biobank Assessment Centre	100025	Touchscreen	100050	Lifestyle and environment
1807	Father's age at death	5.92370320081732e-11	INTEGER	LINEAR	100000	UK Biobank Assessment Centre	100025	Touchscreen	100034	Family history
20004 category:1318	Operation code: hip replacement/revision	7.534588803415e-11	CAT-MUL	LOGISTIC-BINARY	100000	UK Biobank Assessment Centre	100071	Verbal interview	100076	Operations
20022	Birth weight	7.69124310862004e-11	CONTINUOUS	LINEAR	100000	UK Biobank Assessment Centre	100071	Verbal interview	100072	Early life factors
78	Heel bone mineral density (BMD) T-score automated	8.75969792281262e-11	CONTINUOUS	LINEAR	100000	UK Biobank Assessment Centre	100006	Physical measures	100018	Bone-densitometry of heel
3147	Heel quantitative ultrasound index (QUI) direct entry	8.77037646334707e-11	CONTINUOUS	LINEAR	100000	UK Biobank Assessment Centre	100006	Physical measures	100018	Bone-densitometry of heel
4080	Systolic blood pressure automated reading	1.74865566219884e-10	INTEGER	LINEAR	100000	UK Biobank Assessment Centre	100006	Physical measures	100011	Blood pressure
20002 category:1223	Non-cancer illness code self-reported: type 2 diabetes	1.84095065712242e-10	CAT-MUL	LOGISTIC-BINARY	100000	UK Biobank Assessment Centre	100071	Verbal interview	100074	Medical conditions
20003 category:1140879778	Treatment/medication code: doxazosin	1.98583856281014e-10	CAT-MUL	LOGISTIC-BINARY	100000	UK Biobank Assessment Centre	100071	Verbal interview	100075	Medications
41204 category:E149	Diagnoses - secondary ICD10: E14.9 Without complications	2.00860006289852e-10	CAT-MUL	LOGISTIC-BINARY	100091	Health-related outcomes	2000	Hospital in-patient	2002	Diagnoses
22410	Total trunk fat	2.4139452180307e-10	CONTINUOUS	LINEAR	100000	UK Biobank Assessment Centre	100003	Imaging	105	Abdominal MRI
6138 category:1	Qualifications: College or University degree	2.47107181570301e-10	CAT-MUL	LOGISTIC-BINARY	100000	UK Biobank Assessment Centre	100025	Touchscreen	100062	Sociodemographics
4123	Heel quantitative ultrasound index (QUI) direct entry (right)	3.12521404660354e-10	CONTINUOUS	LINEAR	100000	UK Biobank Assessment Centre	100006	Physical measures	100018	Bone-densitometry of heel
4125	Heel bone mineral density (BMD) T-score automated (right)	3.13551356985738e-10	CONTINUOUS	LINEAR	100000	UK Biobank Assessment Centre	100006	Physical measures	100018	Bone-densitometry of heel
6152 category:5	Blood clot DVT bronchitis emphysema asthma rhinitis eczema allergy diagnosed by doctor: Blood clot in the leg (DVT)	3.18866560867679e-10	CAT-MUL	LOGISTIC-BINARY	100000	UK Biobank Assessment Centre	100025	Touchscreen	100036	Health and medical history
4124	Heel bone mineral density (BMD) (right)	3.23934336072708e-10	CONTINUOUS	LINEAR	100000	UK Biobank Assessment Centre	100006	Physical measures	100018	Bone-densitometry of heel
2139	Age first had sexual intercourse	3.81865390016972e-10	INTEGER	LINEAR	100000	UK Biobank Assessment Centre	100025	Touchscreen	100050	Lifestyle and environment
6164 category:5	Types of physical activity in last 4 weeks: Heavy DIY (eg: weeding lawn mowing carpentry digging)	4.33051400980314e-10	CAT-MUL	LOGISTIC-BINARY	100000	UK Biobank Assessment Centre	100025	Touchscreen	100050	Lifestyle and environment
20003 category:1140860696	Treatment/medication code: lisinopril	4.54189037024575e-10	CAT-MUL	LOGISTIC-BINARY	100000	UK Biobank Assessment Centre	100071	Verbal interview	100075	Medications
25741	Mean rfMRI head motion averaged across space and time points	4.54433935669811e-10	CONTINUOUS	LINEAR	100000	UK Biobank Assessment Centre	100003	Imaging	100	Brain MRI
22405	Anterior thigh lean muscle volume (left)	4.84852187561026e-10	CONTINUOUS	LINEAR	100000	UK Biobank Assessment Centre	100003	Imaging	105	Abdominal MRI
22409	Total thigh muscle volume	5.06076703697109e-10	CONTINUOUS	LINEAR	100000	UK Biobank Assessment Centre	100003	Imaging	105	Abdominal MRI
20544 category:13	Mental health problems ever diagnosed by a professional: Psychological over-eating or binge-eating	7.17046561552484e-10	CAT-MUL	LOGISTIC-BINARY	100089	Online follow-up	136	Mental health	137	Mental distress
20110 category:8	Illnesses of mother: High blood pressure	7.65883715341315e-10	CAT-MUL	LOGISTIC-BINARY	100000	UK Biobank Assessment Centre	100025	Touchscreen	100034	Family history
20002 category:1162	Non-cancer illness code self-reported: cholelithiasis/gall stones	7.81511103649156e-10	CAT-MUL	LOGISTIC-BINARY	100000	UK Biobank Assessment Centre	100071	Verbal interview	100074	Medical conditions
22406	Posterior thigh lean muscle volume (left)	8.08697518046322e-10	CONTINUOUS	LINEAR	100000	UK Biobank Assessment Centre	100003	Imaging	105	Abdominal MRI
100160	Low calorie drink intake	8.39043547819948e-10	CAT-SIN	ORDERED-LOGISTIC	100089	Online follow-up	100090	Diet by 24-hour recall	100104	Hot/cold beverages yesterday
2010	Suffer from 'nerves'	8.39452194201334e-10	CAT-SIN	LOGISTIC-BINARY	100000	UK Biobank Assessment Centre	100025	Touchscreen	100059	Psychosocial factors
41231 category:1	Hospital episode type: General episode	8.61065077125961e-10	CAT-MUL	LOGISTIC-BINARY	100091	Health-related outcomes	2000	Hospital in-patient	2001	Admission and discharge
41210 category:Z942	Operative procedures - secondary OPCS: Z94.2 Right sided operation	1.04120460792865e-09	CAT-MUL	LOGISTIC-BINARY	100091	Health-related outcomes	2000	Hospital in-patient	2005	Operations
20003 category:1141152998	Treatment/medication code: irbesartan	1.10088244778707e-09	CAT-MUL	LOGISTIC-BINARY	100000	UK Biobank Assessment Centre	100071	Verbal interview	100075	Medications
22427	Body surface area	1.10139925611218e-09	CONTINUOUS	LINEAR	100000	UK Biobank Assessment Centre	100003	Imaging	102	Heart MRI
2296	Falls in the last year	1.17622245483877e-09	CAT-SIN	ORDERED-LOGISTIC	100000	UK Biobank Assessment Centre	100025	Touchscreen	100036	Health and medical history
41202 category:G473	Diagnoses - main ICD10: G47.3 Sleep apnoea	1.18287941299842e-09	CAT-MUL	LOGISTIC-BINARY	100091	Health-related outcomes	2000	Hospital in-patient	2002	Diagnoses
6138 category:2	Qualifications: A levels/AS levels or equivalent	1.28367308258629e-09	CAT-MUL	LOGISTIC-BINARY	100000	UK Biobank Assessment Centre	100025	Touchscreen	100062	Sociodemographics
41204 category:E039	Diagnoses - secondary ICD10: E03.9 Hypothyroidism unspecified	1.59617945143589e-09	CAT-MUL	LOGISTIC-BINARY	100091	Health-related outcomes	2000	Hospital in-patient	2002	Diagnoses
41210 category:Z943	Operative procedures - secondary OPCS: Z94.3 Left sided operation	2.1382086724923e-09	CAT-MUL	LOGISTIC-BINARY	100091	Health-related outcomes	2000	Hospital in-patient	2005	Operations
41248 category:1000	Destinations on discharge from hospital (recoded): Usual Place of residence	2.14887185412485e-09	CAT-MUL	LOGISTIC-BINARY	100091	Health-related outcomes	2000	Hospital in-patient	2001	Admission and discharge
41245 category:1840	Main speciality of consultant (recoded): Trauma and orthopaedics	2.15274864769625e-09	CAT-MUL	LOGISTIC-BINARY	100091	Health-related outcomes	2000	Hospital in-patient	2001	Admission and discharge
6177 category:3	Medication for cholesterol blood pressure or diabetes: Insulin	2.38688553910269e-09	CAT-MUL	LOGISTIC-BINARY	100000	UK Biobank Assessment Centre	100025	Touchscreen	100036	Health and medical history
20002 category:1094	Non-cancer illness code self-reported: deep venous thrombosis (dvt)	2.45097803328426e-09	CAT-MUL	LOGISTIC-BINARY	100000	UK Biobank Assessment Centre	100071	Verbal interview	100074	Medical conditions
6148 category:1	Eye problems/disorders: Diabetes related eye disease	2.73666994301756e-09	CAT-MUL	LOGISTIC-BINARY	100000	UK Biobank Assessment Centre	100025	Touchscreen	100036	Health and medical history
41246 category:2580	Treatment speciality of consultant (recoded): Trauma & orthopaedics	3.24577840948462e-09	CAT-MUL	LOGISTIC-BINARY	100091	Health-related outcomes	2000	Hospital in-patient	2001	Admission and discharge
41250 category:1000	Methods of discharge from hospital (recoded): Discharged on clinical advice/consent	3.57369873759544e-09	CAT-MUL	LOGISTIC-BINARY	100091	Health-related outcomes	2000	Hospital in-patient	2001	Admission and discharge
3063	Forced expiratory volume in 1-second (FEV1)	3.73954701827581e-09	CONTINUOUS	LINEAR	100000	UK Biobank Assessment Centre	100006	Physical measures	100020	Spirometry
6160 category:2	Leisure/social activities: Pub or social club	5.4449398059691e-09	CAT-MUL	LOGISTIC-BINARY	100000	UK Biobank Assessment Centre	100025	Touchscreen	100059	Psychosocial factors
6142 category:4	Current employment status: Unable to work because of sickness or disability	6.24493752269693e-09	CAT-MUL	LOGISTIC-BINARY	100000	UK Biobank Assessment Centre	100025	Touchscreen	100062	Sociodemographics
22404	Posterior thigh lean muscle volume (right)	6.61750472125025e-09	CONTINUOUS	LINEAR	100000	UK Biobank Assessment Centre	100003	Imaging	105	Abdominal MRI
6138 category:100	Qualifications	6.96415524369159e-09	CAT-MUL	LOGISTIC-BINARY	100000	UK Biobank Assessment Centre	100025	Touchscreen	100062	Sociodemographics
1598	Average weekly spirits intake	7.14879049554599e-09	INTEGER	ORDERED-LOGISTIC	100000	UK Biobank Assessment Centre	100025	Touchscreen	100050	Lifestyle and environment
6033	Maximum heart rate during fitness test	7.45329580780452e-09	INTEGER	LINEAR	100000	UK Biobank Assessment Centre	100006	Physical measures	100012	ECG during exercise
41251 category:1000	Sources of admission to hospital (recoded): Usual Place of residence	8.01301839733435e-09	CAT-MUL	LOGISTIC-BINARY	100091	Health-related outcomes	2000	Hospital in-patient	2001	Admission and discharge
41204 category:I48	Diagnoses - secondary ICD10: I48 Atrial fibrillation and flutter	8.81836550862715e-09	CAT-MUL	LOGISTIC-BINARY	100091	Health-related outcomes	2000	Hospital in-patient	2002	Diagnoses
41204 category:Z864	Diagnoses - secondary ICD10: Z86.4 Personal history of psychoactive substance abuse	1.01488991846707e-08	CAT-MUL	LOGISTIC-BINARY	100091	Health-related outcomes	2000	Hospital in-patient	2002	Diagnoses
1329	Oily fish intake	1.02263242415832e-08	CAT-SIN	ORDERED-LOGISTIC	100000	UK Biobank Assessment Centre	100025	Touchscreen	100050	Lifestyle and environment
41253 category:6	Source of inpatient record: English HES Data	1.0236003509344e-08	CAT-MUL	LOGISTIC-BINARY	100091	Health-related outcomes	2000	Hospital in-patient	2001	Admission and discharge
1359	Poultry intake	1.03201962307222e-08	CAT-SIN	ORDERED-LOGISTIC	100000	UK Biobank Assessment Centre	100025	Touchscreen	100050	Lifestyle and environment
30520	Potassium in urine	1.05171857155209e-08	CONTINUOUS	LINEAR	100078	Biological samples	100079	Assay results	100083	Urine assays
20003 category:1140875408	Treatment/medication code: allopurinol	1.19294103967762e-08	CAT-MUL	LOGISTIC-BINARY	100000	UK Biobank Assessment Centre	100071	Verbal interview	100075	Medications
845	Age completed full time education	1.19411142938647e-08	INTEGER	ORDERED-LOGISTIC	100000	UK Biobank Assessment Centre	100025	Touchscreen	100062	Sociodemographics
20003 category:1140888560	Treatment/medication code: perindopril	1.39243616205166e-08	CAT-MUL	LOGISTIC-BINARY	100000	UK Biobank Assessment Centre	100071	Verbal interview	100075	Medications
30260	Mean reticulocyte volume	1.45773132902169e-08	CONTINUOUS	LINEAR	100078	Biological samples	100079	Assay results	100080	Blood assays
20004 category:1501	Operation code: carpal tunnel surgery	1.68552072506312e-08	CAT-MUL	LOGISTIC-BINARY	100000	UK Biobank Assessment Centre	100071	Verbal interview	100076	Operations
20003 category:1141168684	Treatment/medication code: xenical 120mg capsule	1.84437901320555e-08	CAT-MUL	LOGISTIC-BINARY	100000	UK Biobank Assessment Centre	100071	Verbal interview	100075	Medications
41204 category:H360	Diagnoses - secondary ICD10: H36.0 Diabetic retinopathy	2.30163562718045e-08	CAT-MUL	LOGISTIC-BINARY	100091	Health-related outcomes	2000	Hospital in-patient	2002	Diagnoses
41200 category:W381	Operative procedures - main OPCS: W38.1 Primary total prosthetic replacement of hip joint not using cement	2.32198476969959e-08	CAT-MUL	LOGISTIC-BINARY	100091	Health-related outcomes	2000	Hospital in-patient	2005	Operations
41204 category:I259	Diagnoses - secondary ICD10: I25.9 Chronic ischaemic heart disease unspecified	3.54966813274837e-08	CAT-MUL	LOGISTIC-BINARY	100091	Health-related outcomes	2000	Hospital in-patient	2002	Diagnoses
1518	Hot drink temperature	3.78272732404464e-08	CAT-SIN	ORDERED-LOGISTIC	100000	UK Biobank Assessment Centre	100025	Touchscreen	100050	Lifestyle and environment
41200 category:J183	Operative procedures - main OPCS: J18.3 Total cholecystectomy NEC	4.53079147802451e-08	CAT-MUL	LOGISTIC-BINARY	100091	Health-related outcomes	2000	Hospital in-patient	2005	Operations
6149 category:6	Mouth/teeth dental problems: Dentures	4.85124056395508e-08	CAT-MUL	LOGISTIC-BINARY	100000	UK Biobank Assessment Centre	100025	Touchscreen	100036	Health and medical history
20002 category:1226	Non-cancer illness code self-reported: hypothyroidism/myxoedema	5.0104843510246e-08	CAT-MUL	LOGISTIC-BINARY	100000	UK Biobank Assessment Centre	100071	Verbal interview	100074	Medical conditions
41204 category:J459	Diagnoses - secondary ICD10: J45.9 Asthma unspecified	5.11496430125434e-08	CAT-MUL	LOGISTIC-BINARY	100091	Health-related outcomes	2000	Hospital in-patient	2002	Diagnoses
6149 category:1	Mouth/teeth dental problems: Mouth ulcers	6.72218160718308e-08	CAT-MUL	LOGISTIC-BINARY	100000	UK Biobank Assessment Centre	100025	Touchscreen	100036	Health and medical history
20004 category:1479	Operation code: varicose vein surgery	7.09805780754435e-08	CAT-MUL	LOGISTIC-BINARY	100000	UK Biobank Assessment Centre	100071	Verbal interview	100076	Operations
41200 category:G331	Operative procedures - main OPCS: G33.1 Bypass of stomach by anastomosis of stomach to jejunum NEC	7.757322035897e-08	CAT-MUL	LOGISTIC-BINARY	100091	Health-related outcomes	2000	Hospital in-patient	2005	Operations
1797	Father still alive	8.53088100685706e-08	CAT-SIN	LOGISTIC-BINARY	100000	UK Biobank Assessment Centre	100025	Touchscreen	100034	Family history
41204 category:Z922	Diagnoses - secondary ICD10: Z92.2 Personal history of long-term (current) use of other medicaments	8.89025484538791e-08	CAT-MUL	LOGISTIC-BINARY	100091	Health-related outcomes	2000	Hospital in-patient	2002	Diagnoses
41204 category:E114	Diagnoses - secondary ICD10: E11.4 With neurological complications	8.95227203143472e-08	CAT-MUL	LOGISTIC-BINARY	100091	Health-related outcomes	2000	Hospital in-patient	2002	Diagnoses
20161	Pack years of smoking	1.01010712765451e-07	CONTINUOUS	LINEAR	100000	UK Biobank Assessment Centre	100025	Touchscreen	100050	Lifestyle and environment
1220	Daytime dozing / sleeping (narcolepsy)	1.07390974001e-07	CAT-SIN	ORDERED-LOGISTIC	100000	UK Biobank Assessment Centre	100025	Touchscreen	100050	Lifestyle and environment
20003 category:1140866738	Treatment/medication code: atenolol	1.09246659162256e-07	CAT-MUL	LOGISTIC-BINARY	100000	UK Biobank Assessment Centre	100071	Verbal interview	100075	Medications
20162	Pack years adult smoking as proportion of life span exposed to smoking	1.19142488198551e-07	CONTINUOUS	LINEAR	100000	UK Biobank Assessment Centre	100025	Touchscreen	100050	Lifestyle and environment
1349	Processed meat intake	1.26138691529663e-07	CAT-SIN	ORDERED-LOGISTIC	100000	UK Biobank Assessment Centre	100025	Touchscreen	100050	Lifestyle and environment
41246 category:1490	Treatment speciality of consultant (recoded): General medicine	1.38646889996021e-07	CAT-MUL	LOGISTIC-BINARY	100091	Health-related outcomes	2000	Hospital in-patient	2001	Admission and discharge
1588	Average weekly beer plus cider intake	1.92626534582115e-07	INTEGER	ORDERED-LOGISTIC	100000	UK Biobank Assessment Centre	100025	Touchscreen	100050	Lifestyle and environment
2080	Frequency of tiredness / lethargy in last 2 weeks	1.93198600510331e-07	CAT-SIN	ORDERED-LOGISTIC	100000	UK Biobank Assessment Centre	100025	Touchscreen	100059	Psychosocial factors
41202 category:M7986	Diagnoses - main ICD10: M79.86 Other specified soft tissue disorders (Lower leg)	2.11503752988198e-07	CAT-MUL	LOGISTIC-BINARY	100091	Health-related outcomes	2000	Hospital in-patient	2002	Diagnoses
6162 category:2	Types of transport used (excluding work): Walk	2.81974310129087e-07	CAT-MUL	LOGISTIC-BINARY	100000	UK Biobank Assessment Centre	100025	Touchscreen	100050	Lifestyle and environment
20003 category:1140888266	Treatment/medication code: warfarin	2.89254987530266e-07	CAT-MUL	LOGISTIC-BINARY	100000	UK Biobank Assessment Centre	100071	Verbal interview	100075	Medications
20004 category:1369	Operation code: lumpectomy	3.22247678264234e-07	CAT-MUL	LOGISTIC-BINARY	100000	UK Biobank Assessment Centre	100071	Verbal interview	100076	Operations
41245 category:1310	Main speciality of consultant (recoded): General medicine	3.40118484548637e-07	CAT-MUL	LOGISTIC-BINARY	100091	Health-related outcomes	2000	Hospital in-patient	2001	Admission and discharge
6164 category:100	Types of physical activity in last 4 weeks	3.64338916424693e-07	CAT-MUL	LOGISTIC-BINARY	100000	UK Biobank Assessment Centre	100025	Touchscreen	100050	Lifestyle and environment
41204 category:M179	Diagnoses - secondary ICD10: M17.9 Gonarthrosis unspecified	3.67917063419618e-07	CAT-MUL	LOGISTIC-BINARY	100091	Health-related outcomes	2000	Hospital in-patient	2002	Diagnoses
20004 category:1496	Operation code: knee surgery (not replacement)	3.78291455540846e-07	CAT-MUL	LOGISTIC-BINARY	100000	UK Biobank Assessment Centre	100071	Verbal interview	100076	Operations
20111 category:1	Illnesses of siblings: Heart disease	3.97561658935817e-07	CAT-MUL	LOGISTIC-BINARY	100000	UK Biobank Assessment Centre	100025	Touchscreen	100034	Family history
41204 category:E780	Diagnoses - secondary ICD10: E78.0 Pure hypercholesterolaemia	4.57671534115181e-07	CAT-MUL	LOGISTIC-BINARY	100091	Health-related outcomes	2000	Hospital in-patient	2002	Diagnoses
41204 category:Z867	Diagnoses - secondary ICD10: Z86.7 Personal history of diseases of the circulatory system	4.86738384019554e-07	CAT-MUL	LOGISTIC-BINARY	100091	Health-related outcomes	2000	Hospital in-patient	2002	Diagnoses
41246 category:1530	Treatment speciality of consultant (recoded): General surgery	5.09736988890136e-07	CAT-MUL	LOGISTIC-BINARY	100091	Health-related outcomes	2000	Hospital in-patient	2001	Admission and discharge
41210 category:Z846	Operative procedures - secondary OPCS: Z84.6 Knee joint	5.59412312008463e-07	CAT-MUL	LOGISTIC-BINARY	100091	Health-related outcomes	2000	Hospital in-patient	2005	Operations
2764	Age at last live birth	6.29883709359007e-07	INTEGER	LINEAR	100000	UK Biobank Assessment Centre	100025	Touchscreen	100068	Sex-specific factors
3546	Age last used hormone-replacement therapy (HRT)	6.70965180042976e-07	INTEGER	LINEAR	100000	UK Biobank Assessment Centre	100025	Touchscreen	100068	Sex-specific factors
22403	Anterior thigh lean muscle volume (right)	7.40335739381223e-07	CONTINUOUS	LINEAR	100000	UK Biobank Assessment Centre	100003	Imaging	105	Abdominal MRI
20003 category:1140888552	Treatment/medication code: enalapril	7.76974734374624e-07	CAT-MUL	LOGISTIC-BINARY	100000	UK Biobank Assessment Centre	100071	Verbal interview	100075	Medications
20001 category:1002	Cancer code self-reported: breast cancer	7.81547650690392e-07	CAT-MUL	LOGISTIC-BINARY	100000	UK Biobank Assessment Centre	100071	Verbal interview	100074	Medical conditions
41253 category:18	Source of inpatient record: UK HES In Patient (2015 format)	8.03083213467391e-07	CAT-MUL	LOGISTIC-BINARY	100091	Health-related outcomes	2000	Hospital in-patient	2001	Admission and discharge
41246 category:1160	Treatment speciality of consultant (recoded): Cardiology	8.38765215125408e-07	CAT-MUL	LOGISTIC-BINARY	100091	Health-related outcomes	2000	Hospital in-patient	2001	Admission and discharge
41235	Spells in hospital	8.51803367278033e-07	INTEGER	ORDERED-LOGISTIC	100091	Health-related outcomes	2000	Hospital in-patient	2001	Admission and discharge
41210 category:W581	Operative procedures - secondary OPCS: W58.1 Primary resurfacing arthroplasty of joint	9.64545436311175e-07	CAT-MUL	LOGISTIC-BINARY	100091	Health-related outcomes	2000	Hospital in-patient	2005	Operations
20107 category:1	Illnesses of father: Heart disease	9.72162796489671e-07	CAT-MUL	LOGISTIC-BINARY	100000	UK Biobank Assessment Centre	100025	Touchscreen	100034	Family history
2473	Other serious medical condition/disability diagnosed by doctor	9.74090234947339e-07	CAT-SIN	LOGISTIC-BINARY	100000	UK Biobank Assessment Centre	100025	Touchscreen	100036	Health and medical history
41204 category:E113	Diagnoses - secondary ICD10: E11.3 With ophthalmic complications	1.12446741406282e-06	CAT-MUL	LOGISTIC-BINARY	100091	Health-related outcomes	2000	Hospital in-patient	2002	Diagnoses
20003 category:1140864992	Treatment/medication code: tramadol	1.13080720521317e-06	CAT-MUL	LOGISTIC-BINARY	100000	UK Biobank Assessment Centre	100071	Verbal interview	100075	Medications
826	Job involves shift work	1.1921001279718e-06	CAT-SIN	ORDERED-LOGISTIC	100000	UK Biobank Assessment Centre	100025	Touchscreen	100062	Sociodemographics
2754	Age at first live birth	1.2242345782128e-06	INTEGER	LINEAR	100000	UK Biobank Assessment Centre	100025	Touchscreen	100068	Sex-specific factors
20003 category:1140923346	Treatment/medication code: co-codamol	1.23070150997112e-06	CAT-MUL	LOGISTIC-BINARY	100000	UK Biobank Assessment Centre	100071	Verbal interview	100075	Medications
1528	Water intake	1.29256507081899e-06	INTEGER	ORDERED-LOGISTIC	100000	UK Biobank Assessment Centre	100025	Touchscreen	100050	Lifestyle and environment
1980	Worrier / anxious feelings	1.4473185160327e-06	CAT-SIN	LOGISTIC-BINARY	100000	UK Biobank Assessment Centre	100025	Touchscreen	100059	Psychosocial factors
23307	Pelvis bone area	1.4981046129277e-06	CONTINUOUS	LINEAR	100000	UK Biobank Assessment Centre	100003	Imaging	103	DXA assessment
6150 category:2	Vascular/heart problems diagnosed by doctor: Angina	1.52243075354721e-06	CAT-MUL	LOGISTIC-BINARY	100000	UK Biobank Assessment Centre	100025	Touchscreen	100036	Health and medical history
41202 category:I802	Diagnoses - main ICD10: I80.2 Phlebitis and thrombophlebitis of other deep vessels of lower extremities	1.53442065572453e-06	CAT-MUL	LOGISTIC-BINARY	100091	Health-related outcomes	2000	Hospital in-patient	2002	Diagnoses
25743	Inverted temporal signal-to-noise ratio in pre-processed rfMRI	1.58787559583052e-06	CONTINUOUS	LINEAR	100000	UK Biobank Assessment Centre	100003	Imaging	100	Brain MRI
20003 category:1141168680	Treatment/medication code: orlistat	1.62807822581405e-06	CAT-MUL	LOGISTIC-BINARY	100000	UK Biobank Assessment Centre	100071	Verbal interview	100075	Medications
41204 category:I839	Diagnoses - secondary ICD10: I83.9 Varicose veins of lower extremities without ulcer or inflammation	1.65042212732017e-06	CAT-MUL	LOGISTIC-BINARY	100091	Health-related outcomes	2000	Hospital in-patient	2002	Diagnoses
41249 category:2001	Methods of admission to hospital (recoded): Emergency admission: A&E	1.66070082435328e-06	CAT-MUL	LOGISTIC-BINARY	100091	Health-related outcomes	2000	Hospital in-patient	2001	Admission and discharge
20002 category:1074	Non-cancer illness code self-reported: angina	1.69319112587488e-06	CAT-MUL	LOGISTIC-BINARY	100000	UK Biobank Assessment Centre	100071	Verbal interview	100074	Medical conditions
2020	Loneliness isolation	1.72086914584284e-06	CAT-SIN	LOGISTIC-BINARY	100000	UK Biobank Assessment Centre	100025	Touchscreen	100059	Psychosocial factors
6146 category:1	Attendance/disability/mobility allowance: Attendance allowance	1.74975177992273e-06	CAT-MUL	LOGISTIC-BINARY	100000	UK Biobank Assessment Centre	100025	Touchscreen	100062	Sociodemographics
41204 category:I258	Diagnoses - secondary ICD10: I25.8 Other forms of chronic ischaemic heart disease	1.76372855082034e-06	CAT-MUL	LOGISTIC-BINARY	100091	Health-related outcomes	2000	Hospital in-patient	2002	Diagnoses
20002 category:1466	Non-cancer illness code self-reported: gout	1.78015421019339e-06	CAT-MUL	LOGISTIC-BINARY	100000	UK Biobank Assessment Centre	100071	Verbal interview	100074	Medical conditions
2395 baseline:1	Hair/balding pattern	1.81472001037223e-06	CAT-SIN	MULTINOMIAL-LOGISTIC	100000	UK Biobank Assessment Centre	100025	Touchscreen	100068	Sex-specific factors
41204 category:L309	Diagnoses - secondary ICD10: L30.9 Dermatitis unspecified	1.87876734605337e-06	CAT-MUL	LOGISTIC-BINARY	100091	Health-related outcomes	2000	Hospital in-patient	2002	Diagnoses
6154 category:6	Medication for pain relief constipation heartburn: Laxatives (e.g. Dulcolax Senokot)	1.95181490269822e-06	CAT-MUL	LOGISTIC-BINARY	100000	UK Biobank Assessment Centre	100025	Touchscreen	100036	Health and medical history
20003 category:1141156836	Treatment/medication code: candesartan cilexetil	2.19041730963277e-06	CAT-MUL	LOGISTIC-BINARY	100000	UK Biobank Assessment Centre	100071	Verbal interview	100075	Medications
20003 category:1140860840	Treatment/medication code: nitrolingual 400micrograms spray	2.35455166075155e-06	CAT-MUL	LOGISTIC-BINARY	100000	UK Biobank Assessment Centre	100071	Verbal interview	100075	Medications
41204 category:M5499	Diagnoses - secondary ICD10: M54.99 Dorsalgia unspecified (Site unspecified)	2.4970439377162e-06	CAT-MUL	LOGISTIC-BINARY	100091	Health-related outcomes	2000	Hospital in-patient	2002	Diagnoses
1737	Childhood sunburn occasions	2.51295339490429e-06	INTEGER	ORDERED-LOGISTIC	100000	UK Biobank Assessment Centre	100025	Touchscreen	100050	Lifestyle and environment
25742	Mean tfMRI head motion averaged across space and time points	2.68802472136775e-06	CONTINUOUS	LINEAR	100000	UK Biobank Assessment Centre	100003	Imaging	100	Brain MRI
41204 category:J449	Diagnoses - secondary ICD10: J44.9 Chronic obstructive pulmonary disease unspecified	2.77711900196898e-06	CAT-MUL	LOGISTIC-BINARY	100091	Health-related outcomes	2000	Hospital in-patient	2002	Diagnoses
1239	Current tobacco smoking	3.12099140244197e-06	CAT-SIN	ORDERED-LOGISTIC	100000	UK Biobank Assessment Centre	100025	Touchscreen	100050	Lifestyle and environment
41202 category:K802	Diagnoses - main ICD10: K80.2 Calculus of gallbladder without cholecystitis	3.14776516073985e-06	CAT-MUL	LOGISTIC-BINARY	100091	Health-related outcomes	2000	Hospital in-patient	2002	Diagnoses
20003 category:1141177600	Treatment/medication code: rosiglitazone	3.19733135860209e-06	CAT-MUL	LOGISTIC-BINARY	100000	UK Biobank Assessment Centre	100071	Verbal interview	100075	Medications
30080	Platelet count	3.45883556767417e-06	CONTINUOUS	LINEAR	100078	Biological samples	100079	Assay results	100080	Blood assays
20003 category:1141191044	Treatment/medication code: levothyroxine sodium	3.48320911675381e-06	CAT-MUL	LOGISTIC-BINARY	100000	UK Biobank Assessment Centre	100071	Verbal interview	100075	Medications
100250	Instant coffee intake	3.8818486106392e-06	CAT-SIN	ORDERED-LOGISTIC	100089	Online follow-up	100090	Diet by 24-hour recall	100104	Hot/cold beverages yesterday
41200 category:G303	Operative procedures - main OPCS: G30.3 Partitioning of stomach using band	4.08195976800811e-06	CAT-MUL	LOGISTIC-BINARY	100091	Health-related outcomes	2000	Hospital in-patient	2005	Operations
41200 category:T242	Operative procedures - main OPCS: T24.2 Repair of umbilical hernia using insert of prosthetic material	4.43504006209745e-06	CAT-MUL	LOGISTIC-BINARY	100091	Health-related outcomes	2000	Hospital in-patient	2005	Operations
41200 category:W371	Operative procedures - main OPCS: W37.1 Primary total prosthetic replacement of hip joint using cement	4.50171081583348e-06	CAT-MUL	LOGISTIC-BINARY	100091	Health-related outcomes	2000	Hospital in-patient	2005	Operations
41204 category:I252	Diagnoses - secondary ICD10: I25.2 Old myocardial infarction	4.56685377830611e-06	CAT-MUL	LOGISTIC-BINARY	100091	Health-related outcomes	2000	Hospital in-patient	2002	Diagnoses
680 baseline:1	Own or rent accommodation lived in	6.28041010871416e-06	CAT-SIN	MULTINOMIAL-LOGISTIC	100000	UK Biobank Assessment Centre	100025	Touchscreen	100062	Sociodemographics
2744	Birth weight of first child	6.3497041274416e-06	INTEGER	ORDERED-LOGISTIC	100000	UK Biobank Assessment Centre	100025	Touchscreen	100068	Sex-specific factors
6152 category:8	Blood clot DVT bronchitis emphysema asthma rhinitis eczema allergy diagnosed by doctor: Asthma	6.61537188883255e-06	CAT-MUL	LOGISTIC-BINARY	100000	UK Biobank Assessment Centre	100025	Touchscreen	100036	Health and medical history
2784	Ever taken oral contraceptive pill	6.78974243416018e-06	CAT-SIN	LOGISTIC-BINARY	100000	UK Biobank Assessment Centre	100025	Touchscreen	100068	Sex-specific factors
41204 category:Z951	Diagnoses - secondary ICD10: Z95.1 Presence of aortocoronary bypass graft	7.38327982070096e-06	CAT-MUL	LOGISTIC-BINARY	100091	Health-related outcomes	2000	Hospital in-patient	2002	Diagnoses
41245 category:1070	Main speciality of consultant (recoded): Cardiology	8.56385703101487e-06	CAT-MUL	LOGISTIC-BINARY	100091	Health-related outcomes	2000	Hospital in-patient	2001	Admission and discharge
41202 category:E669	Diagnoses - main ICD10: E66.9 Obesity unspecified	8.64303139996108e-06	CAT-MUL	LOGISTIC-BINARY	100091	Health-related outcomes	2000	Hospital in-patient	2002	Diagnoses
41202 category:M169	Diagnoses - main ICD10: M16.9 Coxarthrosis unspecified	8.83270566741654e-06	CAT-MUL	LOGISTIC-BINARY	100091	Health-related outcomes	2000	Hospital in-patient	2002	Diagnoses
20002 category:1111	Non-cancer illness code self-reported: asthma	8.95521447410096e-06	CAT-MUL	LOGISTIC-BINARY	100000	UK Biobank Assessment Centre	100071	Verbal interview	100074	Medical conditions
41204 category:Z538	Diagnoses - secondary ICD10: Z53.8 Procedure not carried out for other reasons	9.20028825571317e-06	CAT-MUL	LOGISTIC-BINARY	100091	Health-related outcomes	2000	Hospital in-patient	2002	Diagnoses
20004 category:1095	Operation code: coronary artery bypass grafts (cabg)	9.3200040045366e-06	CAT-MUL	LOGISTIC-BINARY	100000	UK Biobank Assessment Centre	100071	Verbal interview	100076	Operations
100390	Tea consumed	9.45877239479953e-06	CAT-SIN	LOGISTIC-BINARY	100089	Online follow-up	100090	Diet by 24-hour recall	100104	Hot/cold beverages yesterday
41200 category:W901	Operative procedures - main OPCS: W90.1 Aspiration of joint	9.60835026507259e-06	CAT-MUL	LOGISTIC-BINARY	100091	Health-related outcomes	2000	Hospital in-patient	2005	Operations
6159 category:1	Pain type(s) experienced in last month: Headache	9.90835091742582e-06	CAT-MUL	LOGISTIC-BINARY	100000	UK Biobank Assessment Centre	100025	Touchscreen	100036	Health and medical history
22608 category:1	Workplace very hot	1.03101878032172e-05	CAT-MUL	LOGISTIC-BINARY	100089	Online follow-up	123	Work environment	130	Employment history
20002 category:1309	Non-cancer illness code self-reported: osteoporosis	1.07912520881884e-05	CAT-MUL	LOGISTIC-BINARY	100000	UK Biobank Assessment Centre	100071	Verbal interview	100074	Medical conditions
6139 category:3	Gas or solid-fuel cooking/heating: An open solid fuel fire that you use regularly in winter time	1.14182700192623e-05	CAT-MUL	LOGISTIC-BINARY	100000	UK Biobank Assessment Centre	100025	Touchscreen	100062	Sociodemographics
41204 category:I517	Diagnoses - secondary ICD10: I51.7 Cardiomegaly	1.1875518415461e-05	CAT-MUL	LOGISTIC-BINARY	100091	Health-related outcomes	2000	Hospital in-patient	2002	Diagnoses
20117 baseline:2	Alcohol drinker status	1.21250169112939e-05	CAT-SIN	MULTINOMIAL-LOGISTIC	100000	UK Biobank Assessment Centre	100025	Touchscreen	100050	Lifestyle and environment
41204 category:M1399	Diagnoses - secondary ICD10: M13.99 Arthritis unspecified (Site unspecified)	1.21314432602883e-05	CAT-MUL	LOGISTIC-BINARY	100091	Health-related outcomes	2000	Hospital in-patient	2002	Diagnoses
20110 category:100	Illnesses of mother	1.29244540439778e-05	CAT-MUL	LOGISTIC-BINARY	100000	UK Biobank Assessment Centre	100025	Touchscreen	100034	Family history
20002 category:1123	Non-cancer illness code self-reported: sleep apnoea	1.39472166161769e-05	CAT-MUL	LOGISTIC-BINARY	100000	UK Biobank Assessment Centre	100071	Verbal interview	100074	Medical conditions
20003 category:1140866116	Treatment/medication code: frusemide	1.39518742930599e-05	CAT-MUL	LOGISTIC-BINARY	100000	UK Biobank Assessment Centre	100071	Verbal interview	100075	Medications
30190	Monocyte percentage	1.42175566276251e-05	CONTINUOUS	LINEAR	100078	Biological samples	100079	Assay results	100080	Blood assays
22423	LV stroke volume	1.4406104056435e-05	INTEGER	LINEAR	100000	UK Biobank Assessment Centre	100003	Imaging	102	Heart MRI
6150 category:1	Vascular/heart problems diagnosed by doctor: Heart attack	1.51091142541358e-05	CAT-MUL	LOGISTIC-BINARY	100000	UK Biobank Assessment Centre	100025	Touchscreen	100036	Health and medical history
1787	Maternal smoking around birth	1.59925007656906e-05	CAT-SIN	LOGISTIC-BINARY	100000	UK Biobank Assessment Centre	100025	Touchscreen	100033	Early life factors
20003 category:1141146234	Treatment/medication code: atorvastatin	1.62802411731173e-05	CAT-MUL	LOGISTIC-BINARY	100000	UK Biobank Assessment Centre	100071	Verbal interview	100075	Medications
41202 category:K805	Diagnoses - main ICD10: K80.5 Calculus of bile duct without cholangitis or cholecystitis	1.63329141612323e-05	CAT-MUL	LOGISTIC-BINARY	100091	Health-related outcomes	2000	Hospital in-patient	2002	Diagnoses
20107 category:100	Illnesses of father	1.75269280525179e-05	CAT-MUL	LOGISTIC-BINARY	100000	UK Biobank Assessment Centre	100025	Touchscreen	100034	Family history
90144	Fraction acceleration <= 600 milli-gravities	1.76135336175273e-05	CONTINUOUS	ORDERED-LOGISTIC	100088	Additional exposures	1008	Physical activity measurement	1010	Acceleration intensity distribution
41249 category:2002	Methods of admission to hospital (recoded): Emergency admission: GP	1.81723593870528e-05	CAT-MUL	LOGISTIC-BINARY	100091	Health-related outcomes	2000	Hospital in-patient	2001	Admission and discharge
1180	Morning/evening person (chronotype)	1.83592355790062e-05	CAT-SIN	ORDERED-LOGISTIC	100000	UK Biobank Assessment Centre	100025	Touchscreen	100050	Lifestyle and environment
22607 category:1	Workplace very cold	1.94584074582994e-05	CAT-MUL	LOGISTIC-BINARY	100089	Online follow-up	123	Work environment	130	Employment history
2159	Ever had same-sex intercourse	2.00259300674496e-05	CAT-SIN	LOGISTIC-BINARY	100000	UK Biobank Assessment Centre	100025	Touchscreen	100050	Lifestyle and environment
6149 category:4	Mouth/teeth dental problems: Loose teeth	2.03703368079491e-05	CAT-MUL	LOGISTIC-BINARY	100000	UK Biobank Assessment Centre	100025	Touchscreen	100036	Health and medical history
51	Seated height	2.06515025552212e-05	CONTINUOUS	LINEAR	100000	UK Biobank Assessment Centre	100006	Physical measures	100008	Anthropometry
20002 category:1075	Non-cancer illness code self-reported: heart attack/myocardial infarction	2.09047376864278e-05	CAT-MUL	LOGISTIC-BINARY	100000	UK Biobank Assessment Centre	100071	Verbal interview	100074	Medical conditions
30210	Eosinophill percentage	2.11113839926368e-05	CONTINUOUS	LINEAR	100078	Biological samples	100079	Assay results	100080	Blood assays
41200 category:K634	Operative procedures - main OPCS: K63.4 Coronary arteriography using two catheters	2.229377609508e-05	CAT-MUL	LOGISTIC-BINARY	100091	Health-related outcomes	2000	Hospital in-patient	2005	Operations
20004 category:1484	Operation code: pilonidal sinus surgery (anal)	2.34029515714184e-05	CAT-MUL	LOGISTIC-BINARY	100000	UK Biobank Assessment Centre	100071	Verbal interview	100076	Operations
41210 category:J439	Operative procedures - secondary OPCS: J43.9 Unspecified diagnostic endoscopic retrograde examination of bile duct and pancreatic duct	2.34150342573518e-05	CAT-MUL	LOGISTIC-BINARY	100091	Health-related outcomes	2000	Hospital in-patient	2005	Operations
41204 category:L97	Diagnoses - secondary ICD10: L97 Ulcer of lower limb not elsewhere classified	2.38098228262836e-05	CAT-MUL	LOGISTIC-BINARY	100091	Health-related outcomes	2000	Hospital in-patient	2002	Diagnoses
23318	Legs combined bone area	2.39369798796074e-05	CONTINUOUS	LINEAR	100000	UK Biobank Assessment Centre	100003	Imaging	103	DXA assessment
6153 category:3	Medication for cholesterol blood pressure diabetes or take exogenous hormones: Insulin	2.39918446758706e-05	CAT-MUL	LOGISTIC-BINARY	100000	UK Biobank Assessment Centre	100025	Touchscreen	100036	Health and medical history
41202 category:M161	Diagnoses - main ICD10: M16.1 Other primary coxarthrosis	2.44794425761703e-05	CAT-MUL	LOGISTIC-BINARY	100091	Health-related outcomes	2000	Hospital in-patient	2002	Diagnoses
20003 category:1140874420	Treatment/medication code: quinine	2.5280415988957e-05	CAT-MUL	LOGISTIC-BINARY	100000	UK Biobank Assessment Centre	100071	Verbal interview	100075	Medications
41200 category:D106	Operative procedures - main OPCS: D10.6 Revision of mastoidectomy	2.58159294281081e-05	CAT-MUL	LOGISTIC-BINARY	100091	Health-related outcomes	2000	Hospital in-patient	2005	Operations
2814	Ever used hormone-replacement therapy (HRT)	2.74540080734761e-05	CAT-SIN	LOGISTIC-BINARY	100000	UK Biobank Assessment Centre	100025	Touchscreen	100068	Sex-specific factors
41204 category:I500	Diagnoses - secondary ICD10: I50.0 Congestive heart failure	2.77569665085084e-05	CAT-MUL	LOGISTIC-BINARY	100091	Health-related outcomes	2000	Hospital in-patient	2002	Diagnoses
41200 category:J381	Operative procedures - main OPCS: J38.1 Endoscopic sphincterotomy of sphincter of Oddi and removal of calculus HFQ	2.81117635301104e-05	CAT-MUL	LOGISTIC-BINARY	100091	Health-related outcomes	2000	Hospital in-patient	2005	Operations
100460	Added milk to standard tea	2.98548938839574e-05	CAT-SIN	ORDERED-LOGISTIC	100089	Online follow-up	100090	Diet by 24-hour recall	100104	Hot/cold beverages yesterday
41245 category:1350	Main speciality of consultant (recoded): General surgery	3.00609033150945e-05	CAT-MUL	LOGISTIC-BINARY	100091	Health-related outcomes	2000	Hospital in-patient	2001	Admission and discharge
41204 category:M751	Diagnoses - secondary ICD10: M75.1 Rotator cuff syndrome	3.03465821991411e-05	CAT-MUL	LOGISTIC-BINARY	100091	Health-related outcomes	2000	Hospital in-patient	2002	Diagnoses
41204 category:Z871	Diagnoses - secondary ICD10: Z87.1 Personal history of diseases of the digestive system	3.14832047602985e-05	CAT-MUL	LOGISTIC-BINARY	100091	Health-related outcomes	2000	Hospital in-patient	2002	Diagnoses
41200 category:T202	Operative procedures - main OPCS: T20.2 Primary repair of inguinal hernia using insert of prosthetic material	3.18578780115793e-05	CAT-MUL	LOGISTIC-BINARY	100091	Health-related outcomes	2000	Hospital in-patient	2005	Operations
2415	Had major operations	3.2038155778691e-05	CAT-SIN	LOGISTIC-BINARY	100000	UK Biobank Assessment Centre	100025	Touchscreen	100036	Health and medical history
41204 category:Z880	Diagnoses - secondary ICD10: Z88.0 Personal history of allergy to penicillin	3.23921469462792e-05	CAT-MUL	LOGISTIC-BINARY	100091	Health-related outcomes	2000	Hospital in-patient	2002	Diagnoses
1379	Lamb/mutton intake	3.27568563881434e-05	CAT-SIN	ORDERED-LOGISTIC	100000	UK Biobank Assessment Centre	100025	Touchscreen	100050	Lifestyle and environment
6153 category:100	Medication for cholesterol blood pressure diabetes or take exogenous hormones	3.42633530563691e-05	CAT-MUL	LOGISTIC-BINARY	100000	UK Biobank Assessment Centre	100025	Touchscreen	100036	Health and medical history
41210 category:Y534	Operative procedures - secondary OPCS: Y53.4 Approach to organ under fluoroscopic control	3.52158021973627e-05	CAT-MUL	LOGISTIC-BINARY	100091	Health-related outcomes	2000	Hospital in-patient	2005	Operations
41202 category:E119	Diagnoses - main ICD10: E11.9 Without complications	3.5350973629413e-05	CAT-MUL	LOGISTIC-BINARY	100091	Health-related outcomes	2000	Hospital in-patient	2002	Diagnoses
22506 baseline:114	Tobacco smoking	3.5629139369348e-05	CAT-SIN	MULTINOMIAL-LOGISTIC	100089	Online follow-up	123	Work environment	132	Medical information
41202 category:T840	Diagnoses - main ICD10: T84.0 Mechanical complication of internal joint prosthesis	3.62230570839195e-05	CAT-MUL	LOGISTIC-BINARY	100091	Health-related outcomes	2000	Hospital in-patient	2002	Diagnoses
3526	Mother's age at death	3.66478267139974e-05	INTEGER	LINEAR	100000	UK Biobank Assessment Centre	100025	Touchscreen	100034	Family history
22421	LV end diastolic volume	3.8556407594891e-05	INTEGER	LINEAR	100000	UK Biobank Assessment Centre	100003	Imaging	102	Heart MRI
120 baseline:1	Birth weight known	3.8911448331703e-05	CAT-SIN	MULTINOMIAL-LOGISTIC	100000	UK Biobank Assessment Centre	100071	Verbal interview	100072	Early life factors
41202 category:K429	Diagnoses - main ICD10: K42.9 Umbilical hernia without obstruction or gangrene	3.90482591106538e-05	CAT-MUL	LOGISTIC-BINARY	100091	Health-related outcomes	2000	Hospital in-patient	2002	Diagnoses
20544 category:12	Mental health problems ever diagnosed by a professional: Bulimia nervosa	4.02885057398239e-05	CAT-MUL	LOGISTIC-BINARY	100089	Online follow-up	136	Mental health	137	Mental distress
728	Number of vehicles in household	4.07120770281898e-05	CAT-SIN	ORDERED-LOGISTIC	100000	UK Biobank Assessment Centre	100025	Touchscreen	100062	Sociodemographics
20003 category:2038459814	Treatment/medication code: digoxin	4.16969934172384e-05	CAT-MUL	LOGISTIC-BINARY	100000	UK Biobank Assessment Centre	100071	Verbal interview	100075	Medications
6164 category:1	Types of physical activity in last 4 weeks: Walking for pleasure (not as a means of transport)	4.27411541482059e-05	CAT-MUL	LOGISTIC-BINARY	100000	UK Biobank Assessment Centre	100025	Touchscreen	100050	Lifestyle and environment
6159 category:4	Pain type(s) experienced in last month: Back pain	4.47412545404134e-05	CAT-MUL	LOGISTIC-BINARY	100000	UK Biobank Assessment Centre	100025	Touchscreen	100036	Health and medical history
41204 category:M159	Diagnoses - secondary ICD10: M15.9 Polyarthrosis unspecified	4.57454896527923e-05	CAT-MUL	LOGISTIC-BINARY	100091	Health-related outcomes	2000	Hospital in-patient	2002	Diagnoses
90045	Average acceleration 18:00 - 18:59	4.70919465837967e-05	CONTINUOUS	LINEAR	100088	Additional exposures	1008	Physical activity measurement	1009	Acceleration averages
20514	Recent lack of interest or pleasure in doing things	4.71710946115067e-05	CAT-SIN	ORDERED-LOGISTIC	100089	Online follow-up	136	Mental health	138	Depression
23230	Legs BMC (bone mineral content)	4.78484216074578e-05	CONTINUOUS	LINEAR	100000	UK Biobank Assessment Centre	100003	Imaging	103	DXA assessment
41200 category:S472	Operative procedures - main OPCS: S47.2 Drainage of lesion of skin NEC	5.03792456764008e-05	CAT-MUL	LOGISTIC-BINARY	100091	Health-related outcomes	2000	Hospital in-patient	2005	Operations
41232 category:10	Administrative and legal statuses: NHS patient: not formally detained	5.13111977695129e-05	CAT-MUL	LOGISTIC-BINARY	100091	Health-related outcomes	2000	Hospital in-patient	2001	Admission and discharge
41202 category:K801	Diagnoses - main ICD10: K80.1 Calculus of gallbladder with other cholecystitis	5.27681237051642e-05	CAT-MUL	LOGISTIC-BINARY	100091	Health-related outcomes	2000	Hospital in-patient	2002	Diagnoses
90143	Fraction acceleration <= 500 milli-gravities	5.30907453088321e-05	CONTINUOUS	ORDERED-LOGISTIC	100088	Additional exposures	1008	Physical activity measurement	1010	Acceleration intensity distribution
41204 category:I251	Diagnoses - secondary ICD10: I25.1 Atherosclerotic heart disease	5.45015069518915e-05	CAT-MUL	LOGISTIC-BINARY	100091	Health-related outcomes	2000	Hospital in-patient	2002	Diagnoses
41202 category:I800	Diagnoses - main ICD10: I80.0 Phlebitis and thrombophlebitis of superficial vessels of lower extremities	5.67137409902816e-05	CAT-MUL	LOGISTIC-BINARY	100091	Health-related outcomes	2000	Hospital in-patient	2002	Diagnoses
41204 category:R600	Diagnoses - secondary ICD10: R60.0 Localised oedema	5.74584040960372e-05	CAT-MUL	LOGISTIC-BINARY	100091	Health-related outcomes	2000	Hospital in-patient	2002	Diagnoses
41204 category:G590	Diagnoses - secondary ICD10: G59.0 Diabetic mononeuropathy	5.92651158196879e-05	CAT-MUL	LOGISTIC-BINARY	100091	Health-related outcomes	2000	Hospital in-patient	2002	Diagnoses
41202 category:G510	Diagnoses - main ICD10: G51.0 Bell's palsy	6.01740114881761e-05	CAT-MUL	LOGISTIC-BINARY	100091	Health-related outcomes	2000	Hospital in-patient	2002	Diagnoses
41210 category:Y767	Operative procedures - secondary OPCS: Y76.7 Arthroscopic approach to joint	6.10563987604738e-05	CAT-MUL	LOGISTIC-BINARY	100091	Health-related outcomes	2000	Hospital in-patient	2005	Operations
6138 category:3	Qualifications: O levels/GCSEs or equivalent	6.29044906893069e-05	CAT-MUL	LOGISTIC-BINARY	100000	UK Biobank Assessment Centre	100025	Touchscreen	100062	Sociodemographics
20107 category:8	Illnesses of father: High blood pressure	6.42181369520317e-05	CAT-MUL	LOGISTIC-BINARY	100000	UK Biobank Assessment Centre	100025	Touchscreen	100034	Family history
22613 category:1	Worked with paints thinners or glues	6.48639143703966e-05	CAT-MUL	LOGISTIC-BINARY	100089	Online follow-up	123	Work environment	130	Employment history
20003 category:1140861998	Treatment/medication code: ventolin 100micrograms inhaler	6.57225241835547e-05	CAT-MUL	LOGISTIC-BINARY	100000	UK Biobank Assessment Centre	100071	Verbal interview	100075	Medications
6159 category:100	Pain type(s) experienced in last month	6.74000717581411e-05	CAT-MUL	LOGISTIC-BINARY	100000	UK Biobank Assessment Centre	100025	Touchscreen	100036	Health and medical history
22407	Visceral adipose tissue volume (VAT)	6.90101061168554e-05	CONTINUOUS	LINEAR	100000	UK Biobank Assessment Centre	100003	Imaging	105	Abdominal MRI
41204 category:E059	Diagnoses - secondary ICD10: E05.9 Thyrotoxicosis unspecified	6.91779005012309e-05	CAT-MUL	LOGISTIC-BINARY	100091	Health-related outcomes	2000	Hospital in-patient	2002	Diagnoses
6145 category:6	Illness injury bereavement stress in last 2 years: Financial difficulties	7.02774331747841e-05	CAT-MUL	LOGISTIC-BINARY	100000	UK Biobank Assessment Centre	100025	Touchscreen	100059	Psychosocial factors
40002 category:E149	Contributory (secondary) causes of death: ICD10: E14.9 Without complications	7.38452041499599e-05	CAT-MUL	LOGISTIC-BINARY	100091	Health-related outcomes	100093	Death register	100093	Death register
90145	Fraction acceleration <= 700 milli-gravities	7.68198007361226e-05	CONTINUOUS	ORDERED-LOGISTIC	100088	Additional exposures	1008	Physical activity measurement	1010	Acceleration intensity distribution
100240	Coffee consumed	8.35503087166631e-05	CAT-SIN	LOGISTIC-BINARY	100089	Online follow-up	100090	Diet by 24-hour recall	100104	Hot/cold beverages yesterday
23304	Trunk bone area	9.20049413637691e-05	CONTINUOUS	LINEAR	100000	UK Biobank Assessment Centre	100003	Imaging	103	DXA assessment
20002 category:1564	Non-cancer illness code self-reported: antiphospholipid syndrome	9.24050114584579e-05	CAT-MUL	LOGISTIC-BINARY	100000	UK Biobank Assessment Centre	100071	Verbal interview	100074	Medical conditions
1160	Sleep duration	9.67828186778368e-05	INTEGER	ORDERED-LOGISTIC	100000	UK Biobank Assessment Centre	100025	Touchscreen	100050	Lifestyle and environment
6017	Able to walk or cycle unaided for 10 minutes	9.70834282101211e-05	CAT-SIN	ORDERED-LOGISTIC	100000	UK Biobank Assessment Centre	100006	Physical measures	100012	ECG during exercise
20002 category:1473	Non-cancer illness code self-reported: high cholesterol	9.7583750264466e-05	CAT-MUL	LOGISTIC-BINARY	100000	UK Biobank Assessment Centre	100071	Verbal interview	100074	Medical conditions
41200 category:T315	Operative procedures - main OPCS: T31.5 Drainage of anterior abdominal wall	9.98307755795093e-05	CAT-MUL	LOGISTIC-BINARY	100091	Health-related outcomes	2000	Hospital in-patient	2005	Operations
3637	Frequency of other exercises in last 4 weeks	0.000100896380068715	CAT-SIN	ORDERED-LOGISTIC	100000	UK Biobank Assessment Centre	100025	Touchscreen	100050	Lifestyle and environment
41202 category:I251	Diagnoses - main ICD10: I25.1 Atherosclerotic heart disease	0.000103899222780038	CAT-MUL	LOGISTIC-BINARY	100091	Health-related outcomes	2000	Hospital in-patient	2002	Diagnoses
41204 category:N179	Diagnoses - secondary ICD10: N17.9 Acute renal failure unspecified	0.000105833809297091	CAT-MUL	LOGISTIC-BINARY	100091	Health-related outcomes	2000	Hospital in-patient	2002	Diagnoses
41202 category:K409	Diagnoses - main ICD10: K40.9 Unilateral or unspecified inguinal hernia without obstruction or gangrene	0.000106667382548332	CAT-MUL	LOGISTIC-BINARY	100091	Health-related outcomes	2000	Hospital in-patient	2002	Diagnoses
981	Duration walking for pleasure	0.000107501660493809	CAT-SIN	ORDERED-LOGISTIC	100000	UK Biobank Assessment Centre	100025	Touchscreen	100050	Lifestyle and environment
22613 category:0	Worked with paints thinners or glues: Rarely/never	0.000113699696621482	CAT-MUL	LOGISTIC-BINARY	100089	Online follow-up	123	Work environment	130	Employment history
41204 category:M1999	Diagnoses - secondary ICD10: M19.99 Arthrosis unspecified (Site unspecified)	0.000116442198560598	CAT-MUL	LOGISTIC-BINARY	100091	Health-related outcomes	2000	Hospital in-patient	2002	Diagnoses
1170	Getting up in morning	0.000116911011542316	CAT-SIN	ORDERED-LOGISTIC	100000	UK Biobank Assessment Centre	100025	Touchscreen	100050	Lifestyle and environment
41200 category:K633	Operative procedures - main OPCS: K63.3 Angiocardiography of left side of heart NEC	0.000117442062244055	CAT-MUL	LOGISTIC-BINARY	100091	Health-related outcomes	2000	Hospital in-patient	2005	Operations
5119	3mm cylindrical power (left)	0.00011973441044357	CONTINUOUS	LINEAR	100000	UK Biobank Assessment Centre	100006	Physical measures	100013	Eye measures
90141	Fraction acceleration <= 450 milli-gravities	0.000122574960310989	CONTINUOUS	ORDERED-LOGISTIC	100088	Additional exposures	1008	Physical activity measurement	1010	Acceleration intensity distribution
41210 category:Y508	Operative procedures - secondary OPCS: Y50.8 Other specified approach through abdominal cavity	0.00012423239740296	CAT-MUL	LOGISTIC-BINARY	100091	Health-related outcomes	2000	Hospital in-patient	2005	Operations
23202	L1-L4 average width	0.000124930180836597	CONTINUOUS	LINEAR	100000	UK Biobank Assessment Centre	100003	Imaging	103	DXA assessment
20002 category:1625	Non-cancer illness code self-reported: cellulitis	0.00012545258807636	CAT-MUL	LOGISTIC-BINARY	100000	UK Biobank Assessment Centre	100071	Verbal interview	100074	Medical conditions
20002 category:1276	Non-cancer illness code self-reported: diabetic eye disease	0.000126674249111807	CAT-MUL	LOGISTIC-BINARY	100000	UK Biobank Assessment Centre	100071	Verbal interview	100074	Medical conditions
20003 category:1141174508	Treatment/medication code: reductil 10mg capsule	0.00013125018706856	CAT-MUL	LOGISTIC-BINARY	100000	UK Biobank Assessment Centre	100071	Verbal interview	100075	Medications
23320	Leg BMC (bone mineral content) (left)	0.000131251537589559	CONTINUOUS	LINEAR	100000	UK Biobank Assessment Centre	100003	Imaging	103	DXA assessment
25402	Mean OD in inferior cerebellar peduncle on FA skeleton (right)	0.000131304247852266	CONTINUOUS	LINEAR	100000	UK Biobank Assessment Centre	100003	Imaging	100	Brain MRI
41204 category:G990	Diagnoses - secondary ICD10: G99.0 Autonomic neuropathy in endocrine and metabolic diseases	0.000136172519797281	CAT-MUL	LOGISTIC-BINARY	100091	Health-related outcomes	2000	Hospital in-patient	2002	Diagnoses
6154 category:100	Medication for pain relief constipation heartburn	0.000136548091158272	CAT-MUL	LOGISTIC-BINARY	100000	UK Biobank Assessment Centre	100025	Touchscreen	100036	Health and medical history
41204 category:J849	Diagnoses - secondary ICD10: J84.9 Interstitial pulmonary disease unspecified	0.000141418947938649	CAT-MUL	LOGISTIC-BINARY	100091	Health-related outcomes	2000	Hospital in-patient	2002	Diagnoses
25162	Mean MO in inferior cerebellar peduncle on FA skeleton (right)	0.000142202968333774	CONTINUOUS	LINEAR	100000	UK Biobank Assessment Centre	100003	Imaging	100	Brain MRI
20002 category:1594	Non-cancer illness code self-reported: respiratory infection	0.000144574677542826	CAT-MUL	LOGISTIC-BINARY	100000	UK Biobank Assessment Centre	100071	Verbal interview	100074	Medical conditions
90142	Fraction acceleration <= 475 milli-gravities	0.000148861722945568	CONTINUOUS	ORDERED-LOGISTIC	100088	Additional exposures	1008	Physical activity measurement	1010	Acceleration intensity distribution
41204 category:N40	Diagnoses - secondary ICD10: N40 Hyperplasia of prostate	0.00015308343102108	CAT-MUL	LOGISTIC-BINARY	100091	Health-related outcomes	2000	Hospital in-patient	2002	Diagnoses
41202 category:K610	Diagnoses - main ICD10: K61.0 Anal abscess	0.000154206229672678	CAT-MUL	LOGISTIC-BINARY	100091	Health-related outcomes	2000	Hospital in-patient	2002	Diagnoses
2966	Age high blood pressure diagnosed	0.000156319238555896	INTEGER	LINEAR	100000	UK Biobank Assessment Centre	100025	Touchscreen	100036	Health and medical history
6164 category:3	Types of physical activity in last 4 weeks: Strenuous sports	0.000156530205693695	CAT-MUL	LOGISTIC-BINARY	100000	UK Biobank Assessment Centre	100025	Touchscreen	100050	Lifestyle and environment
1488	Tea intake	0.000162155406082638	INTEGER	LINEAR	100000	UK Biobank Assessment Centre	100025	Touchscreen	100050	Lifestyle and environment
6333	Duration spent answering each puzzle	0.000165350633374254	INTEGER	LINEAR	100000	UK Biobank Assessment Centre	100026	Cognitive function	501	Matrix pattern completion
41204 category:E662	Diagnoses - secondary ICD10: E66.2 Extreme obesity with alveolar hypoventilation	0.000166798898261923	CAT-MUL	LOGISTIC-BINARY	100091	Health-related outcomes	2000	Hospital in-patient	2002	Diagnoses
41204 category:M109	Diagnoses - secondary ICD10: M10.9 Gout unspecified	0.000169583033587118	CAT-MUL	LOGISTIC-BINARY	100091	Health-related outcomes	2000	Hospital in-patient	2002	Diagnoses
41204 category:I739	Diagnoses - secondary ICD10: I73.9 Peripheral vascular disease unspecified	0.000169902710559479	CAT-MUL	LOGISTIC-BINARY	100091	Health-related outcomes	2000	Hospital in-patient	2002	Diagnoses
100580	Alcohol consumed	0.000173246391414408	CAT-SIN	LOGISTIC-BINARY	100089	Online follow-up	100090	Diet by 24-hour recall	100100	Alcoholic beverages yesterday
41200 category:L746	Operative procedures - main OPCS: L74.6 Creation of graft fistula for dialysis	0.000178928163665953	CAT-MUL	LOGISTIC-BINARY	100091	Health-related outcomes	2000	Hospital in-patient	2005	Operations
21004	Number of puzzles correct	0.000182559761885291	INTEGER	ORDERED-LOGISTIC	100000	UK Biobank Assessment Centre	100026	Cognitive function	503	Tower rearranging
20004 category:1368	Operation code: mastectomy	0.000183420690554556	CAT-MUL	LOGISTIC-BINARY	100000	UK Biobank Assessment Centre	100071	Verbal interview	100076	Operations
6145 category:1	Illness injury bereavement stress in last 2 years: Serious illness injury or assault to yourself	0.000186259764274721	CAT-MUL	LOGISTIC-BINARY	100000	UK Biobank Assessment Centre	100025	Touchscreen	100059	Psychosocial factors
41204 category:E109	Diagnoses - secondary ICD10: E10.9 Without complications	0.000187793354018212	CAT-MUL	LOGISTIC-BINARY	100091	Health-related outcomes	2000	Hospital in-patient	2002	Diagnoses
41200 category:W852	Operative procedures - main OPCS: W85.2 Endoscopic irrigation of knee joint	0.000190702687288466	CAT-MUL	LOGISTIC-BINARY	100091	Health-related outcomes	2000	Hospital in-patient	2005	Operations
6382	Number of puzzles correct	0.000194755088554199	INTEGER	ORDERED-LOGISTIC	100000	UK Biobank Assessment Centre	100026	Cognitive function	503	Tower rearranging
90013	Standard deviation of acceleration	0.000199509436120272	CONTINUOUS	LINEAR	100088	Additional exposures	1008	Physical activity measurement	1009	Acceleration averages
41203 category:0093	Diagnoses - main ICD9: 0093 Diarrhoea of presumed infectious origin	0.000206296402757467	CAT-MUL	LOGISTIC-BINARY	100091	Health-related outcomes	2000	Hospital in-patient	2002	Diagnoses
1950	Sensitivity / hurt feelings	0.000208918297264607	CAT-SIN	LOGISTIC-BINARY	100000	UK Biobank Assessment Centre	100025	Touchscreen	100059	Psychosocial factors
1279	Exposure to tobacco smoke outside home	0.000211553117752162	INTEGER	ORDERED-LOGISTIC	100000	UK Biobank Assessment Centre	100025	Touchscreen	100050	Lifestyle and environment
41204 category:I872	Diagnoses - secondary ICD10: I87.2 Venous insufficiency (chronic) (peripheral)	0.000214331568463971	CAT-MUL	LOGISTIC-BINARY	100091	Health-related outcomes	2000	Hospital in-patient	2002	Diagnoses
6153 category:4	Medication for cholesterol blood pressure diabetes or take exogenous hormones: Hormone replacement therapy	0.00021753699446568	CAT-MUL	LOGISTIC-BINARY	100000	UK Biobank Assessment Centre	100025	Touchscreen	100036	Health and medical history
90046	Average acceleration 19:00 - 19:59	0.000220429673283408	CONTINUOUS	LINEAR	100088	Additional exposures	1008	Physical activity measurement	1009	Acceleration averages
41202 category:I48	Diagnoses - main ICD10: I48 Atrial fibrillation and flutter	0.000220724585799199	CAT-MUL	LOGISTIC-BINARY	100091	Health-related outcomes	2000	Hospital in-patient	2002	Diagnoses
41204 category:I501	Diagnoses - secondary ICD10: I50.1 Left ventricular failure	0.000230464152263316	CAT-MUL	LOGISTIC-BINARY	100091	Health-related outcomes	2000	Hospital in-patient	2002	Diagnoses
41202 category:G479	Diagnoses - main ICD10: G47.9 Sleep disorder unspecified	0.000231784957685945	CAT-MUL	LOGISTIC-BINARY	100091	Health-related outcomes	2000	Hospital in-patient	2002	Diagnoses
41210 category:M763	Operative procedures - secondary OPCS: M76.3 Optical urethrotomy	0.000244563620058708	CAT-MUL	LOGISTIC-BINARY	100091	Health-related outcomes	2000	Hospital in-patient	2005	Operations
4194	Pulse rate	0.000258708601006294	INTEGER	LINEAR	100000	UK Biobank Assessment Centre	100006	Physical measures	100007	Arterial stiffness
90088	No-wear time bias adjusted acceleration standard deviation	0.000259674126912999	CONTINUOUS	LINEAR	100088	Additional exposures	1008	Physical activity measurement	1009	Acceleration averages
1269	Exposure to tobacco smoke at home	0.000262722998904249	INTEGER	ORDERED-LOGISTIC	100000	UK Biobank Assessment Centre	100025	Touchscreen	100050	Lifestyle and environment
41249 category:1002	Methods of admission to hospital (recoded): Elective admission: Booked	0.000268710943763043	CAT-MUL	LOGISTIC-BINARY	100091	Health-related outcomes	2000	Hospital in-patient	2001	Admission and discharge
90091	No-wear time bias adjusted acceleration maximum	0.000279917355822855	CONTINUOUS	LINEAR	100088	Additional exposures	1008	Physical activity measurement	1009	Acceleration averages
41210 category:S063	Operative procedures - secondary OPCS: S06.3 Shave excision of lesion of skin of head or neck	0.000285087896429017	CAT-MUL	LOGISTIC-BINARY	100091	Health-related outcomes	2000	Hospital in-patient	2005	Operations
30050	Mean corpuscular haemoglobin	0.000298256035985107	CONTINUOUS	LINEAR	100078	Biological samples	100079	Assay results	100080	Blood assays
41210 category:E852	Operative procedures - secondary OPCS: E85.2 Non-invasive ventilation NEC	0.000303665227146689	CAT-MUL	LOGISTIC-BINARY	100091	Health-related outcomes	2000	Hospital in-patient	2005	Operations
41202 category:E115	Diagnoses - main ICD10: E11.5 With peripheral circulatory complications	0.000305221964406607	CAT-MUL	LOGISTIC-BINARY	100091	Health-related outcomes	2000	Hospital in-patient	2002	Diagnoses
41202 category:E272	Diagnoses - main ICD10: E27.2 Addisonian crisis	0.000313566607773341	CAT-MUL	LOGISTIC-BINARY	100091	Health-related outcomes	2000	Hospital in-patient	2002	Diagnoses
41200 category:E353	Operative procedures - main OPCS: E35.3 Endoscopic destruction of lesion of larynx	0.000322717276898334	CAT-MUL	LOGISTIC-BINARY	100091	Health-related outcomes	2000	Hospital in-patient	2005	Operations
2887	Number of cigarettes previously smoked daily	0.00032273550398252	INTEGER	ORDERED-LOGISTIC	100000	UK Biobank Assessment Centre	100025	Touchscreen	100050	Lifestyle and environment
41202 category:E113	Diagnoses - main ICD10: E11.3 With ophthalmic complications	0.000331838200770276	CAT-MUL	LOGISTIC-BINARY	100091	Health-related outcomes	2000	Hospital in-patient	2002	Diagnoses
90146	Fraction acceleration <= 800 milli-gravities	0.000333975060496939	CONTINUOUS	ORDERED-LOGISTIC	100088	Additional exposures	1008	Physical activity measurement	1010	Acceleration intensity distribution
25734	Inverted signal-to-noise ratio in T1	0.000335783484389328	CONTINUOUS	LINEAR	100000	UK Biobank Assessment Centre	100003	Imaging	100	Brain MRI
41201 category:V814	External causes: V81.4 Person injured while boarding or alighting from railway train or railway vehicle	0.000344212806665459	CAT-MUL	LOGISTIC-BINARY	100091	Health-related outcomes	2000	Hospital in-patient	2002	Diagnoses
3085	Heel Broadband ultrasound attenuation (BUA) manual entry	0.000344233217305644	CONTINUOUS	LINEAR	100000	UK Biobank Assessment Centre	100006	Physical measures	100018	Bone-densitometry of heel
20004 category:1404	Operation code: umbilical hernia repair	0.000363432326012404	CAT-MUL	LOGISTIC-BINARY	100000	UK Biobank Assessment Centre	100071	Verbal interview	100076	Operations
41210 category:W784	Operative procedures - secondary OPCS: W78.4 Limited release of contracture of capsule of joint	0.000371291149932074	CAT-MUL	LOGISTIC-BINARY	100091	Health-related outcomes	2000	Hospital in-patient	2005	Operations
41210 category:Y731	Operative procedures - secondary OPCS: Y73.1 Cardiopulmonary bypass	0.000372394740697699	CAT-MUL	LOGISTIC-BINARY	100091	Health-related outcomes	2000	Hospital in-patient	2005	Operations
104130	Beetroot intake	0.000392830680584077	CAT-SIN	ORDERED-LOGISTIC	100089	Online follow-up	100090	Diet by 24-hour recall	100103	Fruit/vegetables yesterday
41246 category:1800	Treatment speciality of consultant (recoded): Nephrology	0.000393821990477494	CAT-MUL	LOGISTIC-BINARY	100091	Health-related outcomes	2000	Hospital in-patient	2001	Admission and discharge
90140	Fraction acceleration <= 425 milli-gravities	0.000395113161352039	CONTINUOUS	ORDERED-LOGISTIC	100088	Additional exposures	1008	Physical activity measurement	1010	Acceleration intensity distribution
41210 category:W852	Operative procedures - secondary OPCS: W85.2 Endoscopic irrigation of knee joint	0.000404592500014296	CAT-MUL	LOGISTIC-BINARY	100091	Health-related outcomes	2000	Hospital in-patient	2005	Operations
1883	Number of full sisters	0.000422853396829384	INTEGER	ORDERED-LOGISTIC	100000	UK Biobank Assessment Centre	100025	Touchscreen	100034	Family history
20003 category:1141168574	Treatment/medication code: raloxifene hydrochloride	0.000434498660744325	CAT-MUL	LOGISTIC-BINARY	100000	UK Biobank Assessment Centre	100071	Verbal interview	100075	Medications
41210 category:D162	Operative procedures - secondary OPCS: D16.2 Graft replacement of ossicular chain	0.000442396616720745	CAT-MUL	LOGISTIC-BINARY	100091	Health-related outcomes	2000	Hospital in-patient	2005	Operations
41203 category:4785	Diagnoses - main ICD9: 4785 Other diseases of vocal cords	0.00044268970704563	CAT-MUL	LOGISTIC-BINARY	100091	Health-related outcomes	2000	Hospital in-patient	2002	Diagnoses
3606	Chest pain or discomfort walking normally	0.000452161641134912	CAT-SIN	LOGISTIC-BINARY	100000	UK Biobank Assessment Centre	100025	Touchscreen	100036	Health and medical history
90138	Fraction acceleration <= 375 milli-gravities	0.000454393541136025	CONTINUOUS	ORDERED-LOGISTIC	100088	Additional exposures	1008	Physical activity measurement	1010	Acceleration intensity distribution
41204 category:F171	Diagnoses - secondary ICD10: F17.1 Harmful use	0.000455092966368549	CAT-MUL	LOGISTIC-BINARY	100091	Health-related outcomes	2000	Hospital in-patient	2002	Diagnoses
41204 category:G632	Diagnoses - secondary ICD10: G63.2 Diabetic polyneuropathy	0.000469357177028966	CAT-MUL	LOGISTIC-BINARY	100091	Health-related outcomes	2000	Hospital in-patient	2002	Diagnoses
1960	Fed-up feelings	0.000478193097528629	CAT-SIN	LOGISTIC-BINARY	100000	UK Biobank Assessment Centre	100025	Touchscreen	100059	Psychosocial factors
41210 category:Z275	Operative procedures - secondary OPCS: Z27.5 Jejunum	0.000506187732003142	CAT-MUL	LOGISTIC-BINARY	100091	Health-related outcomes	2000	Hospital in-patient	2005	Operations
41204 category:Z720	Diagnoses - secondary ICD10: Z72.0 Tobacco use	0.000534904853701935	CAT-MUL	LOGISTIC-BINARY	100091	Health-related outcomes	2000	Hospital in-patient	2002	Diagnoses
41200 category:O172	Operative procedures - main OPCS: O17.2 Remanipulation of fracture of long bone and rigid internal fixation NEC	0.000539803315559251	CAT-MUL	LOGISTIC-BINARY	100091	Health-related outcomes	2000	Hospital in-patient	2005	Operations
20004 category:1586	Operation code: varicocoele / varicocele surgery	0.000540265968067789	CAT-MUL	LOGISTIC-BINARY	100000	UK Biobank Assessment Centre	100071	Verbal interview	100076	Operations
41210 category:S577	Operative procedures - secondary OPCS: S57.7 Dressing of skin using vacuum assisted closure device NEC	0.000541147145708564	CAT-MUL	LOGISTIC-BINARY	100091	Health-related outcomes	2000	Hospital in-patient	2005	Operations
5118	6mm cylindrical power (left)	0.000551806497851483	CONTINUOUS	LINEAR	100000	UK Biobank Assessment Centre	100006	Physical measures	100013	Eye measures
20003 category:99999	Treatment/medication code: Free-text entry unable to be coded	0.000554782576562482	CAT-MUL	LOGISTIC-BINARY	100000	UK Biobank Assessment Centre	100071	Verbal interview	100075	Medications
94	Diastolic blood pressure manual reading	0.000564558236017858	INTEGER	LINEAR	100000	UK Biobank Assessment Centre	100006	Physical measures	100011	Blood pressure
41204 category:I978	Diagnoses - secondary ICD10: I97.8 Other postprocedural disorders of circulatory system not elsewhere classified	0.000593878145183088	CAT-MUL	LOGISTIC-BINARY	100091	Health-related outcomes	2000	Hospital in-patient	2002	Diagnoses
20003 category:1141188442	Treatment/medication code: glucosamine product	0.000614091666618905	CAT-MUL	LOGISTIC-BINARY	100000	UK Biobank Assessment Centre	100071	Verbal interview	100075	Medications
6034	Target heart rate achieved	0.000614301066414225	CAT-SIN	LOGISTIC-BINARY	100000	UK Biobank Assessment Centre	100006	Physical measures	100012	ECG during exercise
20003 category:1141152590	Treatment/medication code: glimepiride	0.000628632739937014	CAT-MUL	LOGISTIC-BINARY	100000	UK Biobank Assessment Centre	100071	Verbal interview	100075	Medications
41210 category:J411	Operative procedures - secondary OPCS: J41.1 Endoscopic retrograde extraction of calculus from bile duct	0.000629598563860535	CAT-MUL	LOGISTIC-BINARY	100091	Health-related outcomes	2000	Hospital in-patient	2005	Operations
25034	Median T2star in hippocampus (left)	0.000643811399986482	CONTINUOUS	LINEAR	100000	UK Biobank Assessment Centre	100003	Imaging	100	Brain MRI
41204 category:R02	Diagnoses - secondary ICD10: R02 Gangrene not elsewhere classified	0.000651423887437625	CAT-MUL	LOGISTIC-BINARY	100091	Health-related outcomes	2000	Hospital in-patient	2002	Diagnoses
20003 category:1140866280	Treatment/medication code: bumetanide	0.00065331380512359	CAT-MUL	LOGISTIC-BINARY	100000	UK Biobank Assessment Centre	100071	Verbal interview	100075	Medications
41210 category:C712	Operative procedures - secondary OPCS: C71.2 Phacoemulsification of lens	0.000674532164825843	CAT-MUL	LOGISTIC-BINARY	100091	Health-related outcomes	2000	Hospital in-patient	2005	Operations
20002 category:1459	Non-cancer illness code self-reported: colitis/not crohns or ulcerative colitis	0.00069483489514309	CAT-MUL	LOGISTIC-BINARY	100000	UK Biobank Assessment Centre	100071	Verbal interview	100074	Medical conditions
20507	Recent feelings of inadequacy	0.000719587172209996	CAT-SIN	ORDERED-LOGISTIC	100089	Online follow-up	136	Mental health	138	Depression
20002 category:1350	Non-cancer illness code self-reported: polycystic ovaries/polycystic ovarian syndrome	0.000728385989450761	CAT-MUL	LOGISTIC-BINARY	100000	UK Biobank Assessment Centre	100071	Verbal interview	100074	Medical conditions
41202 category:K297	Diagnoses - main ICD10: K29.7 Gastritis unspecified	0.000731176226491173	CAT-MUL	LOGISTIC-BINARY	100091	Health-related outcomes	2000	Hospital in-patient	2002	Diagnoses
41210 category:K453	Operative procedures - secondary OPCS: K45.3 Anastomosis of mammary artery to left anterior descending coronary artery	0.000735529443503997	CAT-MUL	LOGISTIC-BINARY	100091	Health-related outcomes	2000	Hospital in-patient	2005	Operations
41202 category:H269	Diagnoses - main ICD10: H26.9 Cataract unspecified	0.0007399120413408	CAT-MUL	LOGISTIC-BINARY	100091	Health-related outcomes	2000	Hospital in-patient	2002	Diagnoses
41210 category:H289	Operative procedures - secondary OPCS: H28.9 Unspecified diagnostic endoscopic examination of sigmoid colon using rigid sigmoidoscope	0.00074824943118347	CAT-MUL	LOGISTIC-BINARY	100091	Health-related outcomes	2000	Hospital in-patient	2005	Operations
41204 category:K828	Diagnoses - secondary ICD10: K82.8 Other specified diseases of gallbladder	0.000755184777111027	CAT-MUL	LOGISTIC-BINARY	100091	Health-related outcomes	2000	Hospital in-patient	2002	Diagnoses
41200 category:H582	Operative procedures - main OPCS: H58.2 Drainage of perianal abscess	0.000761968168389437	CAT-MUL	LOGISTIC-BINARY	100091	Health-related outcomes	2000	Hospital in-patient	2005	Operations
20519	Recent feelings of tiredness or low energy	0.000765542950122025	CAT-SIN	ORDERED-LOGISTIC	100089	Online follow-up	136	Mental health	138	Depression
6148 category:100	Eye problems/disorders	0.000765659448081842	CAT-MUL	LOGISTIC-BINARY	100000	UK Biobank Assessment Centre	100025	Touchscreen	100036	Health and medical history
24006	Particulate matter air pollution (pm2.5); 2010	0.000774092836200378	CONTINUOUS	LINEAR	100088	Additional exposures	113	Local environment	114	Residential air pollution
23228	Leg BMC (bone mineral content) (right)	0.000775777927527984	CONTINUOUS	LINEAR	100000	UK Biobank Assessment Centre	100003	Imaging	103	DXA assessment
41201 category:X519	External causes: X51.9 Unspecified place	0.000789463734679631	CAT-MUL	LOGISTIC-BINARY	100091	Health-related outcomes	2000	Hospital in-patient	2002	Diagnoses
41204 category:R060	Diagnoses - secondary ICD10: R06.0 Dyspnoea	0.000795523163847166	CAT-MUL	LOGISTIC-BINARY	100091	Health-related outcomes	2000	Hospital in-patient	2002	Diagnoses
41210 category:Z675	Operative procedures - secondary OPCS: Z67.5 Lumbar intervertebral joint	0.000796298982913433	CAT-MUL	LOGISTIC-BINARY	100091	Health-related outcomes	2000	Hospital in-patient	2005	Operations
1120	Weekly usage of mobile phone in last 3 months	0.00081451757645768	CAT-SIN	ORDERED-LOGISTIC	100000	UK Biobank Assessment Centre	100025	Touchscreen	100050	Lifestyle and environment
41230 category:5LL	PCT where patients GP was registered: ASHFORD PCT	0.00082100352419665	CAT-MUL	LOGISTIC-BINARY	100091	Health-related outcomes	2000	Hospital in-patient	2001	Admission and discharge
41204 category:R001	Diagnoses - secondary ICD10: R00.1 Bradycardia unspecified	0.000822200517906534	CAT-MUL	LOGISTIC-BINARY	100091	Health-related outcomes	2000	Hospital in-patient	2002	Diagnoses
90129	Fraction acceleration <= 150 milli-gravities	0.000827248791845782	CONTINUOUS	LINEAR	100088	Additional exposures	1008	Physical activity measurement	1010	Acceleration intensity distribution
41210 category:Y714	Operative procedures - secondary OPCS: Y71.4 Failed minimal access approach converted to open	0.000838708056466366	CAT-MUL	LOGISTIC-BINARY	100091	Health-related outcomes	2000	Hospital in-patient	2005	Operations
41204 category:M199	Diagnoses - secondary ICD10: M19.9 Arthrosis unspecified	0.000861408222252183	CAT-MUL	LOGISTIC-BINARY	100091	Health-related outcomes	2000	Hospital in-patient	2002	Diagnoses
1339	Non-oily fish intake	0.000872462727018885	CAT-SIN	ORDERED-LOGISTIC	100000	UK Biobank Assessment Centre	100025	Touchscreen	100050	Lifestyle and environment
41229 category:5PQ	PCT responsible for patient data: NORFOLK PCT	0.000873349038540455	CAT-MUL	LOGISTIC-BINARY	100091	Health-related outcomes	2000	Hospital in-patient	2001	Admission and discharge
41230 category:5PQ	PCT where patients GP was registered: NORFOLK PCT	0.000873349038540455	CAT-MUL	LOGISTIC-BINARY	100091	Health-related outcomes	2000	Hospital in-patient	2001	Admission and discharge
41200 category:J439	Operative procedures - main OPCS: J43.9 Unspecified diagnostic endoscopic retrograde examination of bile duct and pancreatic duct	0.000879233551894812	CAT-MUL	LOGISTIC-BINARY	100091	Health-related outcomes	2000	Hospital in-patient	2005	Operations
20003 category:1140879902	Treatment/medication code: coal tar product	0.000886409200341586	CAT-MUL	LOGISTIC-BINARY	100000	UK Biobank Assessment Centre	100071	Verbal interview	100075	Medications
41200 category:G151	Operative procedures - main OPCS: G15.1 Fibreoptic endoscopic removal of foreign body from oesophagus	0.000887856453724657	CAT-MUL	LOGISTIC-BINARY	100091	Health-related outcomes	2000	Hospital in-patient	2005	Operations
23315	Leg bone area (left)	0.000890902989929524	CONTINUOUS	LINEAR	100000	UK Biobank Assessment Centre	100003	Imaging	103	DXA assessment
41204 category:K919	Diagnoses - secondary ICD10: K91.9 Postprocedural disorder of digestive system unspecified	0.000891945151364291	CAT-MUL	LOGISTIC-BINARY	100091	Health-related outcomes	2000	Hospital in-patient	2002	Diagnoses
20114 category:3	Illnesses of adopted siblings: Lung cancer	0.00090205016968975	CAT-MUL	LOGISTIC-BINARY	100000	UK Biobank Assessment Centre	100025	Touchscreen	100034	Family history
20004 category:1448	Operation code: stomach surgery	0.000902947264469892	CAT-MUL	LOGISTIC-BINARY	100000	UK Biobank Assessment Centre	100071	Verbal interview	100076	Operations
5507	Leg pain on walking : action taken	0.000904786722248458	CAT-SIN	ORDERED-LOGISTIC	100000	UK Biobank Assessment Centre	100025	Touchscreen	100036	Health and medical history
102340	Chocolate-covered biscuits intake	0.000909240907980289	CAT-SIN	ORDERED-LOGISTIC	100089	Online follow-up	100090	Diet by 24-hour recall	100109	Soup/snacks/pastries yesterday
41202 category:I839	Diagnoses - main ICD10: I83.9 Varicose veins of lower extremities without ulcer or inflammation	0.000921789547252204	CAT-MUL	LOGISTIC-BINARY	100091	Health-related outcomes	2000	Hospital in-patient	2002	Diagnoses
6019 baseline:1	ECG/bike method for fitness test	0.000926313996284117	CAT-SIN	MULTINOMIAL-LOGISTIC	100000	UK Biobank Assessment Centre	100006	Physical measures	100012	ECG during exercise
41200 category:E852	Operative procedures - main OPCS: E85.2 Non-invasive ventilation NEC	0.000939308577727164	CAT-MUL	LOGISTIC-BINARY	100091	Health-related outcomes	2000	Hospital in-patient	2005	Operations
20110 category:1	Illnesses of mother: Heart disease	0.000944721596184468	CAT-MUL	LOGISTIC-BINARY	100000	UK Biobank Assessment Centre	100025	Touchscreen	100034	Family history
41204 category:Z950	Diagnoses - secondary ICD10: Z95.0 Presence of cardiac pacemaker	0.000951323188964515	CAT-MUL	LOGISTIC-BINARY	100091	Health-related outcomes	2000	Hospital in-patient	2002	Diagnoses
41204 category:Y534	Diagnoses - secondary ICD10: Y53.4 Other laxatives	0.000960041114729381	CAT-MUL	LOGISTIC-BINARY	100091	Health-related outcomes	2000	Hospital in-patient	2002	Diagnoses
20004 category:1478	Operation code: tonsillectomy +/- adenoids	0.000988137375013405	CAT-MUL	LOGISTIC-BINARY	100000	UK Biobank Assessment Centre	100071	Verbal interview	100076	Operations
41210 category:Z705	Operative procedures - secondary OPCS: Z70.5 Lower end of radius NEC	0.000997532095894329	CAT-MUL	LOGISTIC-BINARY	100091	Health-related outcomes	2000	Hospital in-patient	2005	Operations
41204 category:J698	Diagnoses - secondary ICD10: J69.8 Pneumonitis due to other solids and liquids	0.000999611479026951	CAT-MUL	LOGISTIC-BINARY	100091	Health-related outcomes	2000	Hospital in-patient	2002	Diagnoses
41210 category:X301	Operative procedures - secondary OPCS: X30.1 Injection of Rh immune globulin	0.00100046558768373	CAT-MUL	LOGISTIC-BINARY	100091	Health-related outcomes	2000	Hospital in-patient	2005	Operations
90130	Fraction acceleration <= 175 milli-gravities	0.00100331572724596	CONTINUOUS	LINEAR	100088	Additional exposures	1008	Physical activity measurement	1010	Acceleration intensity distribution
22601 category:41413308	Job coding: telephonist telephone/switchboard operator	0.00101562031242919	CAT-MUL	LOGISTIC-BINARY	100089	Online follow-up	123	Work environment	130	Employment history
22617 category:4141	Job SOC coding: Telephonists	0.00101562031242919	CAT-MUL	LOGISTIC-BINARY	100089	Online follow-up	123	Work environment	130	Employment history
41246 category:1170	Treatment speciality of consultant (recoded): Cardiothoracic surgery	0.00101999991291046	CAT-MUL	LOGISTIC-BINARY	100091	Health-related outcomes	2000	Hospital in-patient	2001	Admission and discharge
41204 category:V814	Diagnoses - secondary ICD10: V81.4 Person injured while boarding or alighting from railway train or railway vehicle	0.00103143705495941	CAT-MUL	LOGISTIC-BINARY	100091	Health-related outcomes	2000	Hospital in-patient	2002	Diagnoses
41202 category:C160	Diagnoses - main ICD10: C16.0 Cardia	0.00106175866928706	CAT-MUL	LOGISTIC-BINARY	100091	Health-related outcomes	2000	Hospital in-patient	2002	Diagnoses
41202 category:M0690	Diagnoses - main ICD10: M06.90 Rheumatoid arthritis unspecified (Multiple sites)	0.00106245187209454	CAT-MUL	LOGISTIC-BINARY	100091	Health-related outcomes	2000	Hospital in-patient	2002	Diagnoses
41200 category:S051	Operative procedures - main OPCS: S05.1 Microscopically controlled excision of lesion of skin of head or neck using fresh tissue technique	0.00107450765651094	CAT-MUL	LOGISTIC-BINARY	100091	Health-related outcomes	2000	Hospital in-patient	2005	Operations
41204 category:I849	Diagnoses - secondary ICD10: I84.9 Unspecified haemorrhoids without complication	0.00107626314797313	CAT-MUL	LOGISTIC-BINARY	100091	Health-related outcomes	2000	Hospital in-patient	2002	Diagnoses
41249 category:2003	Methods of admission to hospital (recoded): Emergency admission: Bed bureau	0.00107656021650692	CAT-MUL	LOGISTIC-BINARY	100091	Health-related outcomes	2000	Hospital in-patient	2001	Admission and discharge
41200 category:W822	Operative procedures - main OPCS: W82.2 Endoscopic resection of semilunar cartilage NEC	0.00108780768668718	CAT-MUL	LOGISTIC-BINARY	100091	Health-related outcomes	2000	Hospital in-patient	2005	Operations
41244 category:200	Intended management of patient (recoded): No overnight hospital stay	0.00110474664373224	CAT-MUL	LOGISTIC-BINARY	100091	Health-related outcomes	2000	Hospital in-patient	2001	Admission and discharge
41200 category:W841	Operative procedures - main OPCS: W84.1 Endoscopic repair of intra-articular ligament	0.00112665243265906	CAT-MUL	LOGISTIC-BINARY	100091	Health-related outcomes	2000	Hospital in-patient	2005	Operations
20003 category:1140873548	Treatment/medication code: oxytetracycline	0.00114992983263003	CAT-MUL	LOGISTIC-BINARY	100000	UK Biobank Assessment Centre	100071	Verbal interview	100075	Medications
20049 category:433	Blood sample # note contents: Poor venous access/flow	0.00118655891847897	CAT-MUL	LOGISTIC-BINARY	100000	UK Biobank Assessment Centre	100001	Biological sampling	100002	Blood sample collection
90128	Fraction acceleration <= 125 milli-gravities	0.00119000645573517	CONTINUOUS	LINEAR	100088	Additional exposures	1008	Physical activity measurement	1010	Acceleration intensity distribution
41204 category:N19	Diagnoses - secondary ICD10: N19 Unspecified renal failure	0.00119466208881549	CAT-MUL	LOGISTIC-BINARY	100091	Health-related outcomes	2000	Hospital in-patient	2002	Diagnoses
41204 category:I469	Diagnoses - secondary ICD10: I46.9 Cardiac arrest unspecified	0.00121657722485698	CAT-MUL	LOGISTIC-BINARY	100091	Health-related outcomes	2000	Hospital in-patient	2002	Diagnoses
41204 category:K660	Diagnoses - secondary ICD10: K66.0 Peritoneal adhesions	0.00123034871419333	CAT-MUL	LOGISTIC-BINARY	100091	Health-related outcomes	2000	Hospital in-patient	2002	Diagnoses
100022	Alcohol	0.00123989907056042	CONTINUOUS	ORDERED-LOGISTIC	100089	Online follow-up	100090	Diet by 24-hour recall	100098	Estimated nutrients yesterday
20003 category:1140888646	Treatment/medication code: felodipine	0.00124474576528535	CAT-MUL	LOGISTIC-BINARY	100000	UK Biobank Assessment Centre	100071	Verbal interview	100075	Medications
41200 category:M814	Operative procedures - main OPCS: M81.4 Dilation of meatus of urethra	0.00125497482887304	CAT-MUL	LOGISTIC-BINARY	100091	Health-related outcomes	2000	Hospital in-patient	2005	Operations
41202 category:E109	Diagnoses - main ICD10: E10.9 Without complications	0.00126140182455299	CAT-MUL	LOGISTIC-BINARY	100091	Health-related outcomes	2000	Hospital in-patient	2002	Diagnoses
20003 category:1140861588	Treatment/medication code: enoxaparin	0.00127778262742706	CAT-MUL	LOGISTIC-BINARY	100000	UK Biobank Assessment Centre	100071	Verbal interview	100075	Medications
6159 category:8	Pain type(s) experienced in last month: Pain all over the body	0.00127882444947835	CAT-MUL	LOGISTIC-BINARY	100000	UK Biobank Assessment Centre	100025	Touchscreen	100036	Health and medical history
25400	Mean OD in medial lemniscus on FA skeleton (right)	0.00128028329219998	CONTINUOUS	LINEAR	100000	UK Biobank Assessment Centre	100003	Imaging	100	Brain MRI
2060	Frequency of unenthusiasm / disinterest in last 2 weeks	0.00129518010224593	CAT-SIN	ORDERED-LOGISTIC	100000	UK Biobank Assessment Centre	100025	Touchscreen	100059	Psychosocial factors
41201 category:Y490	External causes: Y49.0 Tricyclic and tetracyclic antidepressants	0.00129725118994781	CAT-MUL	LOGISTIC-BINARY	100091	Health-related outcomes	2000	Hospital in-patient	2002	Diagnoses
20002 category:1112	Non-cancer illness code self-reported: chronic obstructive airways disease/copd	0.00130323483134995	CAT-MUL	LOGISTIC-BINARY	100000	UK Biobank Assessment Centre	100071	Verbal interview	100074	Medical conditions
41210 category:S364	Operative procedures - secondary OPCS: S36.4 Composite autograft of skin NEC	0.00131366244982796	CAT-MUL	LOGISTIC-BINARY	100091	Health-related outcomes	2000	Hospital in-patient	2005	Operations
41200 category:R202	Operative procedures - main OPCS: R20.2 Assisted breech delivery	0.00132127450037694	CAT-MUL	LOGISTIC-BINARY	100091	Health-related outcomes	2000	Hospital in-patient	2005	Operations
20003 category:1141152228	Treatment/medication code: elleste-solo mx 40 patch	0.00133776260601781	CAT-MUL	LOGISTIC-BINARY	100000	UK Biobank Assessment Centre	100071	Verbal interview	100075	Medications
41202 category:R072	Diagnoses - main ICD10: R07.2 Precordial pain	0.00134618756519354	CAT-MUL	LOGISTIC-BINARY	100091	Health-related outcomes	2000	Hospital in-patient	2002	Diagnoses
41202 category:M2332	Diagnoses - main ICD10: M23.32 Other meniscus derangements (Posterior cruciate ligament or Posterior horn of medial meniscus)	0.00134654977252123	CAT-MUL	LOGISTIC-BINARY	100091	Health-related outcomes	2000	Hospital in-patient	2002	Diagnoses
41204 category:K108	Diagnoses - secondary ICD10: K10.8 Other specified diseases of jaws	0.00136116963696397	CAT-MUL	LOGISTIC-BINARY	100091	Health-related outcomes	2000	Hospital in-patient	2002	Diagnoses
41202 category:M170	Diagnoses - main ICD10: M17.0 Primary gonarthrosis bilateral	0.00138448451102784	CAT-MUL	LOGISTIC-BINARY	100091	Health-related outcomes	2000	Hospital in-patient	2002	Diagnoses
90185	Readings exceeding +/-8 gravities after calibration	0.00139701517480384	INTEGER	LINEAR	100088	Additional exposures	1008	Physical activity measurement	1013	Raw accelerometer statistics
41204 category:S060	Diagnoses - secondary ICD10: S06.0 Concussion	0.00140810499168617	CAT-MUL	LOGISTIC-BINARY	100091	Health-related outcomes	2000	Hospital in-patient	2002	Diagnoses
41202 category:M204	Diagnoses - main ICD10: M20.4 Other hammer toe(s) (acquired)	0.00141923516062981	CAT-MUL	LOGISTIC-BINARY	100091	Health-related outcomes	2000	Hospital in-patient	2002	Diagnoses
41204 category:Z853	Diagnoses - secondary ICD10: Z85.3 Personal history of malignant neoplasm of breast	0.00143343685058934	CAT-MUL	LOGISTIC-BINARY	100091	Health-related outcomes	2000	Hospital in-patient	2002	Diagnoses
41210 category:Z787	Operative procedures - secondary OPCS: Z78.7 Patella	0.00145342349737612	CAT-MUL	LOGISTIC-BINARY	100091	Health-related outcomes	2000	Hospital in-patient	2005	Operations
1190	Nap during day	0.00145960978043759	CAT-SIN	ORDERED-LOGISTIC	100000	UK Biobank Assessment Centre	100025	Touchscreen	100050	Lifestyle and environment
23316	Leg bone area (right)	0.0014665095317744	CONTINUOUS	LINEAR	100000	UK Biobank Assessment Centre	100003	Imaging	103	DXA assessment
5108	3mm asymmetry angle (right)	0.00148151168505056	INTEGER	LINEAR	100000	UK Biobank Assessment Centre	100006	Physical measures	100013	Eye measures
41204 category:W188	Diagnoses - secondary ICD10: W18.8 Other specified place	0.00149560344097279	CAT-MUL	LOGISTIC-BINARY	100091	Health-related outcomes	2000	Hospital in-patient	2002	Diagnoses
41204 category:E116	Diagnoses - secondary ICD10: E11.6 With other specified complications	0.00149863975212519	CAT-MUL	LOGISTIC-BINARY	100091	Health-related outcomes	2000	Hospital in-patient	2002	Diagnoses
41210 category:L874	Operative procedures - secondary OPCS: L87.4 Avulsion of varicose vein of leg	0.00151510106490885	CAT-MUL	LOGISTIC-BINARY	100091	Health-related outcomes	2000	Hospital in-patient	2005	Operations
41210 category:T659	Operative procedures - secondary OPCS: T65.9 Unspecified excision of tendon	0.00152007425019136	CAT-MUL	LOGISTIC-BINARY	100091	Health-related outcomes	2000	Hospital in-patient	2005	Operations
20002 category:1464	Non-cancer illness code self-reported: rheumatoid arthritis	0.00154372530184662	CAT-MUL	LOGISTIC-BINARY	100000	UK Biobank Assessment Centre	100071	Verbal interview	100074	Medical conditions
41200 category:N303	Operative procedures - main OPCS: N30.3 Circumcision	0.00154808999512608	CAT-MUL	LOGISTIC-BINARY	100091	Health-related outcomes	2000	Hospital in-patient	2005	Operations
22601 category:81492535	Job coding: building site foreman or supervisor	0.00154893793333591	CAT-MUL	LOGISTIC-BINARY	100089	Online follow-up	123	Work environment	130	Employment history
2453	Cancer diagnosed by doctor	0.00155931531089913	CAT-SIN	LOGISTIC-BINARY	100000	UK Biobank Assessment Centre	100025	Touchscreen	100036	Health and medical history
41210 category:Y441	Operative procedures - secondary OPCS: Y44.1 Evacuation of contents of organ NOC	0.0016131023154021	CAT-MUL	LOGISTIC-BINARY	100091	Health-related outcomes	2000	Hospital in-patient	2005	Operations
41210 category:G698	Operative procedures - secondary OPCS: G69.8 Other specified excision of ileum	0.00163606707682908	CAT-MUL	LOGISTIC-BINARY	100091	Health-related outcomes	2000	Hospital in-patient	2005	Operations
41204 category:H309	Diagnoses - secondary ICD10: H30.9 Chorioretinal inflammation unspecified	0.0016483412593227	CAT-MUL	LOGISTIC-BINARY	100091	Health-related outcomes	2000	Hospital in-patient	2002	Diagnoses
6142 category:3	Current employment status: Looking after home and/or family	0.0016672033609524	CAT-MUL	LOGISTIC-BINARY	100000	UK Biobank Assessment Centre	100025	Touchscreen	100062	Sociodemographics
20110 category:10	Illnesses of mother: Alzheimer's disease/dementia	0.0016748138666594	CAT-MUL	LOGISTIC-BINARY	100000	UK Biobank Assessment Centre	100025	Touchscreen	100034	Family history
30130	Monocyte count	0.00167578875131991	CONTINUOUS	LINEAR	100078	Biological samples	100079	Assay results	100080	Blood assays
41204 category:Z370	Diagnoses - secondary ICD10: Z37.0 Single live birth	0.00168786997944367	CAT-MUL	LOGISTIC-BINARY	100091	Health-related outcomes	2000	Hospital in-patient	2002	Diagnoses
5237	3mm index of best keratometry results (right)	0.00169253657721319	INTEGER	ORDERED-LOGISTIC	100000	UK Biobank Assessment Centre	100006	Physical measures	100013	Eye measures
20002 category:1596	Non-cancer illness code self-reported: pleural effusion	0.00169431232154369	CAT-MUL	LOGISTIC-BINARY	100000	UK Biobank Assessment Centre	100071	Verbal interview	100074	Medical conditions
100008	Total sugars	0.00171601854275898	CONTINUOUS	LINEAR	100089	Online follow-up	100090	Diet by 24-hour recall	100098	Estimated nutrients yesterday
41200 category:S474	Operative procedures - main OPCS: S47.4 Incision of lesion of skin NEC	0.00173872363569336	CAT-MUL	LOGISTIC-BINARY	100091	Health-related outcomes	2000	Hospital in-patient	2005	Operations
90139	Fraction acceleration <= 400 milli-gravities	0.00173877307450934	CONTINUOUS	ORDERED-LOGISTIC	100088	Additional exposures	1008	Physical activity measurement	1010	Acceleration intensity distribution
30040	Mean corpuscular volume	0.00174348372114251	CONTINUOUS	LINEAR	100078	Biological samples	100079	Assay results	100080	Blood assays
90042	Average acceleration 15:00 - 15:59	0.0017550169470716	CONTINUOUS	LINEAR	100088	Additional exposures	1008	Physical activity measurement	1009	Acceleration averages
20003 category:1140868408	Treatment/medication code: premarin 625micrograms tablet	0.00176438008896377	CAT-MUL	LOGISTIC-BINARY	100000	UK Biobank Assessment Centre	100071	Verbal interview	100075	Medications
41200 category:V253	Operative procedures - main OPCS: V25.3 Primary posterior decompression of lumbar spine and intertransverse fusion of joint of lumbar spine	0.00178030040034819	CAT-MUL	LOGISTIC-BINARY	100091	Health-related outcomes	2000	Hospital in-patient	2005	Operations
41200 category:X892	Operative procedures - main OPCS: X89.2 Monoclonal antibodies Band 2	0.00179002694148016	CAT-MUL	LOGISTIC-BINARY	100091	Health-related outcomes	2000	Hospital in-patient	2005	Operations
90126	Fraction acceleration <= 95 milli-gravities	0.00179361046229632	CONTINUOUS	LINEAR	100088	Additional exposures	1008	Physical activity measurement	1010	Acceleration intensity distribution
41246 category:1430	Treatment speciality of consultant (recoded): Ear nose and throat (ENT)	0.00182706906267773	CAT-MUL	LOGISTIC-BINARY	100091	Health-related outcomes	2000	Hospital in-patient	2001	Admission and discharge
90127	Fraction acceleration <= 100 milli-gravities	0.00183142601523983	CONTINUOUS	LINEAR	100088	Additional exposures	1008	Physical activity measurement	1010	Acceleration intensity distribution
41204 category:M0699	Diagnoses - secondary ICD10: M06.99 Rheumatoid arthritis unspecified (Site unspecified)	0.00185061639172619	CAT-MUL	LOGISTIC-BINARY	100091	Health-related outcomes	2000	Hospital in-patient	2002	Diagnoses
23309	Ribs bone area	0.00185331794948258	CONTINUOUS	LINEAR	100000	UK Biobank Assessment Centre	100003	Imaging	103	DXA assessment
2986	Started insulin within one year diagnosis of diabetes	0.00186424491737754	CAT-SIN	LOGISTIC-BINARY	100000	UK Biobank Assessment Centre	100025	Touchscreen	100036	Health and medical history
22601 category:21282685	Job coding: planning and quality control engineer	0.00186829702875078	CAT-MUL	LOGISTIC-BINARY	100089	Online follow-up	123	Work environment	130	Employment history
41204 category:M2330	Diagnoses - secondary ICD10: M23.30 Other meniscus derangements (Multiple sites)	0.00187589607020919	CAT-MUL	LOGISTIC-BINARY	100091	Health-related outcomes	2000	Hospital in-patient	2002	Diagnoses
41200 category:G012	Operative procedures - main OPCS: G01.2 Oesophagogastrectomy and anastomosis of oesophagus to transposed jejunum	0.00188138342305009	CAT-MUL	LOGISTIC-BINARY	100091	Health-related outcomes	2000	Hospital in-patient	2005	Operations
41245 category:1080	Main speciality of consultant (recoded): Cardiothoracic surgery	0.00188413642945317	CAT-MUL	LOGISTIC-BINARY	100091	Health-related outcomes	2000	Hospital in-patient	2001	Admission and discharge
23310	Ribs BMC (bone mineral content)	0.00189869374591268	CONTINUOUS	LINEAR	100000	UK Biobank Assessment Centre	100003	Imaging	103	DXA assessment
41203 category:5226	Diagnoses - main ICD9: 5226 Chronic apical periodontitis	0.00190268039670006	CAT-MUL	LOGISTIC-BINARY	100091	Health-related outcomes	2000	Hospital in-patient	2002	Diagnoses
22501	Year ended full time education	0.00191231768489904	INTEGER	LINEAR	100089	Online follow-up	123	Work environment	123	Work environment
41202 category:O911	Diagnoses - main ICD10: O91.1 Abscess of breast associated with childbirth	0.00193414630160485	CAT-MUL	LOGISTIC-BINARY	100091	Health-related outcomes	2000	Hospital in-patient	2002	Diagnoses
41210 category:Y752	Operative procedures - secondary OPCS: Y75.2 Laparoscopic approach to abdominal cavity NEC	0.00195832058831056	CAT-MUL	LOGISTIC-BINARY	100091	Health-related outcomes	2000	Hospital in-patient	2005	Operations
41202 category:S761	Diagnoses - main ICD10: S76.1 Injury of quadriceps muscle and tendon	0.00196551154220704	CAT-MUL	LOGISTIC-BINARY	100091	Health-related outcomes	2000	Hospital in-patient	2002	Diagnoses
41204 category:Z824	Diagnoses - secondary ICD10: Z82.4 Family history of ischaemic heart disease and other diseases of the circulatory system	0.00197769972811374	CAT-MUL	LOGISTIC-BINARY	100091	Health-related outcomes	2000	Hospital in-patient	2002	Diagnoses
25436	Mean OD in uncinate fasciculus on FA skeleton (right)	0.00198217549550448	CONTINUOUS	LINEAR	100000	UK Biobank Assessment Centre	100003	Imaging	100	Brain MRI
41200 category:D141	Operative procedures - main OPCS: D14.1 Tympanoplasty using graft	0.00201462012614845	CAT-MUL	LOGISTIC-BINARY	100091	Health-related outcomes	2000	Hospital in-patient	2005	Operations
20001 category:1003	Cancer code self-reported: skin cancer	0.00201846524324087	CAT-MUL	LOGISTIC-BINARY	100000	UK Biobank Assessment Centre	100071	Verbal interview	100074	Medical conditions
41210 category:Y678	Operative procedures - secondary OPCS: Y67.8 Other specified harvest of other multiple tissue	0.00202617132853874	CAT-MUL	LOGISTIC-BINARY	100091	Health-related outcomes	2000	Hospital in-patient	2005	Operations
41201 category:W062	External causes: W06.2 School other institution and public administrative area	0.00203409320812173	CAT-MUL	LOGISTIC-BINARY	100091	Health-related outcomes	2000	Hospital in-patient	2002	Diagnoses
41200 category:S577	Operative procedures - main OPCS: S57.7 Dressing of skin using vacuum assisted closure device NEC	0.00204457460799804	CAT-MUL	LOGISTIC-BINARY	100091	Health-related outcomes	2000	Hospital in-patient	2005	Operations
971	Frequency of walking for pleasure in last 4 weeks	0.00205011595680225	CAT-SIN	ORDERED-LOGISTIC	100000	UK Biobank Assessment Centre	100025	Touchscreen	100050	Lifestyle and environment
41204 category:F329	Diagnoses - secondary ICD10: F32.9 Depressive episode unspecified	0.0020657549360719	CAT-MUL	LOGISTIC-BINARY	100091	Health-related outcomes	2000	Hospital in-patient	2002	Diagnoses
20436	Fraction of day affected during worst episode of depression	0.00207832784586733	CAT-SIN	ORDERED-LOGISTIC	100089	Online follow-up	136	Mental health	138	Depression
40013 category:1539	Type of cancer: ICD9: 1539 Malignant neoplasm of colon unspecified	0.00208164058305079	CAT-MUL	LOGISTIC-BINARY	100091	Health-related outcomes	100092	Cancer register	100092	Cancer register
20087 category:159	Types of spread used on bread/crackers: Butter on bread/crackers	0.00210473193150719	CAT-MUL	LOGISTIC-BINARY	100089	Online follow-up	100090	Diet by 24-hour recall	100101	Bread/pasta/rice yesterday
90125	Fraction acceleration <= 90 milli-gravities	0.00211141467017968	CONTINUOUS	LINEAR	100088	Additional exposures	1008	Physical activity measurement	1010	Acceleration intensity distribution
41204 category:M150	Diagnoses - secondary ICD10: M15.0 Primary generalised (osteo)arthrosis	0.00212593739982217	CAT-MUL	LOGISTIC-BINARY	100091	Health-related outcomes	2000	Hospital in-patient	2002	Diagnoses
90123	Fraction acceleration <= 80 milli-gravities	0.00216281179892275	CONTINUOUS	LINEAR	100088	Additional exposures	1008	Physical activity measurement	1010	Acceleration intensity distribution
41200 category:F381	Operative procedures - main OPCS: F38.1 Excision of lesion of floor of mouth	0.00218022781635307	CAT-MUL	LOGISTIC-BINARY	100091	Health-related outcomes	2000	Hospital in-patient	2005	Operations
41204 category:G510	Diagnoses - secondary ICD10: G51.0 Bell's palsy	0.00218359070409054	CAT-MUL	LOGISTIC-BINARY	100091	Health-related outcomes	2000	Hospital in-patient	2002	Diagnoses
41210 category:V552	Operative procedures - secondary OPCS: V55.2 Two levels of spine	0.00219119054083874	CAT-MUL	LOGISTIC-BINARY	100091	Health-related outcomes	2000	Hospital in-patient	2005	Operations
41200 category:U054	Operative procedures - main OPCS: U05.4 Computed tomography of spine	0.00221114817157556	CAT-MUL	LOGISTIC-BINARY	100091	Health-related outcomes	2000	Hospital in-patient	2005	Operations
40011 category:9220	Histology of cancer tumour: Chondrosarcoma NOS	0.0022151172879538	CAT-MUL	LOGISTIC-BINARY	100091	Health-related outcomes	100092	Cancer register	100092	Cancer register
41204 category:X519	Diagnoses - secondary ICD10: X51.9 Unspecified place	0.00221764150295132	CAT-MUL	LOGISTIC-BINARY	100091	Health-related outcomes	2000	Hospital in-patient	2002	Diagnoses
20003 category:1140884488	Treatment/medication code: diclofenac	0.00222339847119088	CAT-MUL	LOGISTIC-BINARY	100000	UK Biobank Assessment Centre	100071	Verbal interview	100075	Medications
41202 category:D057	Diagnoses - main ICD10: D05.7 Other carcinoma in situ of breast	0.0022484702399195	CAT-MUL	LOGISTIC-BINARY	100091	Health-related outcomes	2000	Hospital in-patient	2002	Diagnoses
709	Number in household	0.00227475077013102	INTEGER	ORDERED-LOGISTIC	100000	UK Biobank Assessment Centre	100025	Touchscreen	100062	Sociodemographics
90136	Fraction acceleration <= 325 milli-gravities	0.00227497700642823	CONTINUOUS	LINEAR	100088	Additional exposures	1008	Physical activity measurement	1010	Acceleration intensity distribution
41200 category:C751	Operative procedures - main OPCS: C75.1 Insertion of prosthetic replacement for lens NEC	0.00227701267940298	CAT-MUL	LOGISTIC-BINARY	100091	Health-related outcomes	2000	Hospital in-patient	2005	Operations
20003 category:1140861926	Treatment/medication code: bezalip 200mg tablet	0.00231921615653628	CAT-MUL	LOGISTIC-BINARY	100000	UK Biobank Assessment Centre	100071	Verbal interview	100075	Medications
41200 category:G321	Operative procedures - main OPCS: G32.1 Bypass of stomach by anastomosis of stomach to transposed jejunum	0.002320598403116	CAT-MUL	LOGISTIC-BINARY	100091	Health-related outcomes	2000	Hospital in-patient	2005	Operations
25066	Mean FA in inferior cerebellar peduncle on FA skeleton (right)	0.00232099939917946	CONTINUOUS	LINEAR	100000	UK Biobank Assessment Centre	100003	Imaging	100	Brain MRI
90124	Fraction acceleration <= 85 milli-gravities	0.00232641627004009	CONTINUOUS	LINEAR	100088	Additional exposures	1008	Physical activity measurement	1010	Acceleration intensity distribution
806	Job involves mainly walking or standing	0.00233542585560046	CAT-SIN	ORDERED-LOGISTIC	100000	UK Biobank Assessment Centre	100025	Touchscreen	100062	Sociodemographics
25352	Mean ICVF in medial lemniscus on FA skeleton (right)	0.00233896307746145	CONTINUOUS	LINEAR	100000	UK Biobank Assessment Centre	100003	Imaging	100	Brain MRI
41204 category:O997	Diagnoses - secondary ICD10: O99.7 Diseases of the skin and subcutaneous tissue complicating pregnancy childbirth and the puerperium	0.00234306416797004	CAT-MUL	LOGISTIC-BINARY	100091	Health-related outcomes	2000	Hospital in-patient	2002	Diagnoses
41210 category:Y809	Operative procedures - secondary OPCS: Y80.9 Unspecified general anaesthetic	0.00234458757346592	CAT-MUL	LOGISTIC-BINARY	100091	Health-related outcomes	2000	Hospital in-patient	2005	Operations
41200 category:K453	Operative procedures - main OPCS: K45.3 Anastomosis of mammary artery to left anterior descending coronary artery	0.00243918015224058	CAT-MUL	LOGISTIC-BINARY	100091	Health-related outcomes	2000	Hospital in-patient	2005	Operations
6141 category:2	How are people in household related to participant: Son and/or daughter (include step-children)	0.00244149349424869	CAT-MUL	LOGISTIC-BINARY	100000	UK Biobank Assessment Centre	100025	Touchscreen	100062	Sociodemographics
20003 category:1140864752	Treatment/medication code: lansoprazole	0.00246646898486166	CAT-MUL	LOGISTIC-BINARY	100000	UK Biobank Assessment Centre	100071	Verbal interview	100075	Medications
20002 category:1093	Non-cancer illness code self-reported: pulmonary embolism +/- dvt	0.00246861701812891	CAT-MUL	LOGISTIC-BINARY	100000	UK Biobank Assessment Centre	100071	Verbal interview	100074	Medical conditions
41202 category:I259	Diagnoses - main ICD10: I25.9 Chronic ischaemic heart disease unspecified	0.00249187666231951	CAT-MUL	LOGISTIC-BINARY	100091	Health-related outcomes	2000	Hospital in-patient	2002	Diagnoses
6160 category:1	Leisure/social activities: Sports club or gym	0.00249442251841615	CAT-MUL	LOGISTIC-BINARY	100000	UK Biobank Assessment Centre	100025	Touchscreen	100059	Psychosocial factors
41200 category:X299	Operative procedures - main OPCS: X29.9 Unspecified continuous Infusion of therapeutic substance	0.00252789135372612	CAT-MUL	LOGISTIC-BINARY	100091	Health-related outcomes	2000	Hospital in-patient	2005	Operations
41200 category:G305	Operative procedures - main OPCS: G30.5 Maintenance of gastric band	0.00253535337595074	CAT-MUL	LOGISTIC-BINARY	100091	Health-related outcomes	2000	Hospital in-patient	2005	Operations
41202 category:D123	Diagnoses - main ICD10: D12.3 Transverse colon	0.00255814410060412	CAT-MUL	LOGISTIC-BINARY	100091	Health-related outcomes	2000	Hospital in-patient	2002	Diagnoses
90122	Fraction acceleration <= 75 milli-gravities	0.002569321103767	CONTINUOUS	LINEAR	100088	Additional exposures	1008	Physical activity measurement	1010	Acceleration intensity distribution
41204 category:E282	Diagnoses - secondary ICD10: E28.2 Polycystic ovarian syndrome	0.00257688398552201	CAT-MUL	LOGISTIC-BINARY	100091	Health-related outcomes	2000	Hospital in-patient	2002	Diagnoses
41210 category:C331	Operative procedures - secondary OPCS: C33.1 Resection of medial rectus muscle of eye NEC	0.00259116845663864	CAT-MUL	LOGISTIC-BINARY	100091	Health-related outcomes	2000	Hospital in-patient	2005	Operations
41201 category:W456	External causes: W45.6 Industrial and construction area	0.00261765319625212	CAT-MUL	LOGISTIC-BINARY	100091	Health-related outcomes	2000	Hospital in-patient	2002	Diagnoses
22422	LV end systolic volume	0.00262861934423789	INTEGER	LINEAR	100000	UK Biobank Assessment Centre	100003	Imaging	102	Heart MRI
20002 category:1583	Non-cancer illness code self-reported: ischaemic stroke	0.00262952358863114	CAT-MUL	LOGISTIC-BINARY	100000	UK Biobank Assessment Centre	100071	Verbal interview	100074	Medical conditions
41202 category:I878	Diagnoses - main ICD10: I87.8 Other specified disorders of veins	0.00263980304225646	CAT-MUL	LOGISTIC-BINARY	100091	Health-related outcomes	2000	Hospital in-patient	2002	Diagnoses
40006 category:C442	Type of cancer: ICD10: C44.2 Skin of ear and external auricular canal	0.002650813556049	CAT-MUL	LOGISTIC-BINARY	100091	Health-related outcomes	100092	Cancer register	100092	Cancer register
90131	Fraction acceleration <= 200 milli-gravities	0.00265935276699097	CONTINUOUS	LINEAR	100088	Additional exposures	1008	Physical activity measurement	1010	Acceleration intensity distribution
41204 category:Z740	Diagnoses - secondary ICD10: Z74.0 Reduced mobility	0.00267887140391201	CAT-MUL	LOGISTIC-BINARY	100091	Health-related outcomes	2000	Hospital in-patient	2002	Diagnoses
6145 category:100	Illness injury bereavement stress in last 2 years	0.00269820777905268	CAT-MUL	LOGISTIC-BINARY	100000	UK Biobank Assessment Centre	100025	Touchscreen	100059	Psychosocial factors
20003 category:1140860728	Treatment/medication code: quinapril	0.00269919436725106	CAT-MUL	LOGISTIC-BINARY	100000	UK Biobank Assessment Centre	100071	Verbal interview	100075	Medications
90147	Fraction acceleration <= 900 milli-gravities	0.00270221356110504	CONTINUOUS	ORDERED-LOGISTIC	100088	Additional exposures	1008	Physical activity measurement	1010	Acceleration intensity distribution
41210 category:Z404	Operative procedures - secondary OPCS: Z40.4 Jugular body	0.00271598040137321	CAT-MUL	LOGISTIC-BINARY	100091	Health-related outcomes	2000	Hospital in-patient	2005	Operations
25005	Volume of grey matter (normalised for head size)	0.0027201211221848	CONTINUOUS	LINEAR	100000	UK Biobank Assessment Centre	100003	Imaging	100	Brain MRI
6383	Number of puzzles attempted	0.00272735148405205	INTEGER	ORDERED-LOGISTIC	100000	UK Biobank Assessment Centre	100026	Cognitive function	503	Tower rearranging
41251 category:5000	Sources of admission to hospital (recoded): Transfer to other NHS provider	0.00274739890406819	CAT-MUL	LOGISTIC-BINARY	100091	Health-related outcomes	2000	Hospital in-patient	2001	Admission and discharge
41246 category:1950	Treatment speciality of consultant (recoded): Ophthalmology	0.00274903821462816	CAT-MUL	LOGISTIC-BINARY	100091	Health-related outcomes	2000	Hospital in-patient	2001	Admission and discharge
22601 category:35323265	Job coding: broker financial/insurance broker foreign exchange dealer ship/marine broker stockbroker commodity trader	0.00275473717874596	CAT-MUL	LOGISTIC-BINARY	100089	Online follow-up	123	Work environment	130	Employment history
41245 category:1610	Main speciality of consultant (recoded): Ophthalmology	0.00276378136151959	CAT-MUL	LOGISTIC-BINARY	100091	Health-related outcomes	2000	Hospital in-patient	2001	Admission and discharge
90031	Average acceleration 04:00 - 04:59	0.00277302319773252	CONTINUOUS	LINEAR	100088	Additional exposures	1008	Physical activity measurement	1009	Acceleration averages
41210 category:Z611	Operative procedures - secondary OPCS: Z61.1 Cervical lymph node	0.00278189707047316	CAT-MUL	LOGISTIC-BINARY	100091	Health-related outcomes	2000	Hospital in-patient	2005	Operations
90121	Fraction acceleration <= 70 milli-gravities	0.00278380887615372	CONTINUOUS	LINEAR	100088	Additional exposures	1008	Physical activity measurement	1010	Acceleration intensity distribution
41204 category:W062	Diagnoses - secondary ICD10: W06.2 School other institution and public administrative area	0.00279205013004696	CAT-MUL	LOGISTIC-BINARY	100091	Health-related outcomes	2000	Hospital in-patient	2002	Diagnoses
90132	Fraction acceleration <= 225 milli-gravities	0.00282693363189838	CONTINUOUS	LINEAR	100088	Additional exposures	1008	Physical activity measurement	1010	Acceleration intensity distribution
41203 category:6861	Diagnoses - main ICD9: 6861 Pyogenic granuloma	0.00289035424391077	CAT-MUL	LOGISTIC-BINARY	100091	Health-related outcomes	2000	Hospital in-patient	2002	Diagnoses
30010	Red blood cell (erythrocyte) count	0.0028945021003988	CONTINUOUS	LINEAR	100078	Biological samples	100079	Assay results	100080	Blood assays
100018	Retinol	0.00289643449431471	CONTINUOUS	LINEAR	100089	Online follow-up	100090	Diet by 24-hour recall	100098	Estimated nutrients yesterday
41210 category:X498	Operative procedures - secondary OPCS: X49.8 Other specified other external support of limb	0.00290474509728803	CAT-MUL	LOGISTIC-BINARY	100091	Health-related outcomes	2000	Hospital in-patient	2005	Operations
41202 category:G378	Diagnoses - main ICD10: G37.8 Other specified demyelinating diseases of central nervous system	0.00290871985161815	CAT-MUL	LOGISTIC-BINARY	100091	Health-related outcomes	2000	Hospital in-patient	2002	Diagnoses
41202 category:I313	Diagnoses - main ICD10: I31.3 Pericardial effusion (noninflammatory)	0.00292148814747554	CAT-MUL	LOGISTIC-BINARY	100091	Health-related outcomes	2000	Hospital in-patient	2002	Diagnoses
41201 category:Y580	External causes: Y58.0 BCG vaccine	0.00292938464310489	CAT-MUL	LOGISTIC-BINARY	100091	Health-related outcomes	2000	Hospital in-patient	2002	Diagnoses
6155 category:100	Vitamin and mineral supplements	0.00294272902170013	CAT-MUL	LOGISTIC-BINARY	100000	UK Biobank Assessment Centre	100025	Touchscreen	100036	Health and medical history
3456	Number of cigarettes currently smoked daily (current cigarette smokers)	0.00294295022743843	INTEGER	ORDERED-LOGISTIC	100000	UK Biobank Assessment Centre	100025	Touchscreen	100050	Lifestyle and environment
41200 category:H426	Operative procedures - main OPCS: H42.6 Perineal repair of prolapse of rectum NEC	0.0029500308468879	CAT-MUL	LOGISTIC-BINARY	100091	Health-related outcomes	2000	Hospital in-patient	2005	Operations
41203 category:7849	Diagnoses - main ICD9: 7849 Other symptoms involving head and neck	0.00298326290751279	CAT-MUL	LOGISTIC-BINARY	100091	Health-related outcomes	2000	Hospital in-patient	2002	Diagnoses
41200 category:W411	Operative procedures - main OPCS: W41.1 Primary total prosthetic replacement of knee joint not using cement	0.00299151473716904	CAT-MUL	LOGISTIC-BINARY	100091	Health-related outcomes	2000	Hospital in-patient	2005	Operations
77	Heel bone ultrasound T-score manual entry	0.00299514741665203	CONTINUOUS	LINEAR	100000	UK Biobank Assessment Centre	100006	Physical measures	100018	Bone-densitometry of heel
41204 category:M8697	Diagnoses - secondary ICD10: M86.97 Osteomyelitis unspecified (Ankle and foot)	0.00304707729251251	CAT-MUL	LOGISTIC-BINARY	100091	Health-related outcomes	2000	Hospital in-patient	2002	Diagnoses
2664 baseline:5	Reason for reducing amount of alcohol drunk	0.00309827241907815	CAT-SIN	MULTINOMIAL-LOGISTIC	100000	UK Biobank Assessment Centre	100025	Touchscreen	100050	Lifestyle and environment
1920	Mood swings	0.00310000924000012	CAT-SIN	LOGISTIC-BINARY	100000	UK Biobank Assessment Centre	100025	Touchscreen	100059	Psychosocial factors
40011 category:8520	Histology of cancer tumour: Lobular carcinoma NOS	0.00310007142358192	CAT-MUL	LOGISTIC-BINARY	100091	Health-related outcomes	100092	Cancer register	100092	Cancer register
41210 category:Z911	Operative procedures - secondary OPCS: Z91.1 Cephalic vein	0.00310111842447138	CAT-MUL	LOGISTIC-BINARY	100091	Health-related outcomes	2000	Hospital in-patient	2005	Operations
41247 category:2000	Patient classification on admission (recoded): Day case	0.00311662837836889	CAT-MUL	LOGISTIC-BINARY	100091	Health-related outcomes	2000	Hospital in-patient	2001	Admission and discharge
41251 category:5001	Sources of admission to hospital (recoded): Transfer to other NHS provider: General ward young physically disabled A&E	0.00312282675378853	CAT-MUL	LOGISTIC-BINARY	100091	Health-related outcomes	2000	Hospital in-patient	2001	Admission and discharge
90120	Fraction acceleration <= 65 milli-gravities	0.00313290815266117	CONTINUOUS	LINEAR	100088	Additional exposures	1008	Physical activity measurement	1010	Acceleration intensity distribution
6160 category:100	Leisure/social activities	0.00313455905283881	CAT-MUL	LOGISTIC-BINARY	100000	UK Biobank Assessment Centre	100025	Touchscreen	100059	Psychosocial factors
41202 category:H360	Diagnoses - main ICD10: H36.0 Diabetic retinopathy	0.00313575613346337	CAT-MUL	LOGISTIC-BINARY	100091	Health-related outcomes	2000	Hospital in-patient	2002	Diagnoses
90049	Average acceleration 22:00 - 22:59	0.00315044646189783	CONTINUOUS	LINEAR	100088	Additional exposures	1008	Physical activity measurement	1009	Acceleration averages
41202 category:K115	Diagnoses - main ICD10: K11.5 Sialolithiasis	0.0032798081503161	CAT-MUL	LOGISTIC-BINARY	100091	Health-related outcomes	2000	Hospital in-patient	2002	Diagnoses
6153 category:1	Medication for cholesterol blood pressure diabetes or take exogenous hormones: Cholesterol lowering medication	0.00328792781690444	CAT-MUL	LOGISTIC-BINARY	100000	UK Biobank Assessment Centre	100025	Touchscreen	100036	Health and medical history
20002 category:1434	Non-cancer illness code self-reported: other neurological problem	0.00328823347379168	CAT-MUL	LOGISTIC-BINARY	100000	UK Biobank Assessment Centre	100071	Verbal interview	100074	Medical conditions
41210 category:M771	Operative procedures - secondary OPCS: M77.1 Diagnostic endoscopic examination of urethra and biopsy of lesion of urethra	0.00331636678280305	CAT-MUL	LOGISTIC-BINARY	100091	Health-related outcomes	2000	Hospital in-patient	2005	Operations
41200 category:H513	Operative procedures - main OPCS: H51.3 Stapled haemorrhoidectomy	0.00331976840582618	CAT-MUL	LOGISTIC-BINARY	100091	Health-related outcomes	2000	Hospital in-patient	2005	Operations
25035	Median T2star in hippocampus (right)	0.00332225127543414	CONTINUOUS	LINEAR	100000	UK Biobank Assessment Centre	100003	Imaging	100	Brain MRI
41210 category:Z383	Operative procedures - secondary OPCS: Z38.3 Common femoral artery	0.00334893926328129	CAT-MUL	LOGISTIC-BINARY	100091	Health-related outcomes	2000	Hospital in-patient	2005	Operations
41202 category:C159	Diagnoses - main ICD10: C15.9 Oesophagus unspecified	0.00336561713406895	CAT-MUL	LOGISTIC-BINARY	100091	Health-related outcomes	2000	Hospital in-patient	2002	Diagnoses
41203 category:5429	Diagnoses - main ICD9: 5429 Other appendicitis	0.00336587093369291	CAT-MUL	LOGISTIC-BINARY	100091	Health-related outcomes	2000	Hospital in-patient	2002	Diagnoses
41204 category:M4809	Diagnoses - secondary ICD10: M48.09 Spinal stenosis (Site unspecified)	0.00338145319111491	CAT-MUL	LOGISTIC-BINARY	100091	Health-related outcomes	2000	Hospital in-patient	2002	Diagnoses
41204 category:W456	Diagnoses - secondary ICD10: W45.6 Industrial and construction area	0.00342439867844288	CAT-MUL	LOGISTIC-BINARY	100091	Health-related outcomes	2000	Hospital in-patient	2002	Diagnoses
6154 category:5	Medication for pain relief constipation heartburn: Omeprazole (e.g. Zanprol)	0.00344081249356131	CAT-MUL	LOGISTIC-BINARY	100000	UK Biobank Assessment Centre	100025	Touchscreen	100036	Health and medical history
41204 category:R798	Diagnoses - secondary ICD10: R79.8 Other specified abnormal findings of blood chemistry	0.00345043412474293	CAT-MUL	LOGISTIC-BINARY	100091	Health-related outcomes	2000	Hospital in-patient	2002	Diagnoses
41202 category:K859	Diagnoses - main ICD10: K85.9 Acute pancreatitis unspecified	0.00345200033331529	CAT-MUL	LOGISTIC-BINARY	100091	Health-related outcomes	2000	Hospital in-patient	2002	Diagnoses
41202 category:C442	Diagnoses - main ICD10: C44.2 Skin of ear and external auricular canal	0.00345587433812514	CAT-MUL	LOGISTIC-BINARY	100091	Health-related outcomes	2000	Hospital in-patient	2002	Diagnoses
41202 category:E112	Diagnoses - main ICD10: E11.2 With renal complications	0.00347184030123658	CAT-MUL	LOGISTIC-BINARY	100091	Health-related outcomes	2000	Hospital in-patient	2002	Diagnoses
134	Number of self-reported cancers	0.00347818150641349	INTEGER	ORDERED-LOGISTIC	100000	UK Biobank Assessment Centre	100071	Verbal interview	100074	Medical conditions
25403	Mean OD in inferior cerebellar peduncle on FA skeleton (left)	0.00351999151967219	CONTINUOUS	LINEAR	100000	UK Biobank Assessment Centre	100003	Imaging	100	Brain MRI
90183	Readings exceeding +/-8 gravities before calibration	0.00357762858286202	INTEGER	LINEAR	100088	Additional exposures	1008	Physical activity measurement	1013	Raw accelerometer statistics
22609 category:1	Workplace very dusty	0.00358632684256984	CAT-MUL	LOGISTIC-BINARY	100089	Online follow-up	123	Work environment	130	Employment history
41202 category:N486	Diagnoses - main ICD10: N48.6 Balanitis xerotica obliterans	0.00359255266293013	CAT-MUL	LOGISTIC-BINARY	100091	Health-related outcomes	2000	Hospital in-patient	2002	Diagnoses
90043	Average acceleration 16:00 - 16:59	0.00359641930901916	CONTINUOUS	LINEAR	100088	Additional exposures	1008	Physical activity measurement	1009	Acceleration averages
20004 category:1362	Operation code: sterilisation	0.00365017133145937	CAT-MUL	LOGISTIC-BINARY	100000	UK Biobank Assessment Centre	100071	Verbal interview	100076	Operations
23235	Total BMC (bone mineral content)	0.00366638811297052	CONTINUOUS	LINEAR	100000	UK Biobank Assessment Centre	100003	Imaging	103	DXA assessment
22424	Cardiac output	0.00367019906137325	CONTINUOUS	LINEAR	100000	UK Biobank Assessment Centre	100003	Imaging	102	Heart MRI
41246 category:1040	Treatment speciality of consultant (recoded): Accident & emergency (A&E)	0.00368242948114868	CAT-MUL	LOGISTIC-BINARY	100091	Health-related outcomes	2000	Hospital in-patient	2001	Admission and discharge
41204 category:Z133	Diagnoses - secondary ICD10: Z13.3 Special screening examination for mental and behavioural disorders	0.00369872884026807	CAT-MUL	LOGISTIC-BINARY	100091	Health-related outcomes	2000	Hospital in-patient	2002	Diagnoses
41204 category:K760	Diagnoses - secondary ICD10: K76.0 Fatty (change of) liver not elsewhere classified	0.00370794912068001	CAT-MUL	LOGISTIC-BINARY	100091	Health-related outcomes	2000	Hospital in-patient	2002	Diagnoses
22601 category:34133167	Job coding: entertainer comedian acrobat clown juggler performing animal trainer puppeteer	0.00371851232735854	CAT-MUL	LOGISTIC-BINARY	100089	Online follow-up	123	Work environment	130	Employment history
41210 category:Y308	Operative procedures - secondary OPCS: Y30.8 Other specified incision of organ NOC	0.00372240474377373	CAT-MUL	LOGISTIC-BINARY	100091	Health-related outcomes	2000	Hospital in-patient	2005	Operations
41204 category:R770	Diagnoses - secondary ICD10: R77.0 Abnormality of albumin	0.00374638128461993	CAT-MUL	LOGISTIC-BINARY	100091	Health-related outcomes	2000	Hospital in-patient	2002	Diagnoses
25086	Mean FA in sagittal stratum on FA skeleton (right)	0.00377783175534393	CONTINUOUS	LINEAR	100000	UK Biobank Assessment Centre	100003	Imaging	100	Brain MRI
41201 category:W519	External causes: W51.9 Unspecified place	0.00379209626531254	CAT-MUL	LOGISTIC-BINARY	100091	Health-related outcomes	2000	Hospital in-patient	2002	Diagnoses
41204 category:I350	Diagnoses - secondary ICD10: I35.0 Aortic (valve) stenosis	0.00380384141253346	CAT-MUL	LOGISTIC-BINARY	100091	Health-related outcomes	2000	Hospital in-patient	2002	Diagnoses
41204 category:J969	Diagnoses - secondary ICD10: J96.9 Respiratory failure unspecified	0.00381560716805305	CAT-MUL	LOGISTIC-BINARY	100091	Health-related outcomes	2000	Hospital in-patient	2002	Diagnoses
41210 category:Z022	Operative procedures - secondary OPCS: Z02.2 Third ventricle of brain	0.00381709731110107	CAT-MUL	LOGISTIC-BINARY	100091	Health-related outcomes	2000	Hospital in-patient	2005	Operations
41202 category:M7946	Diagnoses - main ICD10: M79.46 Hypertrophy of (infrapatellar) fat pad (Lower leg)	0.00382118892014488	CAT-MUL	LOGISTIC-BINARY	100091	Health-related outcomes	2000	Hospital in-patient	2002	Diagnoses
41210 category:H558	Operative procedures - secondary OPCS: H55.8 Other specified other operations on perianal region	0.0038597899326847	CAT-MUL	LOGISTIC-BINARY	100091	Health-related outcomes	2000	Hospital in-patient	2005	Operations
41200 category:G157	Operative procedures - main OPCS: G15.7 Fibreoptic endoscopic insertion of expanding covered metal stent into oesophagus	0.00387523470754109	CAT-MUL	LOGISTIC-BINARY	100091	Health-related outcomes	2000	Hospital in-patient	2005	Operations
41200 category:W403	Operative procedures - main OPCS: W40.3 Revision of total prosthetic replacement of knee joint using cement	0.00393008537397955	CAT-MUL	LOGISTIC-BINARY	100091	Health-related outcomes	2000	Hospital in-patient	2005	Operations
41204 category:Y831	Diagnoses - secondary ICD10: Y83.1 Surgical operation with implant of artificial internal device	0.0039553845598074	CAT-MUL	LOGISTIC-BINARY	100091	Health-related outcomes	2000	Hospital in-patient	2002	Diagnoses
41202 category:C493	Diagnoses - main ICD10: C49.3 Connective and soft tissue of thorax	0.00396096037968505	CAT-MUL	LOGISTIC-BINARY	100091	Health-related outcomes	2000	Hospital in-patient	2002	Diagnoses
90134	Fraction acceleration <= 275 milli-gravities	0.00396602531532519	CONTINUOUS	LINEAR	100088	Additional exposures	1008	Physical activity measurement	1010	Acceleration intensity distribution
41204 category:Z223	Diagnoses - secondary ICD10: Z22.3 Carrier of other specified bacterial diseases	0.00397628581569821	CAT-MUL	LOGISTIC-BINARY	100091	Health-related outcomes	2000	Hospital in-patient	2002	Diagnoses
41204 category:C674	Diagnoses - secondary ICD10: C67.4 Posterior wall of bladder	0.00398372626148939	CAT-MUL	LOGISTIC-BINARY	100091	Health-related outcomes	2000	Hospital in-patient	2002	Diagnoses
41204 category:M2411	Diagnoses - secondary ICD10: M24.11 Other articular cartilage disorders (Shoulder region)	0.00398510040797976	CAT-MUL	LOGISTIC-BINARY	100091	Health-related outcomes	2000	Hospital in-patient	2002	Diagnoses
41210 category:W828	Operative procedures - secondary OPCS: W82.8 Other specified therapeutic endoscopic operations on semilunar cartilage	0.00398579669569532	CAT-MUL	LOGISTIC-BINARY	100091	Health-related outcomes	2000	Hospital in-patient	2005	Operations
41204 category:I890	Diagnoses - secondary ICD10: I89.0 Lymphoedema not elsewhere classified	0.00400955157073044	CAT-MUL	LOGISTIC-BINARY	100091	Health-related outcomes	2000	Hospital in-patient	2002	Diagnoses
20004 category:1579	Operation code: anal fissure surgery	0.00401006684313814	CAT-MUL	LOGISTIC-BINARY	100000	UK Biobank Assessment Centre	100071	Verbal interview	100076	Operations
2227	Other eye problems	0.0040374753815491	CAT-SIN	LOGISTIC-BINARY	100000	UK Biobank Assessment Centre	100025	Touchscreen	100036	Health and medical history
23240	Trunk BMC (bone mineral content)	0.00404118661445121	CONTINUOUS	LINEAR	100000	UK Biobank Assessment Centre	100003	Imaging	103	DXA assessment
41204 category:L271	Diagnoses - secondary ICD10: L27.1 Localised skin eruption due to drugs and medicaments	0.00405924780739373	CAT-MUL	LOGISTIC-BINARY	100091	Health-related outcomes	2000	Hospital in-patient	2002	Diagnoses
41202 category:M2334	Diagnoses - main ICD10: M23.34 Other meniscus derangements (Lateral collateral ligament or Anterior horn of lateral meniscus)	0.00408697723820012	CAT-MUL	LOGISTIC-BINARY	100091	Health-related outcomes	2000	Hospital in-patient	2002	Diagnoses
20003 category:1140878190	Treatment/medication code: minims artificial tears single-use eye drops	0.00411731432451478	CAT-MUL	LOGISTIC-BINARY	100000	UK Biobank Assessment Centre	100071	Verbal interview	100075	Medications
90133	Fraction acceleration <= 250 milli-gravities	0.00412244786852485	CONTINUOUS	LINEAR	100088	Additional exposures	1008	Physical activity measurement	1010	Acceleration intensity distribution
20003 category:1141180148	Treatment/medication code: arcoxia 60mg tablet	0.0041387206511502	CAT-MUL	LOGISTIC-BINARY	100000	UK Biobank Assessment Centre	100071	Verbal interview	100075	Medications
41210 category:K402	Operative procedures - secondary OPCS: K40.2 Saphenous vein graft replacement of two coronary arteries	0.00416626038925861	CAT-MUL	LOGISTIC-BINARY	100091	Health-related outcomes	2000	Hospital in-patient	2005	Operations
6155 category:3	Vitamin and mineral supplements: Vitamin C	0.00416902284921179	CAT-MUL	LOGISTIC-BINARY	100000	UK Biobank Assessment Centre	100025	Touchscreen	100036	Health and medical history
90137	Fraction acceleration <= 350 milli-gravities	0.00417026109561458	CONTINUOUS	ORDERED-LOGISTIC	100088	Additional exposures	1008	Physical activity measurement	1010	Acceleration intensity distribution
41202 category:L024	Diagnoses - main ICD10: L02.4 Cutaneous abscess furuncle and carbuncle of limb	0.00422183503333897	CAT-MUL	LOGISTIC-BINARY	100091	Health-related outcomes	2000	Hospital in-patient	2002	Diagnoses
19 baseline:1	Heel ultrasound method	0.0042500484532256	CAT-SIN	MULTINOMIAL-LOGISTIC	100000	UK Biobank Assessment Centre	100006	Physical measures	100018	Bone-densitometry of heel
41200 category:G304	Operative procedures - main OPCS: G30.4 Partitioning of stomach using staples	0.00425311148568422	CAT-MUL	LOGISTIC-BINARY	100091	Health-related outcomes	2000	Hospital in-patient	2005	Operations
41204 category:J154	Diagnoses - secondary ICD10: J15.4 Pneumonia due to other streptococci	0.00427887623563041	CAT-MUL	LOGISTIC-BINARY	100091	Health-related outcomes	2000	Hospital in-patient	2002	Diagnoses
41200 category:C198	Operative procedures - main OPCS: C19.8 Other specified incision of eyelid	0.00431711703149809	CAT-MUL	LOGISTIC-BINARY	100091	Health-related outcomes	2000	Hospital in-patient	2005	Operations
41246 category:2620	Treatment speciality of consultant (recoded): Vascular surgery	0.00433715346642477	CAT-MUL	LOGISTIC-BINARY	100091	Health-related outcomes	2000	Hospital in-patient	2001	Admission and discharge
41200 category:X095	Operative procedures - main OPCS: X09.5 Amputation of leg below knee	0.0043478870559509	CAT-MUL	LOGISTIC-BINARY	100091	Health-related outcomes	2000	Hospital in-patient	2005	Operations
20003 category:1141177526	Treatment/medication code: esomeprazole	0.00436813051536708	CAT-MUL	LOGISTIC-BINARY	100000	UK Biobank Assessment Centre	100071	Verbal interview	100075	Medications
41204 category:N390	Diagnoses - secondary ICD10: N39.0 Urinary tract infection site not specified	0.00437475280414709	CAT-MUL	LOGISTIC-BINARY	100091	Health-related outcomes	2000	Hospital in-patient	2002	Diagnoses
41202 category:I350	Diagnoses - main ICD10: I35.0 Aortic (valve) stenosis	0.00439762563476614	CAT-MUL	LOGISTIC-BINARY	100091	Health-related outcomes	2000	Hospital in-patient	2002	Diagnoses
90119	Fraction acceleration <= 60 milli-gravities	0.00440720842451581	CONTINUOUS	LINEAR	100088	Additional exposures	1008	Physical activity measurement	1010	Acceleration intensity distribution
3751	Chest pain or discomfort when walking uphill or hurrying	0.00441838193222679	CAT-SIN	LOGISTIC-BINARY	100000	UK Biobank Assessment Centre	100025	Touchscreen	100036	Health and medical history
41204 category:K805	Diagnoses - secondary ICD10: K80.5 Calculus of bile duct without cholangitis or cholecystitis	0.00441901708536115	CAT-MUL	LOGISTIC-BINARY	100091	Health-related outcomes	2000	Hospital in-patient	2002	Diagnoses
41200 category:K652	Operative procedures - main OPCS: K65.2 Catheterisation of right side of heart NEC	0.00444360668342895	CAT-MUL	LOGISTIC-BINARY	100091	Health-related outcomes	2000	Hospital in-patient	2005	Operations
41202 category:N47	Diagnoses - main ICD10: N47 Redundant prepuce phimosis and paraphimosis	0.00445005466978835	CAT-MUL	LOGISTIC-BINARY	100091	Health-related outcomes	2000	Hospital in-patient	2002	Diagnoses
41200 category:X501	Operative procedures - main OPCS: X50.1 Direct current cardioversion	0.0044517640480255	CAT-MUL	LOGISTIC-BINARY	100091	Health-related outcomes	2000	Hospital in-patient	2005	Operations
41231 category:2	Hospital episode type: Delivery episode	0.0044615376987213	CAT-MUL	LOGISTIC-BINARY	100091	Health-related outcomes	2000	Hospital in-patient	2001	Admission and discharge
90012	Overall acceleration average	0.00453911512833076	CONTINUOUS	LINEAR	100088	Additional exposures	1008	Physical activity measurement	1009	Acceleration averages
20003 category:1140909368	Treatment/medication code: carvedilol	0.00454267930809133	CAT-MUL	LOGISTIC-BINARY	100000	UK Biobank Assessment Centre	100071	Verbal interview	100075	Medications
90135	Fraction acceleration <= 300 milli-gravities	0.00455856859621037	CONTINUOUS	LINEAR	100088	Additional exposures	1008	Physical activity measurement	1010	Acceleration intensity distribution
41202 category:O624	Diagnoses - main ICD10: O62.4 Hypertonic incoordinate and prolonged uterine contractions	0.00456822906276448	CAT-MUL	LOGISTIC-BINARY	100091	Health-related outcomes	2000	Hospital in-patient	2002	Diagnoses
6374	Number of puzzles viewed	0.00457616071387748	INTEGER	ORDERED-LOGISTIC	100000	UK Biobank Assessment Centre	100026	Cognitive function	501	Matrix pattern completion
41210 category:Y142	Operative procedures - secondary OPCS: Y14.2 Insertion of expanding metal stent into organ NOC	0.00461610319324716	CAT-MUL	LOGISTIC-BINARY	100091	Health-related outcomes	2000	Hospital in-patient	2005	Operations
41202 category:M159	Diagnoses - main ICD10: M15.9 Polyarthrosis unspecified	0.00462055083883961	CAT-MUL	LOGISTIC-BINARY	100091	Health-related outcomes	2000	Hospital in-patient	2002	Diagnoses
41210 category:X403	Operative procedures - secondary OPCS: X40.3 Haemodialysis NEC	0.00469324543664723	CAT-MUL	LOGISTIC-BINARY	100091	Health-related outcomes	2000	Hospital in-patient	2005	Operations
41202 category:T855	Diagnoses - main ICD10: T85.5 Mechanical complication of gastro-intestinal prosthetic devices implants and grafts	0.00469614271848337	CAT-MUL	LOGISTIC-BINARY	100091	Health-related outcomes	2000	Hospital in-patient	2002	Diagnoses
41202 category:I606	Diagnoses - main ICD10: I60.6 Subarachnoid haemorrhage from other intracranial arteries	0.00475464511722091	CAT-MUL	LOGISTIC-BINARY	100091	Health-related outcomes	2000	Hospital in-patient	2002	Diagnoses
41246 category:2470	Treatment speciality of consultant (recoded): Respiratory Medicine	0.00476262146334189	CAT-MUL	LOGISTIC-BINARY	100091	Health-related outcomes	2000	Hospital in-patient	2001	Admission and discharge
41200 category:P033	Operative procedures - main OPCS: P03.3 Excision of lesion of Bartholin gland	0.00476856592576547	CAT-MUL	LOGISTIC-BINARY	100091	Health-related outcomes	2000	Hospital in-patient	2005	Operations
41204 category:B974	Diagnoses - secondary ICD10: B97.4 Respiratory synctial virus as the cause of diseases classified to other chapters	0.0047712911385009	CAT-MUL	LOGISTIC-BINARY	100091	Health-related outcomes	2000	Hospital in-patient	2002	Diagnoses
41204 category:H188	Diagnoses - secondary ICD10: H18.8 Other specified disorders of cornea	0.00478325756944122	CAT-MUL	LOGISTIC-BINARY	100091	Health-related outcomes	2000	Hospital in-patient	2002	Diagnoses
41204 category:Z952	Diagnoses - secondary ICD10: Z95.2 Presence of prosthetic heart valve	0.00485463074265204	CAT-MUL	LOGISTIC-BINARY	100091	Health-related outcomes	2000	Hospital in-patient	2002	Diagnoses
41210 category:G234	Operative procedures - secondary OPCS: G23.4 Repair of diaphragmatic hernia using abdominal approach NEC	0.00486829379109846	CAT-MUL	LOGISTIC-BINARY	100091	Health-related outcomes	2000	Hospital in-patient	2005	Operations
41204 category:M4806	Diagnoses - secondary ICD10: M48.06 Spinal stenosis (Lumbar region)	0.00486862207738908	CAT-MUL	LOGISTIC-BINARY	100091	Health-related outcomes	2000	Hospital in-patient	2002	Diagnoses
41249 category:3001	Methods of admission to hospital (recoded): Maternity admission: Post-partum	0.00491795851361177	CAT-MUL	LOGISTIC-BINARY	100091	Health-related outcomes	2000	Hospital in-patient	2001	Admission and discharge
41204 category:T874	Diagnoses - secondary ICD10: T87.4 Infection of amputation stump	0.0049189555387708	CAT-MUL	LOGISTIC-BINARY	100091	Health-related outcomes	2000	Hospital in-patient	2002	Diagnoses
41204 category:M258	Diagnoses - secondary ICD10: M25.8 Other specified joint disorders	0.00492577869484289	CAT-MUL	LOGISTIC-BINARY	100091	Health-related outcomes	2000	Hospital in-patient	2002	Diagnoses
20530 baseline:0	Witnessed sudden violent death	0.00494192148843132	CAT-SIN	MULTINOMIAL-LOGISTIC	100089	Online follow-up	136	Mental health	145	Traumatic events
41204 category:R500	Diagnoses - secondary ICD10: R50.0 Fever with chills	0.00495808536013772	CAT-MUL	LOGISTIC-BINARY	100091	Health-related outcomes	2000	Hospital in-patient	2002	Diagnoses
41204 category:M7966	Diagnoses - secondary ICD10: M79.66 Pain in limb (Lower leg)	0.0050049107346091	CAT-MUL	LOGISTIC-BINARY	100091	Health-related outcomes	2000	Hospital in-patient	2002	Diagnoses
20001 category:1053	Cancer code self-reported: non-hodgkins lymphoma	0.00500713365534253	CAT-MUL	LOGISTIC-BINARY	100000	UK Biobank Assessment Centre	100071	Verbal interview	100074	Medical conditions
41200 category:H209	Operative procedures - main OPCS: H20.9 Unspecified endoscopic extirpation of lesion of colon	0.00501465197522592	CAT-MUL	LOGISTIC-BINARY	100091	Health-related outcomes	2000	Hospital in-patient	2005	Operations
20004 category:1296	Operation code: bone surgery/joint surgery	0.00503811615913317	CAT-MUL	LOGISTIC-BINARY	100000	UK Biobank Assessment Centre	100071	Verbal interview	100076	Operations
41204 category:W519	Diagnoses - secondary ICD10: W51.9 Unspecified place	0.00506362294570726	CAT-MUL	LOGISTIC-BINARY	100091	Health-related outcomes	2000	Hospital in-patient	2002	Diagnoses
100400	Standard tea intake	0.00509115676676597	CAT-SIN	ORDERED-LOGISTIC	100089	Online follow-up	100090	Diet by 24-hour recall	100104	Hot/cold beverages yesterday
41201 category:Y534	External causes: Y53.4 Other laxatives	0.00511389402493291	CAT-MUL	LOGISTIC-BINARY	100091	Health-related outcomes	2000	Hospital in-patient	2002	Diagnoses
41202 category:K810	Diagnoses - main ICD10: K81.0 Acute cholecystitis	0.00515148423499509	CAT-MUL	LOGISTIC-BINARY	100091	Health-related outcomes	2000	Hospital in-patient	2002	Diagnoses
41229 category:5K9	PCT responsible for patient data: CROYDON PCT	0.0051562152755592	CAT-MUL	LOGISTIC-BINARY	100091	Health-related outcomes	2000	Hospital in-patient	2001	Admission and discharge
90118	Fraction acceleration <= 55 milli-gravities	0.00518259431514703	CONTINUOUS	LINEAR	100088	Additional exposures	1008	Physical activity measurement	1010	Acceleration intensity distribution
41200 category:T792	Operative procedures - main OPCS: T79.2 Quadricepsplasty	0.00523128967361772	CAT-MUL	LOGISTIC-BINARY	100091	Health-related outcomes	2000	Hospital in-patient	2005	Operations
41204 category:K579	Diagnoses - secondary ICD10: K57.9 Diverticular disease of intestine part unspecified without perforation or abscess	0.00523569110941495	CAT-MUL	LOGISTIC-BINARY	100091	Health-related outcomes	2000	Hospital in-patient	2002	Diagnoses
41204 category:E875	Diagnoses - secondary ICD10: E87.5 Hyperkalaemia	0.00524888513436851	CAT-MUL	LOGISTIC-BINARY	100091	Health-related outcomes	2000	Hospital in-patient	2002	Diagnoses
20003 category:1140910832	Treatment/medication code: sodium warfarin	0.00525852294436209	CAT-MUL	LOGISTIC-BINARY	100000	UK Biobank Assessment Centre	100071	Verbal interview	100075	Medications
41202 category:I249	Diagnoses - main ICD10: I24.9 Acute ischaemic heart disease unspecified	0.00527302888510001	CAT-MUL	LOGISTIC-BINARY	100091	Health-related outcomes	2000	Hospital in-patient	2002	Diagnoses
41210 category:W693	Operative procedures - secondary OPCS: W69.3 Partial synovectomy	0.00530644542750242	CAT-MUL	LOGISTIC-BINARY	100091	Health-related outcomes	2000	Hospital in-patient	2005	Operations
40006 category:C505	Type of cancer: ICD10: C50.5 Lower-outer quadrant of breast	0.00532557279238526	CAT-MUL	LOGISTIC-BINARY	100091	Health-related outcomes	100092	Cancer register	100092	Cancer register
41200 category:C443	Operative procedures - main OPCS: C44.3 Endothelial graft to cornea	0.00535383008626098	CAT-MUL	LOGISTIC-BINARY	100091	Health-related outcomes	2000	Hospital in-patient	2005	Operations
24007	Particulate matter air pollution (pm2.5) absorbance; 2010	0.00539853994019365	CONTINUOUS	LINEAR	100088	Additional exposures	113	Local environment	114	Residential air pollution
41230 category:5K9	PCT where patients GP was registered: CROYDON PCT	0.00540581626146175	CAT-MUL	LOGISTIC-BINARY	100091	Health-related outcomes	2000	Hospital in-patient	2001	Admission and discharge
41210 category:W314	Operative procedures - secondary OPCS: W31.4 Cancellous chip autograft of bone	0.00540622181741466	CAT-MUL	LOGISTIC-BINARY	100091	Health-related outcomes	2000	Hospital in-patient	2005	Operations
22601 category:35633233	Job coding: vocational or industrial trainer/instructor	0.00544281647788283	CAT-MUL	LOGISTIC-BINARY	100089	Online follow-up	123	Work environment	130	Employment history
41200 category:C892	Operative procedures - main OPCS: C89.2 Injection of steroid into posterior segment of eye	0.00547501619933086	CAT-MUL	LOGISTIC-BINARY	100091	Health-related outcomes	2000	Hospital in-patient	2005	Operations
24003	Nitrogen dioxide air pollution; 2010	0.0054984290567941	CONTINUOUS	LINEAR	100088	Additional exposures	113	Local environment	114	Residential air pollution
41210 category:Z584	Operative procedures - secondary OPCS: Z58.4 Tibialis anterior	0.00555092114982353	CAT-MUL	LOGISTIC-BINARY	100091	Health-related outcomes	2000	Hospital in-patient	2005	Operations
41205 category:E92089	Diagnoses - secondary ICD9: E92089 Acc. caused by other spec. cutting/piercing inst/object (at: unspec.place	0.00558784320602551	CAT-MUL	LOGISTIC-BINARY	100091	Health-related outcomes	2000	Hospital in-patient	2002	Diagnoses
41200 category:E508	Operative procedures - main OPCS: E50.8 Other specified therapeutic endoscopic operations on lower respiratory tract using rigid bronchoscope	0.0056384910667917	CAT-MUL	LOGISTIC-BINARY	100091	Health-related outcomes	2000	Hospital in-patient	2005	Operations
22601 category:34313159	Job coding: journalist reporter newspaper correspondent sports writer newspaper or magazine editor	0.00564793426756461	CAT-MUL	LOGISTIC-BINARY	100089	Online follow-up	123	Work environment	130	Employment history
22617 category:3431	Job SOC coding: Journalists newspaper and periodical editors	0.00564793426756461	CAT-MUL	LOGISTIC-BINARY	100089	Online follow-up	123	Work environment	130	Employment history
41246 category:1550	Treatment speciality of consultant (recoded): Geriatric medicine	0.00565392908070552	CAT-MUL	LOGISTIC-BINARY	100091	Health-related outcomes	2000	Hospital in-patient	2001	Admission and discharge
41202 category:L033	Diagnoses - main ICD10: L03.3 Cellulitis of trunk	0.00569641847222747	CAT-MUL	LOGISTIC-BINARY	100091	Health-related outcomes	2000	Hospital in-patient	2002	Diagnoses
41210 category:H418	Operative procedures - secondary OPCS: H41.8 Other specified other operations on rectum through anus	0.00570560752374768	CAT-MUL	LOGISTIC-BINARY	100091	Health-related outcomes	2000	Hospital in-patient	2005	Operations
41210 category:Q074	Operative procedures - secondary OPCS: Q07.4 Total abdominal hysterectomy NEC	0.00571544815679127	CAT-MUL	LOGISTIC-BINARY	100091	Health-related outcomes	2000	Hospital in-patient	2005	Operations
20003 category:1140882236	Treatment/medication code: seroxat 20mg tablet	0.0057234223698463	CAT-MUL	LOGISTIC-BINARY	100000	UK Biobank Assessment Centre	100071	Verbal interview	100075	Medications
41210 category:H444	Operative procedures - secondary OPCS: H44.4 Examination of rectum under anaesthetic	0.00574086988633661	CAT-MUL	LOGISTIC-BINARY	100091	Health-related outcomes	2000	Hospital in-patient	2005	Operations
41204 category:R298	Diagnoses - secondary ICD10: R29.8 Other and unspecified symptoms and signs involving the nervous and musculoskeletal systems	0.0057508744380748	CAT-MUL	LOGISTIC-BINARY	100091	Health-related outcomes	2000	Hospital in-patient	2002	Diagnoses
41202 category:T814	Diagnoses - main ICD10: T81.4 Infection following a procedure not elsewhere classified	0.00576087345607414	CAT-MUL	LOGISTIC-BINARY	100091	Health-related outcomes	2000	Hospital in-patient	2002	Diagnoses
41202 category:M798	Diagnoses - main ICD10: M79.8 Other specified soft tissue disorders	0.00577336598855653	CAT-MUL	LOGISTIC-BINARY	100091	Health-related outcomes	2000	Hospital in-patient	2002	Diagnoses
5110	6mm asymmetry angle (left)	0.00582462536180523	INTEGER	LINEAR	100000	UK Biobank Assessment Centre	100006	Physical measures	100013	Eye measures
41200 category:W861	Operative procedures - main OPCS: W86.1 Endoscopic removal of loose body from joint NEC	0.00584197385955128	CAT-MUL	LOGISTIC-BINARY	100091	Health-related outcomes	2000	Hospital in-patient	2005	Operations
20003 category:1140871688	Treatment/medication code: solpadol caplet	0.0058488607490642	CAT-MUL	LOGISTIC-BINARY	100000	UK Biobank Assessment Centre	100071	Verbal interview	100075	Medications
41210 category:K634	Operative procedures - secondary OPCS: K63.4 Coronary arteriography using two catheters	0.00588455399504061	CAT-MUL	LOGISTIC-BINARY	100091	Health-related outcomes	2000	Hospital in-patient	2005	Operations
20111 category:12	Illnesses of siblings: Severe depression	0.00594694905391377	CAT-MUL	LOGISTIC-BINARY	100000	UK Biobank Assessment Centre	100025	Touchscreen	100034	Family history
20002 category:1440	Non-cancer illness code self-reported: tuberculosis (tb)	0.00596119604415509	CAT-MUL	LOGISTIC-BINARY	100000	UK Biobank Assessment Centre	100071	Verbal interview	100074	Medical conditions
41204 category:Y520	Diagnoses - secondary ICD10: Y52.0 Cardiac-stimulant glycosides and drugs of similar action	0.00596717286444283	CAT-MUL	LOGISTIC-BINARY	100091	Health-related outcomes	2000	Hospital in-patient	2002	Diagnoses
41202 category:F105	Diagnoses - main ICD10: F10.5 Psychotic disorder	0.00597026710090516	CAT-MUL	LOGISTIC-BINARY	100091	Health-related outcomes	2000	Hospital in-patient	2002	Diagnoses
40011 category:9180	Histology of cancer tumour: Osteosarcoma NOS	0.00602808232416479	CAT-MUL	LOGISTIC-BINARY	100091	Health-related outcomes	100092	Cancer register	100092	Cancer register
90030	Average acceleration 03:00 - 03:59	0.00604501275059344	CONTINUOUS	LINEAR	100088	Additional exposures	1008	Physical activity measurement	1009	Acceleration averages
90087	No-wear time bias adjusted average acceleration	0.00604555889138476	CONTINUOUS	LINEAR	100088	Additional exposures	1008	Physical activity measurement	1009	Acceleration averages
41204 category:K429	Diagnoses - secondary ICD10: K42.9 Umbilical hernia without obstruction or gangrene	0.00605370713243566	CAT-MUL	LOGISTIC-BINARY	100091	Health-related outcomes	2000	Hospital in-patient	2002	Diagnoses
41201 category:W188	External causes: W18.8 Other specified place	0.00608569207169558	CAT-MUL	LOGISTIC-BINARY	100091	Health-related outcomes	2000	Hospital in-patient	2002	Diagnoses
41210 category:Q152	Operative procedures - secondary OPCS: Q15.2 Introduction of therapeutic substance into uterine cavity NEC	0.00609383468396646	CAT-MUL	LOGISTIC-BINARY	100091	Health-related outcomes	2000	Hospital in-patient	2005	Operations
41202 category:J100	Diagnoses - main ICD10: J10.0 Influenza with pneumonia influenza virus identified	0.00609788178275933	CAT-MUL	LOGISTIC-BINARY	100091	Health-related outcomes	2000	Hospital in-patient	2002	Diagnoses
20023	Mean time to correctly identify matches	0.00610302151609669	INTEGER	LINEAR	100000	UK Biobank Assessment Centre	100026	Cognitive function	100032	Reaction time
41210 category:Z303	Operative procedures - secondary OPCS: Z30.3 Common bile duct	0.00610332811829841	CAT-MUL	LOGISTIC-BINARY	100091	Health-related outcomes	2000	Hospital in-patient	2005	Operations
6152 category:7	Blood clot DVT bronchitis emphysema asthma rhinitis eczema allergy diagnosed by doctor: Blood clot in the lung	0.00613606450655679	CAT-MUL	LOGISTIC-BINARY	100000	UK Biobank Assessment Centre	100025	Touchscreen	100036	Health and medical history
22601 category:35623273	Job coding: personnel or industrial relations officer recruitment consultant	0.00618951162796729	CAT-MUL	LOGISTIC-BINARY	100089	Online follow-up	123	Work environment	130	Employment history
41230 category:5NL	PCT where patients GP was registered: LIVERPOOL PCT	0.0062033106991549	CAT-MUL	LOGISTIC-BINARY	100091	Health-related outcomes	2000	Hospital in-patient	2001	Admission and discharge
25446	Mean ISOVF in corticospinal tract on FA skeleton (right)	0.00620476836473456	CONTINUOUS	LINEAR	100000	UK Biobank Assessment Centre	100003	Imaging	100	Brain MRI
41203 category:6059	Diagnoses - main ICD9: 6059 Redundant prepuce and phimosis	0.00621194016000585	CAT-MUL	LOGISTIC-BINARY	100091	Health-related outcomes	2000	Hospital in-patient	2002	Diagnoses
41200 category:M271	Operative procedures - main OPCS: M27.1 Ureteroscopic laser fragmentation of calculus of ureter	0.00623778753319778	CAT-MUL	LOGISTIC-BINARY	100091	Health-related outcomes	2000	Hospital in-patient	2005	Operations
41204 category:B964	Diagnoses - secondary ICD10: B96.4 Proteus (mirabilis)(morganii) as the cause of diseases classified to other chapters	0.00625838665111426	CAT-MUL	LOGISTIC-BINARY	100091	Health-related outcomes	2000	Hospital in-patient	2002	Diagnoses
41210 category:T423	Operative procedures - secondary OPCS: T42.3 Endoscopic division of adhesions of peritoneum	0.0063084823257197	CAT-MUL	LOGISTIC-BINARY	100091	Health-related outcomes	2000	Hospital in-patient	2005	Operations
41202 category:G960	Diagnoses - main ICD10: G96.0 Cerebrospinal fluid leak	0.00631374143097341	CAT-MUL	LOGISTIC-BINARY	100091	Health-related outcomes	2000	Hospital in-patient	2002	Diagnoses
41210 category:S082	Operative procedures - secondary OPCS: S08.2 Curettage and cauterisation of lesion of skin NEC	0.0063321874172962	CAT-MUL	LOGISTIC-BINARY	100091	Health-related outcomes	2000	Hospital in-patient	2005	Operations
41204 category:M796	Diagnoses - secondary ICD10: M79.6 Pain in limb	0.00640035911333146	CAT-MUL	LOGISTIC-BINARY	100091	Health-related outcomes	2000	Hospital in-patient	2002	Diagnoses
41230 category:5L7	PCT where patients GP was registered: SURREY HEATH AND WOKING PCT	0.0064086300995178	CAT-MUL	LOGISTIC-BINARY	100091	Health-related outcomes	2000	Hospital in-patient	2001	Admission and discharge
5162	6mm regularity index (left)	0.00642730607871355	CONTINUOUS	LINEAR	100000	UK Biobank Assessment Centre	100006	Physical measures	100013	Eye measures
20003 category:1140923402	Treatment/medication code: co-amilofruse	0.00648022372166425	CAT-MUL	LOGISTIC-BINARY	100000	UK Biobank Assessment Centre	100071	Verbal interview	100075	Medications
20092 category:1	Type of baguette eaten: white	0.0065189704362338	CAT-MUL	LOGISTIC-BINARY	100089	Online follow-up	100090	Diet by 24-hour recall	100101	Bread/pasta/rice yesterday
41210 category:S142	Operative procedures - secondary OPCS: S14.2 Shave biopsy of lesion of skin NEC	0.00655085404470532	CAT-MUL	LOGISTIC-BINARY	100091	Health-related outcomes	2000	Hospital in-patient	2005	Operations
100900	Intake of sugar added to cereal	0.00656541519401449	CAT-SIN	ORDERED-LOGISTIC	100089	Online follow-up	100090	Diet by 24-hour recall	100102	Cereal yesterday
41202 category:I803	Diagnoses - main ICD10: I80.3 Phlebitis and thrombophlebitis of lower extremities unspecified	0.00660643081385914	CAT-MUL	LOGISTIC-BINARY	100091	Health-related outcomes	2000	Hospital in-patient	2002	Diagnoses
20002 category:1538	Non-cancer illness code self-reported: arthritis (nos)	0.0066098470046412	CAT-MUL	LOGISTIC-BINARY	100000	UK Biobank Assessment Centre	100071	Verbal interview	100074	Medical conditions
20001 category:1059	Cancer code self-reported: malignant melanoma	0.0067076736956946	CAT-MUL	LOGISTIC-BINARY	100000	UK Biobank Assessment Centre	100071	Verbal interview	100074	Medical conditions
41204 category:D649	Diagnoses - secondary ICD10: D64.9 Anaemia unspecified	0.00670993683839114	CAT-MUL	LOGISTIC-BINARY	100091	Health-related outcomes	2000	Hospital in-patient	2002	Diagnoses
25744	Inverted temporal signal-to-noise ratio in artefact-cleaned pre-processed rfMRI	0.00671006298295045	CONTINUOUS	LINEAR	100000	UK Biobank Assessment Centre	100003	Imaging	100	Brain MRI
40013 category:1744	Type of cancer: ICD9: 1744 Malignant neoplasm of female breast - upper-outer quadrant	0.00671011381745007	CAT-MUL	LOGISTIC-BINARY	100091	Health-related outcomes	100092	Cancer register	100092	Cancer register
41229 category:5NL	PCT responsible for patient data: LIVERPOOL PCT	0.00672487824551878	CAT-MUL	LOGISTIC-BINARY	100091	Health-related outcomes	2000	Hospital in-patient	2001	Admission and discharge
25667	Weighted-mean ICVF in tract medial lemniscus (left)	0.0067291207407441	CONTINUOUS	LINEAR	100000	UK Biobank Assessment Centre	100003	Imaging	100	Brain MRI
20003 category:1140923670	Treatment/medication code: gtn - glyceryl trinitrate	0.0067481788640206	CAT-MUL	LOGISTIC-BINARY	100000	UK Biobank Assessment Centre	100071	Verbal interview	100075	Medications
41204 category:G479	Diagnoses - secondary ICD10: G47.9 Sleep disorder unspecified	0.00675756324004696	CAT-MUL	LOGISTIC-BINARY	100091	Health-related outcomes	2000	Hospital in-patient	2002	Diagnoses
41202 category:M2325	Diagnoses - main ICD10: M23.25 Derangement of meniscus due to old tear or injury (Posterior horn of lateral meniscus)	0.00678514739864747	CAT-MUL	LOGISTIC-BINARY	100091	Health-related outcomes	2000	Hospital in-patient	2002	Diagnoses
41202 category:M7927	Diagnoses - main ICD10: M79.27 Neuralgia and neuritis unspecified (Ankle and foot)	0.00679370077034449	CAT-MUL	LOGISTIC-BINARY	100091	Health-related outcomes	2000	Hospital in-patient	2002	Diagnoses
41204 category:C160	Diagnoses - secondary ICD10: C16.0 Cardia	0.00679752476690471	CAT-MUL	LOGISTIC-BINARY	100091	Health-related outcomes	2000	Hospital in-patient	2002	Diagnoses
20002 category:1265	Non-cancer illness code self-reported: migraine	0.00689568431553784	CAT-MUL	LOGISTIC-BINARY	100000	UK Biobank Assessment Centre	100071	Verbal interview	100074	Medical conditions
41202 category:K831	Diagnoses - main ICD10: K83.1 Obstruction of bile duct	0.00690048710338605	CAT-MUL	LOGISTIC-BINARY	100091	Health-related outcomes	2000	Hospital in-patient	2002	Diagnoses
22608 category:0	Workplace very hot: Rarely/never	0.00692616980049928	CAT-MUL	LOGISTIC-BINARY	100089	Online follow-up	123	Work environment	130	Employment history
41210 category:C711	Operative procedures - secondary OPCS: C71.1 Simple linear extraction of lens	0.00694155295111647	CAT-MUL	LOGISTIC-BINARY	100091	Health-related outcomes	2000	Hospital in-patient	2005	Operations
90041	Average acceleration 14:00 - 14:59	0.00695561066669072	CONTINUOUS	LINEAR	100088	Additional exposures	1008	Physical activity measurement	1009	Acceleration averages
41204 category:I342	Diagnoses - secondary ICD10: I34.2 Nonrheumatic mitral (valve) stenosis	0.00697597973149029	CAT-MUL	LOGISTIC-BINARY	100091	Health-related outcomes	2000	Hospital in-patient	2002	Diagnoses
41204 category:J069	Diagnoses - secondary ICD10: J06.9 Acute upper respiratory infection unspecified	0.00698157258280186	CAT-MUL	LOGISTIC-BINARY	100091	Health-related outcomes	2000	Hospital in-patient	2002	Diagnoses
41204 category:K567	Diagnoses - secondary ICD10: K56.7 Ileus unspecified	0.00699188559566193	CAT-MUL	LOGISTIC-BINARY	100091	Health-related outcomes	2000	Hospital in-patient	2002	Diagnoses
20003 category:1140862070	Treatment/medication code: ventolin cr 4mg m/r tablet	0.00700921023297092	CAT-MUL	LOGISTIC-BINARY	100000	UK Biobank Assessment Centre	100071	Verbal interview	100075	Medications
20004 category:1578	Operation code: abdomino-perineal resection / ap resection	0.00701628254761572	CAT-MUL	LOGISTIC-BINARY	100000	UK Biobank Assessment Centre	100071	Verbal interview	100076	Operations
41200 category:L916	Operative procedures - main OPCS: L91.6 Cannulation of vein NEC	0.00703354152981826	CAT-MUL	LOGISTIC-BINARY	100091	Health-related outcomes	2000	Hospital in-patient	2005	Operations
41202 category:I209	Diagnoses - main ICD10: I20.9 Angina pectoris unspecified	0.00703505974926313	CAT-MUL	LOGISTIC-BINARY	100091	Health-related outcomes	2000	Hospital in-patient	2002	Diagnoses
41202 category:E114	Diagnoses - main ICD10: E11.4 With neurological complications	0.00709728529571622	CAT-MUL	LOGISTIC-BINARY	100091	Health-related outcomes	2000	Hospital in-patient	2002	Diagnoses
6142 category:2	Current employment status: Retired	0.00710346380551119	CAT-MUL	LOGISTIC-BINARY	100000	UK Biobank Assessment Centre	100025	Touchscreen	100062	Sociodemographics
41204 category:M8199	Diagnoses - secondary ICD10: M81.99 Osteoporosis unspecified (Site unspecified)	0.00710647918708983	CAT-MUL	LOGISTIC-BINARY	100091	Health-related outcomes	2000	Hospital in-patient	2002	Diagnoses
41202 category:M712	Diagnoses - main ICD10: M71.2 Synovial cyst of popliteal space [Baker]	0.00711822795080886	CAT-MUL	LOGISTIC-BINARY	100091	Health-related outcomes	2000	Hospital in-patient	2002	Diagnoses
41210 category:H622	Operative procedures - secondary OPCS: H62.2 Mobilisation of bowel NEC	0.00712236683638803	CAT-MUL	LOGISTIC-BINARY	100091	Health-related outcomes	2000	Hospital in-patient	2005	Operations
41200 category:G302	Operative procedures - main OPCS: G30.2 Partitioning of stomach NEC	0.0071336783723459	CAT-MUL	LOGISTIC-BINARY	100091	Health-related outcomes	2000	Hospital in-patient	2005	Operations
41204 category:N481	Diagnoses - secondary ICD10: N48.1 Balanoposthitis	0.00719267048303564	CAT-MUL	LOGISTIC-BINARY	100091	Health-related outcomes	2000	Hospital in-patient	2002	Diagnoses
41204 category:M247	Diagnoses - secondary ICD10: M24.7 Protrusio acetabuli	0.00719401246047194	CAT-MUL	LOGISTIC-BINARY	100091	Health-related outcomes	2000	Hospital in-patient	2002	Diagnoses
41204 category:C159	Diagnoses - secondary ICD10: C15.9 Oesophagus unspecified	0.00722963758195085	CAT-MUL	LOGISTIC-BINARY	100091	Health-related outcomes	2000	Hospital in-patient	2002	Diagnoses
20003 category:1140877872	Treatment/medication code: voltaren retard 100mg m/r tablet	0.00723699607847879	CAT-MUL	LOGISTIC-BINARY	100000	UK Biobank Assessment Centre	100071	Verbal interview	100075	Medications
41204 category:M7946	Diagnoses - secondary ICD10: M79.46 Hypertrophy of (infrapatellar) fat pad (Lower leg)	0.00726482760750179	CAT-MUL	LOGISTIC-BINARY	100091	Health-related outcomes	2000	Hospital in-patient	2002	Diagnoses
40002 category:G931	Contributory (secondary) causes of death: ICD10: G93.1 Anoxic brain damage not elsewhere classified	0.00726738448825495	CAT-MUL	LOGISTIC-BINARY	100091	Health-related outcomes	100093	Death register	100093	Death register
41210 category:C873	Operative procedures - secondary OPCS: C87.3 Tomography evaluation of retina	0.00731280309431609	CAT-MUL	LOGISTIC-BINARY	100091	Health-related outcomes	2000	Hospital in-patient	2005	Operations
41204 category:M5429	Diagnoses - secondary ICD10: M54.29 Cervicalgia-Site unspe	0.00737291745821411	CAT-MUL	LOGISTIC-BINARY	100091	Health-related outcomes	2000	Hospital in-patient	2002	Diagnoses
22601 category:34113148	Job coding: illustrator cartoonist animator	0.00738154631023925	CAT-MUL	LOGISTIC-BINARY	100089	Online follow-up	123	Work environment	130	Employment history
41201 category:W173	External causes: W17.3 Sports and athletics area	0.00740555564668575	CAT-MUL	LOGISTIC-BINARY	100091	Health-related outcomes	2000	Hospital in-patient	2002	Diagnoses
41204 category:Z904	Diagnoses - secondary ICD10: Z90.4 Acquired absence of other parts of digestive tract	0.00740580631403594	CAT-MUL	LOGISTIC-BINARY	100091	Health-related outcomes	2000	Hospital in-patient	2002	Diagnoses
41204 category:M4026	Diagnoses - secondary ICD10: M40.26 Other and unspecified kyphosis (Lumbar region)	0.00742539064718663	CAT-MUL	LOGISTIC-BINARY	100091	Health-related outcomes	2000	Hospital in-patient	2002	Diagnoses
20107 category:6	Illnesses of father: Chronic bronchitis/emphysema	0.00743403821049178	CAT-MUL	LOGISTIC-BINARY	100000	UK Biobank Assessment Centre	100025	Touchscreen	100034	Family history
41210 category:Z277	Operative procedures - secondary OPCS: Z27.7 Small intestine	0.00744334457723227	CAT-MUL	LOGISTIC-BINARY	100091	Health-related outcomes	2000	Hospital in-patient	2005	Operations
41202 category:S923	Diagnoses - main ICD10: S92.3 Fracture of metatarsal bone	0.00747130133950503	CAT-MUL	LOGISTIC-BINARY	100091	Health-related outcomes	2000	Hospital in-patient	2002	Diagnoses
41210 category:T272	Operative procedures - secondary OPCS: T27.2 Repair of ventral hernia using insert of prosthetic material	0.0074715424081599	CAT-MUL	LOGISTIC-BINARY	100091	Health-related outcomes	2000	Hospital in-patient	2005	Operations
41202 category:I447	Diagnoses - main ICD10: I44.7 Left bundle-branch block unspecified	0.00747589576923993	CAT-MUL	LOGISTIC-BINARY	100091	Health-related outcomes	2000	Hospital in-patient	2002	Diagnoses
20003 category:1140866078	Treatment/medication code: indapamide	0.00749154025160631	CAT-MUL	LOGISTIC-BINARY	100000	UK Biobank Assessment Centre	100071	Verbal interview	100075	Medications
41200 category:L351	Operative procedures - main OPCS: L35.1 Percutaneous transluminal embolisation of cerebral artery	0.00750057101679115	CAT-MUL	LOGISTIC-BINARY	100091	Health-related outcomes	2000	Hospital in-patient	2005	Operations
90190	Sample rate minimum	0.00750670285184731	CONTINUOUS	LINEAR	100088	Additional exposures	1008	Physical activity measurement	1013	Raw accelerometer statistics
6141 category:1	How are people in household related to participant: Husband wife or partner	0.0075386975636601	CAT-MUL	LOGISTIC-BINARY	100000	UK Biobank Assessment Centre	100025	Touchscreen	100062	Sociodemographics
41204 category:S800	Diagnoses - secondary ICD10: S80.0 Contusion of knee	0.00754734963296069	CAT-MUL	LOGISTIC-BINARY	100091	Health-related outcomes	2000	Hospital in-patient	2002	Diagnoses
41200 category:A847	Operative procedures - main OPCS: A84.7 Sleep studies NEC	0.00756771702485645	CAT-MUL	LOGISTIC-BINARY	100091	Health-related outcomes	2000	Hospital in-patient	2005	Operations
5983	ECG heart rate	0.00758822220763656	INTEGER	LINEAR	100000	UK Biobank Assessment Centre	100006	Physical measures	100012	ECG during exercise
41204 category:M2116	Diagnoses - secondary ICD10: M21.16 Varus deformity not elsewhere classified (Lower leg)	0.00762021606576051	CAT-MUL	LOGISTIC-BINARY	100091	Health-related outcomes	2000	Hospital in-patient	2002	Diagnoses
41210 category:B084	Operative procedures - secondary OPCS: B08.4 Lobectomy of thyroid gland NEC	0.00764922758722836	CAT-MUL	LOGISTIC-BINARY	100091	Health-related outcomes	2000	Hospital in-patient	2005	Operations
90038	Average acceleration 11:00 - 11:59	0.00766377735518415	CONTINUOUS	LINEAR	100088	Additional exposures	1008	Physical activity measurement	1009	Acceleration averages
41210 category:Y089	Operative procedures - secondary OPCS: Y08.9 Unspecified laser therapy to organ NOC	0.00769982211832002	CAT-MUL	LOGISTIC-BINARY	100091	Health-related outcomes	2000	Hospital in-patient	2005	Operations
41210 category:Y371	Operative procedures - secondary OPCS: Y37.1 Introduction of photodynamic substance into organ NOC	0.0077085329649699	CAT-MUL	LOGISTIC-BINARY	100091	Health-related outcomes	2000	Hospital in-patient	2005	Operations
41204 category:Z635	Diagnoses - secondary ICD10: Z63.5 Disruption of family by separation and divorce	0.00778466019745695	CAT-MUL	LOGISTIC-BINARY	100091	Health-related outcomes	2000	Hospital in-patient	2002	Diagnoses
20087 category:162	Types of spread used on bread/crackers: Normal fat butter on bread/crackers	0.00779898848583774	CAT-MUL	LOGISTIC-BINARY	100089	Online follow-up	100090	Diet by 24-hour recall	100101	Bread/pasta/rice yesterday
41204 category:O691	Diagnoses - secondary ICD10: O69.1 Labour and delivery complicated by cord around neck with compression	0.00782128942302585	CAT-MUL	LOGISTIC-BINARY	100091	Health-related outcomes	2000	Hospital in-patient	2002	Diagnoses
41204 category:R32	Diagnoses - secondary ICD10: R32 Unspecified urinary incontinence	0.00786901518238299	CAT-MUL	LOGISTIC-BINARY	100091	Health-related outcomes	2000	Hospital in-patient	2002	Diagnoses
41202 category:R500	Diagnoses - main ICD10: R50.0 Fever with chills	0.00787709823984706	CAT-MUL	LOGISTIC-BINARY	100091	Health-related outcomes	2000	Hospital in-patient	2002	Diagnoses
41202 category:O821	Diagnoses - main ICD10: O82.1 Delivery by emergency Caesarean section	0.00790510682938041	CAT-MUL	LOGISTIC-BINARY	100091	Health-related outcomes	2000	Hospital in-patient	2002	Diagnoses
6162 category:4	Types of transport used (excluding work): Cycle	0.00791014931439252	CAT-MUL	LOGISTIC-BINARY	100000	UK Biobank Assessment Centre	100025	Touchscreen	100050	Lifestyle and environment
41200 category:G308	Operative procedures - main OPCS: G30.8 Other specified plastic operations on stomach	0.00792940019398972	CAT-MUL	LOGISTIC-BINARY	100091	Health-related outcomes	2000	Hospital in-patient	2005	Operations
41202 category:C788	Diagnoses - main ICD10: C78.8 Secondary malignant neoplasm of other and unspecified digestive organs	0.00793672360031861	CAT-MUL	LOGISTIC-BINARY	100091	Health-related outcomes	2000	Hospital in-patient	2002	Diagnoses
41202 category:I847	Diagnoses - main ICD10: I84.7 Unspecified thrombosed haemorrhoids	0.00796976446065559	CAT-MUL	LOGISTIC-BINARY	100091	Health-related outcomes	2000	Hospital in-patient	2002	Diagnoses
41202 category:T210	Diagnoses - main ICD10: T21.0 Burn of unspecified degree of trunk	0.00797287324495696	CAT-MUL	LOGISTIC-BINARY	100091	Health-related outcomes	2000	Hospital in-patient	2002	Diagnoses
23227	Leg BMD (bone mineral density) (left)	0.00798985541410347	CONTINUOUS	LINEAR	100000	UK Biobank Assessment Centre	100003	Imaging	103	DXA assessment
90117	Fraction acceleration <= 50 milli-gravities	0.00800669427983767	CONTINUOUS	LINEAR	100088	Additional exposures	1008	Physical activity measurement	1010	Acceleration intensity distribution
41210 category:J373	Operative procedures - secondary OPCS: J37.3 Direct puncture operative cholangiography	0.00801727159640902	CAT-MUL	LOGISTIC-BINARY	100091	Health-related outcomes	2000	Hospital in-patient	2005	Operations
41200 category:V161	Operative procedures - main OPCS: V16.1 Osteotomy of mandible and advancement of mandible	0.00805542767510158	CAT-MUL	LOGISTIC-BINARY	100091	Health-related outcomes	2000	Hospital in-patient	2005	Operations
41202 category:S023	Diagnoses - main ICD10: S02.3 Fracture of orbital floor	0.0080650050643466	CAT-MUL	LOGISTIC-BINARY	100091	Health-related outcomes	2000	Hospital in-patient	2002	Diagnoses
25409	Mean OD in anterior limb of internal capsule on FA skeleton (left)	0.00809468294758727	CONTINUOUS	LINEAR	100000	UK Biobank Assessment Centre	100003	Imaging	100	Brain MRI
20003 category:1140882110	Treatment/medication code: co-beneldopa	0.00810553677020577	CAT-MUL	LOGISTIC-BINARY	100000	UK Biobank Assessment Centre	100071	Verbal interview	100075	Medications
41204 category:D638	Diagnoses - secondary ICD10: D63.8 Anaemia in other chronic diseases classified elsewhere	0.00815692557150704	CAT-MUL	LOGISTIC-BINARY	100091	Health-related outcomes	2000	Hospital in-patient	2002	Diagnoses
25353	Mean ICVF in medial lemniscus on FA skeleton (left)	0.00823095913369673	CONTINUOUS	LINEAR	100000	UK Biobank Assessment Centre	100003	Imaging	100	Brain MRI
41202 category:Q850	Diagnoses - main ICD10: Q85.0 Neurofibromatosis (nonmalignant)	0.00824200863792535	CAT-MUL	LOGISTIC-BINARY	100091	Health-related outcomes	2000	Hospital in-patient	2002	Diagnoses
20002 category:1515	Non-cancer illness code self-reported: pyelonephritis	0.00824925566015135	CAT-MUL	LOGISTIC-BINARY	100000	UK Biobank Assessment Centre	100071	Verbal interview	100074	Medical conditions
41210 category:Z638	Operative procedures - secondary OPCS: Z63.8 Specified bone of cranium NEC	0.008281972517899	CAT-MUL	LOGISTIC-BINARY	100091	Health-related outcomes	2000	Hospital in-patient	2005	Operations
41202 category:Z514	Diagnoses - main ICD10: Z51.4 Preparatory care for treatment not elsewhere classified	0.00833819276615943	CAT-MUL	LOGISTIC-BINARY	100091	Health-related outcomes	2000	Hospital in-patient	2002	Diagnoses
20003 category:1140874930	Treatment/medication code: prednisolone	0.0083439924228927	CAT-MUL	LOGISTIC-BINARY	100000	UK Biobank Assessment Centre	100071	Verbal interview	100075	Medications
41204 category:G911	Diagnoses - secondary ICD10: G91.1 Obstructive hydrocephalus	0.00839287137273932	CAT-MUL	LOGISTIC-BINARY	100091	Health-related outcomes	2000	Hospital in-patient	2002	Diagnoses
41202 category:C505	Diagnoses - main ICD10: C50.5 Lower-outer quadrant of breast	0.00841938008365465	CAT-MUL	LOGISTIC-BINARY	100091	Health-related outcomes	2000	Hospital in-patient	2002	Diagnoses
41204 category:R030	Diagnoses - secondary ICD10: R03.0 Elevated blood-pressure reading without diagnosis of hypertension	0.00842077449028869	CAT-MUL	LOGISTIC-BINARY	100091	Health-related outcomes	2000	Hospital in-patient	2002	Diagnoses
41200 category:T252	Operative procedures - main OPCS: T25.2 Primary repair of incisional hernia using insert of prosthetic material	0.00843066632212714	CAT-MUL	LOGISTIC-BINARY	100091	Health-related outcomes	2000	Hospital in-patient	2005	Operations
25095	Mean FA in fornix cres+stria terminalis on FA skeleton (left)	0.00843648273963448	CONTINUOUS	LINEAR	100000	UK Biobank Assessment Centre	100003	Imaging	100	Brain MRI
41204 category:E785	Diagnoses - secondary ICD10: E78.5 Hyperlipidaemia unspecified	0.00843961825939946	CAT-MUL	LOGISTIC-BINARY	100091	Health-related outcomes	2000	Hospital in-patient	2002	Diagnoses
6179 category:2	Mineral and other dietary supplements: Glucosamine	0.0084605482788147	CAT-MUL	LOGISTIC-BINARY	100000	UK Biobank Assessment Centre	100025	Touchscreen	100036	Health and medical history
41200 category:Q074	Operative procedures - main OPCS: Q07.4 Total abdominal hysterectomy NEC	0.00848748656845288	CAT-MUL	LOGISTIC-BINARY	100091	Health-related outcomes	2000	Hospital in-patient	2005	Operations
41202 category:C021	Diagnoses - main ICD10: C02.1 Border of tongue	0.00850233022739262	CAT-MUL	LOGISTIC-BINARY	100091	Health-related outcomes	2000	Hospital in-patient	2002	Diagnoses
20003 category:1140916356	Treatment/medication code: losartan	0.00850971065808369	CAT-MUL	LOGISTIC-BINARY	100000	UK Biobank Assessment Centre	100071	Verbal interview	100075	Medications
20003 category:1141145896	Treatment/medication code: letrozole	0.00859221046977725	CAT-MUL	LOGISTIC-BINARY	100000	UK Biobank Assessment Centre	100071	Verbal interview	100075	Medications
5163	3mm regularity index (left)	0.00859917086606816	CONTINUOUS	LINEAR	100000	UK Biobank Assessment Centre	100006	Physical measures	100013	Eye measures
40012 category:3	Behaviour of cancer tumour: Malignant primary site	0.00861269521700689	CAT-MUL	LOGISTIC-BINARY	100091	Health-related outcomes	100092	Cancer register	100092	Cancer register
20004 category:1483	Operation code: haemorroidectomy / piles surgery/ banding of piles	0.00863387574212235	CAT-MUL	LOGISTIC-BINARY	100000	UK Biobank Assessment Centre	100071	Verbal interview	100076	Operations
41201 category:V598	External causes: V59.8 Occupant [any] of pick-up truck or van injured in other specified transport accidents	0.00864321175933	CAT-MUL	LOGISTIC-BINARY	100091	Health-related outcomes	2000	Hospital in-patient	2002	Diagnoses
41204 category:V598	Diagnoses - secondary ICD10: V59.8 Occupant [any] of pick-up truck or van injured in other specified transport accidents	0.00864321175933	CAT-MUL	LOGISTIC-BINARY	100091	Health-related outcomes	2000	Hospital in-patient	2002	Diagnoses
41210 category:Z679	Operative procedures - secondary OPCS: Z67.9 Intervertebral joint NEC	0.0086490885482754	CAT-MUL	LOGISTIC-BINARY	100091	Health-related outcomes	2000	Hospital in-patient	2005	Operations
41210 category:Y973	Operative procedures - secondary OPCS: Y97.3 Radiology with post contrast	0.0086505966958013	CAT-MUL	LOGISTIC-BINARY	100091	Health-related outcomes	2000	Hospital in-patient	2005	Operations
41204 category:M1396	Diagnoses - secondary ICD10: M13.96 Arthritis unspecified (Lower leg)	0.00866964321769692	CAT-MUL	LOGISTIC-BINARY	100091	Health-related outcomes	2000	Hospital in-patient	2002	Diagnoses
25067	Mean FA in inferior cerebellar peduncle on FA skeleton (left)	0.0086704589269362	CONTINUOUS	LINEAR	100000	UK Biobank Assessment Centre	100003	Imaging	100	Brain MRI
41210 category:X391	Operative procedures - secondary OPCS: X39.1 Oral administration of therapeutic substance	0.00869269827093423	CAT-MUL	LOGISTIC-BINARY	100091	Health-related outcomes	2000	Hospital in-patient	2005	Operations
41204 category:N083	Diagnoses - secondary ICD10: N08.3 Glomerular disorders in diabetes mellitus	0.00872878648096135	CAT-MUL	LOGISTIC-BINARY	100091	Health-related outcomes	2000	Hospital in-patient	2002	Diagnoses
41204 category:D121	Diagnoses - secondary ICD10: D12.1 Appendix	0.00884175886106784	CAT-MUL	LOGISTIC-BINARY	100091	Health-related outcomes	2000	Hospital in-patient	2002	Diagnoses
41202 category:O997	Diagnoses - main ICD10: O99.7 Diseases of the skin and subcutaneous tissue complicating pregnancy childbirth and the puerperium	0.00885513417191006	CAT-MUL	LOGISTIC-BINARY	100091	Health-related outcomes	2000	Hospital in-patient	2002	Diagnoses
90182	Data recording errors	0.00888132251295959	INTEGER	LINEAR	100088	Additional exposures	1008	Physical activity measurement	1013	Raw accelerometer statistics
20003 category:1140865634	Treatment/medication code: omeprazole	0.00888766143883229	CAT-MUL	LOGISTIC-BINARY	100000	UK Biobank Assessment Centre	100071	Verbal interview	100075	Medications
41202 category:Z131	Diagnoses - main ICD10: Z13.1 Special screening examination for diabetes mellitus	0.00890038397667953	CAT-MUL	LOGISTIC-BINARY	100091	Health-related outcomes	2000	Hospital in-patient	2002	Diagnoses
41210 category:Z843	Operative procedures - secondary OPCS: Z84.3 Hip joint	0.00891844582008045	CAT-MUL	LOGISTIC-BINARY	100091	Health-related outcomes	2000	Hospital in-patient	2005	Operations
41200 category:M612	Operative procedures - main OPCS: M61.2 Retropubic prostatectomy	0.00892478601942011	CAT-MUL	LOGISTIC-BINARY	100091	Health-related outcomes	2000	Hospital in-patient	2005	Operations
40006 category:C504	Type of cancer: ICD10: C50.4 Upper-outer quadrant of breast	0.00898122757872144	CAT-MUL	LOGISTIC-BINARY	100091	Health-related outcomes	100092	Cancer register	100092	Cancer register
41245 category:1520	Main speciality of consultant (recoded): Neurosurgery	0.00900388456315117	CAT-MUL	LOGISTIC-BINARY	100091	Health-related outcomes	2000	Hospital in-patient	2001	Admission and discharge
41204 category:C182	Diagnoses - secondary ICD10: C18.2 Ascending colon	0.00902910047873766	CAT-MUL	LOGISTIC-BINARY	100091	Health-related outcomes	2000	Hospital in-patient	2002	Diagnoses
41202 category:M5499	Diagnoses - main ICD10: M54.99 Dorsalgia unspecified (Site unspecified)	0.00907111139546608	CAT-MUL	LOGISTIC-BINARY	100091	Health-related outcomes	2000	Hospital in-patient	2002	Diagnoses
41202 category:I849	Diagnoses - main ICD10: I84.9 Unspecified haemorrhoids without complication	0.00908873537397161	CAT-MUL	LOGISTIC-BINARY	100091	Health-related outcomes	2000	Hospital in-patient	2002	Diagnoses
20003 category:1141166006	Treatment/medication code: telmisartan	0.00912655804202106	CAT-MUL	LOGISTIC-BINARY	100000	UK Biobank Assessment Centre	100071	Verbal interview	100075	Medications
41210 category:W833	Operative procedures - secondary OPCS: W83.3 Endoscopic shaving of articular cartilage	0.00919891940863861	CAT-MUL	LOGISTIC-BINARY	100091	Health-related outcomes	2000	Hospital in-patient	2005	Operations
41200 category:G452	Operative procedures - main OPCS: G45.2 Fibreoptic endoscopic ultrasound examination of upper gastrointestinal tract	0.00920761552616993	CAT-MUL	LOGISTIC-BINARY	100091	Health-related outcomes	2000	Hospital in-patient	2005	Operations
41204 category:M1390	Diagnoses - secondary ICD10: M13.90 Arthritis unspecified (Multiple sites)	0.00925233153833145	CAT-MUL	LOGISTIC-BINARY	100091	Health-related outcomes	2000	Hospital in-patient	2002	Diagnoses
41230 category:5DY	PCT where patients GP was registered: SOUTH WEST OXFORDSHIRE PCT	0.00926040720375853	CAT-MUL	LOGISTIC-BINARY	100091	Health-related outcomes	2000	Hospital in-patient	2001	Admission and discharge
41202 category:K221	Diagnoses - main ICD10: K22.1 Ulcer of oesophagus	0.00927026366053699	CAT-MUL	LOGISTIC-BINARY	100091	Health-related outcomes	2000	Hospital in-patient	2002	Diagnoses
40006 category:C693	Type of cancer: ICD10: C69.3 Choroid	0.00929742563571155	CAT-MUL	LOGISTIC-BINARY	100091	Health-related outcomes	100092	Cancer register	100092	Cancer register
41204 category:L033	Diagnoses - secondary ICD10: L03.3 Cellulitis of trunk	0.00930566590617571	CAT-MUL	LOGISTIC-BINARY	100091	Health-related outcomes	2000	Hospital in-patient	2002	Diagnoses
41200 category:W504	Operative procedures - main OPCS: W50.4 Resurfacing hemiarthroplasty of head of humerus not using cement	0.00930577105713156	CAT-MUL	LOGISTIC-BINARY	100091	Health-related outcomes	2000	Hospital in-patient	2005	Operations
90040	Average acceleration 13:00 - 13:59	0.0093457534346886	CONTINUOUS	LINEAR	100088	Additional exposures	1008	Physical activity measurement	1009	Acceleration averages
41229 category:5PT	PCT responsible for patient data: SUFFOLK PCT	0.0093725043630981	CAT-MUL	LOGISTIC-BINARY	100091	Health-related outcomes	2000	Hospital in-patient	2001	Admission and discharge
20004 category:1509	Operation code: myomectomy/fibroids removed	0.00937916584064342	CAT-MUL	LOGISTIC-BINARY	100000	UK Biobank Assessment Centre	100071	Verbal interview	100076	Operations
41200 category:E158	Operative procedures - main OPCS: E15.8 Other specified operations on sphenoid sinus	0.0093870408518278	CAT-MUL	LOGISTIC-BINARY	100091	Health-related outcomes	2000	Hospital in-patient	2005	Operations
41204 category:D350	Diagnoses - secondary ICD10: D35.0 Adrenal gland	0.00942299195752149	CAT-MUL	LOGISTIC-BINARY	100091	Health-related outcomes	2000	Hospital in-patient	2002	Diagnoses
41200 category:D202	Operative procedures - main OPCS: D20.2 Maintenance of ventilation tube through tympanic membrane	0.00945461707810306	CAT-MUL	LOGISTIC-BINARY	100091	Health-related outcomes	2000	Hospital in-patient	2005	Operations
90028	Average acceleration 01:00 - 01:59	0.00946168005508036	CONTINUOUS	LINEAR	100088	Additional exposures	1008	Physical activity measurement	1009	Acceleration averages
41204 category:T360	Diagnoses - secondary ICD10: T36.0 Penicillins	0.00949784525323366	CAT-MUL	LOGISTIC-BINARY	100091	Health-related outcomes	2000	Hospital in-patient	2002	Diagnoses
41202 category:S0290	Diagnoses - main ICD10: S02.90 Fracture of skull and facial bones part unspecified (closed)	0.00953175101526585	CAT-MUL	LOGISTIC-BINARY	100091	Health-related outcomes	2000	Hospital in-patient	2002	Diagnoses
41230 category:5PT	PCT where patients GP was registered: SUFFOLK PCT	0.00953649518179726	CAT-MUL	LOGISTIC-BINARY	100091	Health-related outcomes	2000	Hospital in-patient	2001	Admission and discharge
41204 category:R31	Diagnoses - secondary ICD10: R31 Unspecified haematuria	0.0095907554996223	CAT-MUL	LOGISTIC-BINARY	100091	Health-related outcomes	2000	Hospital in-patient	2002	Diagnoses
41202 category:I983	Diagnoses - main ICD10: I98.3 Oesophageal varices with bleeding in diseases classified elsewhere	0.00959200355437552	CAT-MUL	LOGISTIC-BINARY	100091	Health-related outcomes	2000	Hospital in-patient	2002	Diagnoses
41202 category:R074	Diagnoses - main ICD10: R07.4 Chest pain unspecified	0.00960717604257658	CAT-MUL	LOGISTIC-BINARY	100091	Health-related outcomes	2000	Hospital in-patient	2002	Diagnoses
41200 category:X921	Operative procedures - main OPCS: X92.1 Cytokine inhibitor drugs Band 1	0.00961075810065587	CAT-MUL	LOGISTIC-BINARY	100091	Health-related outcomes	2000	Hospital in-patient	2005	Operations
41202 category:M069	Diagnoses - main ICD10: M06.9 Rheumatoid arthritis unspecified	0.0096258613972862	CAT-MUL	LOGISTIC-BINARY	100091	Health-related outcomes	2000	Hospital in-patient	2002	Diagnoses
20003 category:1140909792	Treatment/medication code: alimemazine	0.00965143793046336	CAT-MUL	LOGISTIC-BINARY	100000	UK Biobank Assessment Centre	100071	Verbal interview	100075	Medications
25683	Weighted-mean OD in tract parahippocampal part of cingulum (left)	0.00966383448990574	CONTINUOUS	LINEAR	100000	UK Biobank Assessment Centre	100003	Imaging	100	Brain MRI
41202 category:J440	Diagnoses - main ICD10: J44.0 Chronic obstructive pulmonary disease with acute lower respiratory infection	0.0097056514831991	CAT-MUL	LOGISTIC-BINARY	100091	Health-related outcomes	2000	Hospital in-patient	2002	Diagnoses
20003 category:1140866122	Treatment/medication code: bendrofluazide	0.00973932522837249	CAT-MUL	LOGISTIC-BINARY	100000	UK Biobank Assessment Centre	100071	Verbal interview	100075	Medications
41204 category:E115	Diagnoses - secondary ICD10: E11.5 With peripheral circulatory complications	0.00976417819863291	CAT-MUL	LOGISTIC-BINARY	100091	Health-related outcomes	2000	Hospital in-patient	2002	Diagnoses
41210 category:T291	Operative procedures - secondary OPCS: T29.1 Excision of umbilicus	0.00977516265818612	CAT-MUL	LOGISTIC-BINARY	100091	Health-related outcomes	2000	Hospital in-patient	2005	Operations
41204 category:N184	Diagnoses - secondary ICD10: N18.4 Chronic kidney disease stage 4	0.00978228309822944	CAT-MUL	LOGISTIC-BINARY	100091	Health-related outcomes	2000	Hospital in-patient	2002	Diagnoses
41204 category:Z978	Diagnoses - secondary ICD10: Z97.8 Presence of other specified devices	0.00983213958442944	CAT-MUL	LOGISTIC-BINARY	100091	Health-related outcomes	2000	Hospital in-patient	2002	Diagnoses
20003 category:1141167206	Treatment/medication code: oestrogel 0.06% gel	0.00984205943634464	CAT-MUL	LOGISTIC-BINARY	100000	UK Biobank Assessment Centre	100071	Verbal interview	100075	Medications
6153 category:5	Medication for cholesterol blood pressure diabetes or take exogenous hormones: Oral contraceptive pill or minipill	0.00984939884169047	CAT-MUL	LOGISTIC-BINARY	100000	UK Biobank Assessment Centre	100025	Touchscreen	100036	Health and medical history
1835	Mother still alive	0.00986980856749227	CAT-SIN	LOGISTIC-BINARY	100000	UK Biobank Assessment Centre	100025	Touchscreen	100034	Family history
41210 category:G731	Operative procedures - secondary OPCS: G73.1 Revision of anastomosis of ileum	0.00990930765517037	CAT-MUL	LOGISTIC-BINARY	100091	Health-related outcomes	2000	Hospital in-patient	2005	Operations
41202 category:C833	Diagnoses - main ICD10: C83.3 Large cell (diffuse)	0.00992813165186531	CAT-MUL	LOGISTIC-BINARY	100091	Health-related outcomes	2000	Hospital in-patient	2002	Diagnoses
20109 category:4	Ingredients in homemade soup: Pulses	0.00995815161064178	CAT-MUL	LOGISTIC-BINARY	100089	Online follow-up	100090	Diet by 24-hour recall	100109	Soup/snacks/pastries yesterday
2237	Plays computer games	0.00996230299637459	CAT-SIN	ORDERED-LOGISTIC	100000	UK Biobank Assessment Centre	100025	Touchscreen	100050	Lifestyle and environment
22640 category:1	Mixture of day and night shifts worked: Shift pattern was worked for whole of job	0.00999858777406419	CAT-MUL	LOGISTIC-BINARY	100089	Online follow-up	123	Work environment	130	Employment history
41204 category:Z955	Diagnoses - secondary ICD10: Z95.5 Presence of coronary angioplasty implant and graft	0.0100205496800472	CAT-MUL	LOGISTIC-BINARY	100091	Health-related outcomes	2000	Hospital in-patient	2002	Diagnoses
41202 category:Z480	Diagnoses - main ICD10: Z48.0 Attention to surgical dressings and sutures	0.0100710333423945	CAT-MUL	LOGISTIC-BINARY	100091	Health-related outcomes	2000	Hospital in-patient	2002	Diagnoses
41200 category:B283	Operative procedures - main OPCS: B28.3 Excision of lesion of breast NEC	0.0100738628828489	CAT-MUL	LOGISTIC-BINARY	100091	Health-related outcomes	2000	Hospital in-patient	2005	Operations
23233	Ribs BMD (bone mineral density)	0.0100898498654649	CONTINUOUS	LINEAR	100000	UK Biobank Assessment Centre	100003	Imaging	103	DXA assessment
20003 category:1140911642	Treatment/medication code: tacrolimus	0.0101564923522896	CAT-MUL	LOGISTIC-BINARY	100000	UK Biobank Assessment Centre	100071	Verbal interview	100075	Medications
41204 category:Z911	Diagnoses - secondary ICD10: Z91.1 Personal history of noncompliance with medical treatment and regimen	0.0101640286440341	CAT-MUL	LOGISTIC-BINARY	100091	Health-related outcomes	2000	Hospital in-patient	2002	Diagnoses
41202 category:F450	Diagnoses - main ICD10: F45.0 Somatisation disorder	0.0101753120014795	CAT-MUL	LOGISTIC-BINARY	100091	Health-related outcomes	2000	Hospital in-patient	2002	Diagnoses
41200 category:M838	Operative procedures - main OPCS: M83.8 Other specified other operations on urinary tract	0.0102063841828877	CAT-MUL	LOGISTIC-BINARY	100091	Health-related outcomes	2000	Hospital in-patient	2005	Operations
41204 category:I120	Diagnoses - secondary ICD10: I12.0 Hypertensive renal disease with renal failure	0.0102242571829401	CAT-MUL	LOGISTIC-BINARY	100091	Health-related outcomes	2000	Hospital in-patient	2002	Diagnoses
41210 category:W122	Operative procedures - secondary OPCS: W12.2 Angulation periarticular osteotomy and internal fixation NEC	0.0102484596581363	CAT-MUL	LOGISTIC-BINARY	100091	Health-related outcomes	2000	Hospital in-patient	2005	Operations
41204 category:D220	Diagnoses - secondary ICD10: D22.0 Melanocytic naevi of lip	0.0102920821085581	CAT-MUL	LOGISTIC-BINARY	100091	Health-related outcomes	2000	Hospital in-patient	2002	Diagnoses
41202 category:T223	Diagnoses - main ICD10: T22.3 Burn of third degree of shoulder and upper limb except wrist and hand	0.0102932705451258	CAT-MUL	LOGISTIC-BINARY	100091	Health-related outcomes	2000	Hospital in-patient	2002	Diagnoses
41210 category:Z764	Operative procedures - secondary OPCS: Z76.4 Shaft of femur	0.0103087623311126	CAT-MUL	LOGISTIC-BINARY	100091	Health-related outcomes	2000	Hospital in-patient	2005	Operations
22607 category:0	Workplace very cold: Rarely/never	0.0103506076565314	CAT-MUL	LOGISTIC-BINARY	100089	Online follow-up	123	Work environment	130	Employment history
41204 category:S651	Diagnoses - secondary ICD10: S65.1 Injury of radial artery at wrist and hand level	0.0103746332738453	CAT-MUL	LOGISTIC-BINARY	100091	Health-related outcomes	2000	Hospital in-patient	2002	Diagnoses
41204 category:C329	Diagnoses - secondary ICD10: C32.9 Larynx unspecified	0.0103864439331546	CAT-MUL	LOGISTIC-BINARY	100091	Health-related outcomes	2000	Hospital in-patient	2002	Diagnoses
41202 category:I258	Diagnoses - main ICD10: I25.8 Other forms of chronic ischaemic heart disease	0.0104217041765495	CAT-MUL	LOGISTIC-BINARY	100091	Health-related outcomes	2000	Hospital in-patient	2002	Diagnoses
41200 category:X604	Operative procedures - main OPCS: X60.4 Rehabilitation assessment by unidisciplinary specialised team	0.0104600030178166	CAT-MUL	LOGISTIC-BINARY	100091	Health-related outcomes	2000	Hospital in-patient	2005	Operations
41204 category:M1099	Diagnoses - secondary ICD10: M10.99 Gout unspecified (Site unspecified)	0.0104682824998596	CAT-MUL	LOGISTIC-BINARY	100091	Health-related outcomes	2000	Hospital in-patient	2002	Diagnoses
41245 category:1490	Main speciality of consultant (recoded): Nephrology	0.0104850775938933	CAT-MUL	LOGISTIC-BINARY	100091	Health-related outcomes	2000	Hospital in-patient	2001	Admission and discharge
24004	Nitrogen oxides air pollution; 2010	0.0105154822842931	CONTINUOUS	LINEAR	100088	Additional exposures	113	Local environment	114	Residential air pollution
41204 category:D391	Diagnoses - secondary ICD10: D39.1 Ovary	0.0105531566304992	CAT-MUL	LOGISTIC-BINARY	100091	Health-related outcomes	2000	Hospital in-patient	2002	Diagnoses
41204 category:R411	Diagnoses - secondary ICD10: R41.1 Anterograde amnesia	0.0106019754299043	CAT-MUL	LOGISTIC-BINARY	100091	Health-related outcomes	2000	Hospital in-patient	2002	Diagnoses
41204 category:G934	Diagnoses - secondary ICD10: G93.4 Encephalopathy unspecified	0.0106119552752238	CAT-MUL	LOGISTIC-BINARY	100091	Health-related outcomes	2000	Hospital in-patient	2002	Diagnoses
41204 category:Z998	Diagnoses - secondary ICD10: Z99.8 Dependence on other enabling machines and devices	0.0106299530023074	CAT-MUL	LOGISTIC-BINARY	100091	Health-related outcomes	2000	Hospital in-patient	2002	Diagnoses
41204 category:L089	Diagnoses - secondary ICD10: L08.9 Local infection of skin and subcutaneous tissue unspecified	0.0106632142270383	CAT-MUL	LOGISTIC-BINARY	100091	Health-related outcomes	2000	Hospital in-patient	2002	Diagnoses
20003 category:1140861434	Treatment/medication code: praxilene 100mg capsule	0.0107385803034297	CAT-MUL	LOGISTIC-BINARY	100000	UK Biobank Assessment Centre	100071	Verbal interview	100075	Medications
20003 category:1141180314	Treatment/medication code: ibandronic acid	0.0107485916694555	CAT-MUL	LOGISTIC-BINARY	100000	UK Biobank Assessment Centre	100071	Verbal interview	100075	Medications
41202 category:R229	Diagnoses - main ICD10: R22.9 Localised swelling mass and lump unspecified	0.0107487711036329	CAT-MUL	LOGISTIC-BINARY	100091	Health-related outcomes	2000	Hospital in-patient	2002	Diagnoses
20002 category:1453	Non-cancer illness code self-reported: psoriasis	0.0107544041952843	CAT-MUL	LOGISTIC-BINARY	100000	UK Biobank Assessment Centre	100071	Verbal interview	100074	Medical conditions
100940	Bread consumed	0.010793926291255	CAT-SIN	LOGISTIC-BINARY	100089	Online follow-up	100090	Diet by 24-hour recall	100101	Bread/pasta/rice yesterday
90189	Sample rate standard deviation	0.0108119032081137	CONTINUOUS	ORDERED-LOGISTIC	100088	Additional exposures	1008	Physical activity measurement	1013	Raw accelerometer statistics
41202 category:M722	Diagnoses - main ICD10: M72.2 Plantar fascial fibromatosis	0.0108142991458932	CAT-MUL	LOGISTIC-BINARY	100091	Health-related outcomes	2000	Hospital in-patient	2002	Diagnoses
41202 category:S421	Diagnoses - main ICD10: S42.1 Fracture of scapula	0.0108899504480735	CAT-MUL	LOGISTIC-BINARY	100091	Health-related outcomes	2000	Hospital in-patient	2002	Diagnoses
3083	Heel quantitative ultrasound index (QUI) manual entry	0.010921197983216	CONTINUOUS	LINEAR	100000	UK Biobank Assessment Centre	100006	Physical measures	100018	Bone-densitometry of heel
41200 category:A522	Operative procedures - main OPCS: A52.2 Therapeutic sacral epidural injection	0.0109399108260632	CAT-MUL	LOGISTIC-BINARY	100091	Health-related outcomes	2000	Hospital in-patient	2005	Operations
41202 category:D869	Diagnoses - main ICD10: D86.9 Sarcoidosis unspecified	0.0109509567072461	CAT-MUL	LOGISTIC-BINARY	100091	Health-related outcomes	2000	Hospital in-patient	2002	Diagnoses
41210 category:Z367	Operative procedures - secondary OPCS: Z36.7 Brachiocephalic artery	0.0109527359523259	CAT-MUL	LOGISTIC-BINARY	100091	Health-related outcomes	2000	Hospital in-patient	2005	Operations
41202 category:K439	Diagnoses - main ICD10: K43.9 Ventral hernia without obstruction or gangrene	0.0109750737134486	CAT-MUL	LOGISTIC-BINARY	100091	Health-related outcomes	2000	Hospital in-patient	2002	Diagnoses
41204 category:N258	Diagnoses - secondary ICD10: N25.8 Other disorders resulting from impaired renal tubular function	0.0111191510936169	CAT-MUL	LOGISTIC-BINARY	100091	Health-related outcomes	2000	Hospital in-patient	2002	Diagnoses
41200 category:S016	Operative procedures - main OPCS: S01.6 Internal browlift	0.0111192557404311	CAT-MUL	LOGISTIC-BINARY	100091	Health-related outcomes	2000	Hospital in-patient	2005	Operations
41204 category:Z722	Diagnoses - secondary ICD10: Z72.2 Drug use	0.0111218019760303	CAT-MUL	LOGISTIC-BINARY	100091	Health-related outcomes	2000	Hospital in-patient	2002	Diagnoses
41200 category:K263	Operative procedures - main OPCS: K26.3 Prosthetic replacement of aortic valve	0.0111221055468359	CAT-MUL	LOGISTIC-BINARY	100091	Health-related outcomes	2000	Hospital in-patient	2005	Operations
20002 category:1487	Non-cancer illness code self-reported: svt / supraventricular tachycardia	0.0111244289230669	CAT-MUL	LOGISTIC-BINARY	100000	UK Biobank Assessment Centre	100071	Verbal interview	100074	Medical conditions
41200 category:X358	Operative procedures - main OPCS: X35.8 Other specified other intravenous injection	0.0111429891418564	CAT-MUL	LOGISTIC-BINARY	100091	Health-related outcomes	2000	Hospital in-patient	2005	Operations
40001 category:I38	Underlying (primary) cause of death: ICD10: I38 Endocarditis valve unspecified	0.0111899232528734	CAT-MUL	LOGISTIC-BINARY	100091	Health-related outcomes	100093	Death register	100093	Death register
40011 category:8500	Histology of cancer tumour: Duct adenocarcinoma	0.0112032368404037	CAT-MUL	LOGISTIC-BINARY	100091	Health-related outcomes	100092	Cancer register	100092	Cancer register
40002 category:I469	Contributory (secondary) causes of death: ICD10: I46.9 Cardiac arrest unspecified	0.0112431554626163	CAT-MUL	LOGISTIC-BINARY	100091	Health-related outcomes	100093	Death register	100093	Death register
41204 category:R292	Diagnoses - secondary ICD10: R29.2 Abnormal reflex	0.0112787232917602	CAT-MUL	LOGISTIC-BINARY	100091	Health-related outcomes	2000	Hospital in-patient	2002	Diagnoses
20548 category:8	Manifestations of mania or irritability: I was more confident than usual	0.0112903578517914	CAT-MUL	LOGISTIC-BINARY	100089	Online follow-up	136	Mental health	139	Mania
41210 category:W242	Operative procedures - secondary OPCS: W24.2 Closed reduction of fracture of long bone and rigid internal fixation NEC	0.0113195056650765	CAT-MUL	LOGISTIC-BINARY	100091	Health-related outcomes	2000	Hospital in-patient	2005	Operations
20004 category:1403	Operation code: inguinal/femoral hernia repair	0.0113211743508887	CAT-MUL	LOGISTIC-BINARY	100000	UK Biobank Assessment Centre	100071	Verbal interview	100076	Operations
41204 category:N189	Diagnoses - secondary ICD10: N18.9 Chronic renal failure unspecified	0.011351968847104	CAT-MUL	LOGISTIC-BINARY	100091	Health-related outcomes	2000	Hospital in-patient	2002	Diagnoses
41202 category:K550	Diagnoses - main ICD10: K55.0 Acute vascular disorders of intestine	0.0113534839948897	CAT-MUL	LOGISTIC-BINARY	100091	Health-related outcomes	2000	Hospital in-patient	2002	Diagnoses
41200 category:L598	Operative procedures - main OPCS: L59.8 Other specified other bypass of femoral artery	0.0113718197823041	CAT-MUL	LOGISTIC-BINARY	100091	Health-related outcomes	2000	Hospital in-patient	2005	Operations
41204 category:K501	Diagnoses - secondary ICD10: K50.1 Crohn's disease of large intestine	0.011383954988361	CAT-MUL	LOGISTIC-BINARY	100091	Health-related outcomes	2000	Hospital in-patient	2002	Diagnoses
40011 category:9053	Histology of cancer tumour: Mesothelioma biphasic malignant	0.0113970007281564	CAT-MUL	LOGISTIC-BINARY	100091	Health-related outcomes	100092	Cancer register	100092	Cancer register
41210 category:X931	Operative procedures - secondary OPCS: X93.1 Subfoveal choroidal neovascularisation drugs Band 1	0.0114123150526929	CAT-MUL	LOGISTIC-BINARY	100091	Health-related outcomes	2000	Hospital in-patient	2005	Operations
41210 category:Y659	Operative procedures - secondary OPCS: Y65.9 Unspecified harvest of tendon	0.0114472624581218	CAT-MUL	LOGISTIC-BINARY	100091	Health-related outcomes	2000	Hospital in-patient	2005	Operations
6141 category:5	How are people in household related to participant: Grandparent	0.0114525616580203	CAT-MUL	LOGISTIC-BINARY	100000	UK Biobank Assessment Centre	100025	Touchscreen	100062	Sociodemographics
41204 category:R21	Diagnoses - secondary ICD10: R21 Rash and other nonspecific skin eruption	0.0114535929697536	CAT-MUL	LOGISTIC-BINARY	100091	Health-related outcomes	2000	Hospital in-patient	2002	Diagnoses
41210 category:T809	Operative procedures - secondary OPCS: T80.9 Unspecified release of contracture of muscle	0.0114603432040446	CAT-MUL	LOGISTIC-BINARY	100091	Health-related outcomes	2000	Hospital in-patient	2005	Operations
6158 category:2	Why reduced smoking: Doctor's advice	0.0114643465562563	CAT-MUL	LOGISTIC-BINARY	100000	UK Biobank Assessment Centre	100025	Touchscreen	100050	Lifestyle and environment
41204 category:Q615	Diagnoses - secondary ICD10: Q61.5 Medullary cystic kidney	0.0114901490826017	CAT-MUL	LOGISTIC-BINARY	100091	Health-related outcomes	2000	Hospital in-patient	2002	Diagnoses
41204 category:G444	Diagnoses - secondary ICD10: G44.4 Drug-induced headache not elsewhere classified	0.0115025432801977	CAT-MUL	LOGISTIC-BINARY	100091	Health-related outcomes	2000	Hospital in-patient	2002	Diagnoses
41204 category:T828	Diagnoses - secondary ICD10: T82.8 Other complications of cardiac and vascular prosthetic devices implants and grafts	0.0115177354861451	CAT-MUL	LOGISTIC-BINARY	100091	Health-related outcomes	2000	Hospital in-patient	2002	Diagnoses
41204 category:H353	Diagnoses - secondary ICD10: H35.3 Degeneration of macula and posterior pole	0.0115339570659856	CAT-MUL	LOGISTIC-BINARY	100091	Health-related outcomes	2000	Hospital in-patient	2002	Diagnoses
25401	Mean OD in medial lemniscus on FA skeleton (left)	0.0116738458113504	CONTINUOUS	LINEAR	100000	UK Biobank Assessment Centre	100003	Imaging	100	Brain MRI
41202 category:M2563	Diagnoses - main ICD10: M25.63 Stiffness of joint not elsewhere classified (Forearm)	0.0117208073806548	CAT-MUL	LOGISTIC-BINARY	100091	Health-related outcomes	2000	Hospital in-patient	2002	Diagnoses
20004 category:1460	Operation code: anal surgery	0.0117401546312336	CAT-MUL	LOGISTIC-BINARY	100000	UK Biobank Assessment Centre	100071	Verbal interview	100076	Operations
41200 category:C732	Operative procedures - main OPCS: C73.2 Capsulotomy of anterior lens capsule	0.0117636219536958	CAT-MUL	LOGISTIC-BINARY	100091	Health-related outcomes	2000	Hospital in-patient	2005	Operations
41202 category:K803	Diagnoses - main ICD10: K80.3 Calculus of bile duct with cholangitis	0.0117747206478256	CAT-MUL	LOGISTIC-BINARY	100091	Health-related outcomes	2000	Hospital in-patient	2002	Diagnoses
41204 category:D62	Diagnoses - secondary ICD10: D62 Acute posthaemorrhagic anaemia	0.011816691278462	CAT-MUL	LOGISTIC-BINARY	100091	Health-related outcomes	2000	Hospital in-patient	2002	Diagnoses
41200 category:L742	Operative procedures - main OPCS: L74.2 Creation of arteriovenous fistula NEC	0.0118207699343644	CAT-MUL	LOGISTIC-BINARY	100091	Health-related outcomes	2000	Hospital in-patient	2005	Operations
41204 category:Z530	Diagnoses - secondary ICD10: Z53.0 Procedure not carried out because of contraindication	0.0118419213085093	CAT-MUL	LOGISTIC-BINARY	100091	Health-related outcomes	2000	Hospital in-patient	2002	Diagnoses
41210 category:H152	Operative procedures - secondary OPCS: H15.2 End colostomy	0.0118629501427203	CAT-MUL	LOGISTIC-BINARY	100091	Health-related outcomes	2000	Hospital in-patient	2005	Operations
41204 category:D481	Diagnoses - secondary ICD10: D48.1 Connective and other soft tissue	0.0118796067095336	CAT-MUL	LOGISTIC-BINARY	100091	Health-related outcomes	2000	Hospital in-patient	2002	Diagnoses
41204 category:S910	Diagnoses - secondary ICD10: S91.0 Open wound of ankle	0.0119125091979976	CAT-MUL	LOGISTIC-BINARY	100091	Health-related outcomes	2000	Hospital in-patient	2002	Diagnoses
20003 category:1141182632	Treatment/medication code: spiriva 18micrograms inhalation capsule	0.0119209856527292	CAT-MUL	LOGISTIC-BINARY	100000	UK Biobank Assessment Centre	100071	Verbal interview	100075	Medications
41204 category:M232	Diagnoses - secondary ICD10: M23.2 Derangement of meniscus due to old tear or injury	0.0119346091496063	CAT-MUL	LOGISTIC-BINARY	100091	Health-related outcomes	2000	Hospital in-patient	2002	Diagnoses
20004 category:1297	Operation code: muscle/soft tissue surgery	0.0120478558444048	CAT-MUL	LOGISTIC-BINARY	100000	UK Biobank Assessment Centre	100071	Verbal interview	100076	Operations
41203 category:V586	Diagnoses - main ICD9: V586 Cystoscopy with no abnormality found	0.0120631512412778	CAT-MUL	LOGISTIC-BINARY	100091	Health-related outcomes	2000	Hospital in-patient	2002	Diagnoses
22611 category:2	Workplace had a lot of cigarette smoke from other people smoking	0.0120757385550515	CAT-MUL	LOGISTIC-BINARY	100089	Online follow-up	123	Work environment	130	Employment history
22606 category:2	Workplace very noisy	0.012078292592751	CAT-MUL	LOGISTIC-BINARY	100089	Online follow-up	123	Work environment	130	Employment history
41202 category:C189	Diagnoses - main ICD10: C18.9 Colon unspecified	0.0121364256087027	CAT-MUL	LOGISTIC-BINARY	100091	Health-related outcomes	2000	Hospital in-patient	2002	Diagnoses
41210 category:G459	Operative procedures - secondary OPCS: G45.9 Unspecified diagnostic fibreoptic endoscopic examination of upper gastrointestinal tract	0.0121403066495546	CAT-MUL	LOGISTIC-BINARY	100091	Health-related outcomes	2000	Hospital in-patient	2005	Operations
41202 category:H186	Diagnoses - main ICD10: H18.6 Keratoconus	0.0122087299725307	CAT-MUL	LOGISTIC-BINARY	100091	Health-related outcomes	2000	Hospital in-patient	2002	Diagnoses
20003 category:1140866406	Treatment/medication code: frumil tablet	0.0122479689090486	CAT-MUL	LOGISTIC-BINARY	100000	UK Biobank Assessment Centre	100071	Verbal interview	100075	Medications
41229 category:59898	PCT responsible for patient data: NOT APPLICABLE	0.0122634070591464	CAT-MUL	LOGISTIC-BINARY	100091	Health-related outcomes	2000	Hospital in-patient	2001	Admission and discharge
41202 category:S4210	Diagnoses - main ICD10: S42.10 Fracture of scapula (closed)	0.0122911903153673	CAT-MUL	LOGISTIC-BINARY	100091	Health-related outcomes	2000	Hospital in-patient	2002	Diagnoses
20510	Recent feelings of depression	0.0122924990456759	CAT-SIN	ORDERED-LOGISTIC	100089	Online follow-up	136	Mental health	138	Depression
41204 category:L89	Diagnoses - secondary ICD10: L89 Decubitus ulcer	0.0122937376137806	CAT-MUL	LOGISTIC-BINARY	100091	Health-related outcomes	2000	Hospital in-patient	2002	Diagnoses
41210 category:W792	Operative procedures - secondary OPCS: W79.2 Excision of bunion NEC	0.0123448386992156	CAT-MUL	LOGISTIC-BINARY	100091	Health-related outcomes	2000	Hospital in-patient	2005	Operations
20003 category:1140864286	Treatment/medication code: flixotide 25micrograms inhaler	0.0123665977614447	CAT-MUL	LOGISTIC-BINARY	100000	UK Biobank Assessment Centre	100071	Verbal interview	100075	Medications
40002 category:R570	Contributory (secondary) causes of death: ICD10: R57.0 Cardiogenic shock	0.0124057231748319	CAT-MUL	LOGISTIC-BINARY	100091	Health-related outcomes	100093	Death register	100093	Death register
25735	Inverted contrast-to-noise ratio in T1	0.0124735568211432	CONTINUOUS	LINEAR	100000	UK Biobank Assessment Centre	100003	Imaging	100	Brain MRI
20003 category:1141145900	Treatment/medication code: femara 2.5mg tablet	0.0124925118053935	CAT-MUL	LOGISTIC-BINARY	100000	UK Biobank Assessment Centre	100071	Verbal interview	100075	Medications
41204 category:I959	Diagnoses - secondary ICD10: I95.9 Hypotension unspecified	0.0124950242467062	CAT-MUL	LOGISTIC-BINARY	100091	Health-related outcomes	2000	Hospital in-patient	2002	Diagnoses
20133	Time to complete round	0.0125775200115583	INTEGER	LINEAR	100089	Online follow-up	116	Cognitive function online	117	Pairs matching
41204 category:Z940	Diagnoses - secondary ICD10: Z94.0 Kidney transplant status	0.0126214595860394	CAT-MUL	LOGISTIC-BINARY	100091	Health-related outcomes	2000	Hospital in-patient	2002	Diagnoses
41202 category:H352	Diagnoses - main ICD10: H35.2 Other proliferative retinopathy	0.0126545273373819	CAT-MUL	LOGISTIC-BINARY	100091	Health-related outcomes	2000	Hospital in-patient	2002	Diagnoses
25425	Mean OD in external capsule on FA skeleton (left)	0.012659604850629	CONTINUOUS	LINEAR	100000	UK Biobank Assessment Centre	100003	Imaging	100	Brain MRI
25437	Mean OD in uncinate fasciculus on FA skeleton (left)	0.0126611696112418	CONTINUOUS	LINEAR	100000	UK Biobank Assessment Centre	100003	Imaging	100	Brain MRI
41200 category:W802	Operative procedures - main OPCS: W80.2 Open debridement of joint NEC	0.012675133434628	CAT-MUL	LOGISTIC-BINARY	100091	Health-related outcomes	2000	Hospital in-patient	2005	Operations
41204 category:I861	Diagnoses - secondary ICD10: I86.1 Scrotal varices	0.0126831129152331	CAT-MUL	LOGISTIC-BINARY	100091	Health-related outcomes	2000	Hospital in-patient	2002	Diagnoses
41245 category:1800	Main speciality of consultant (recoded): Respiratory medicine	0.0126867770245137	CAT-MUL	LOGISTIC-BINARY	100091	Health-related outcomes	2000	Hospital in-patient	2001	Admission and discharge
22507	Age of stopping smoking	0.0127245601233768	INTEGER	LINEAR	100089	Online follow-up	123	Work environment	132	Medical information
40006 category:C530	Type of cancer: ICD10: C53.0 Endocervix	0.0127336002015166	CAT-MUL	LOGISTIC-BINARY	100091	Health-related outcomes	100092	Cancer register	100092	Cancer register
41204 category:J942	Diagnoses - secondary ICD10: J94.2 Haemothorax	0.012740561414435	CAT-MUL	LOGISTIC-BINARY	100091	Health-related outcomes	2000	Hospital in-patient	2002	Diagnoses
41204 category:Y408	Diagnoses - secondary ICD10: Y40.8 Other systemic antibiotics	0.012772314372055	CAT-MUL	LOGISTIC-BINARY	100091	Health-related outcomes	2000	Hospital in-patient	2002	Diagnoses
41210 category:X381	Operative procedures - secondary OPCS: X38.1 Injection of triamcinolone for local action	0.0127955367377706	CAT-MUL	LOGISTIC-BINARY	100091	Health-related outcomes	2000	Hospital in-patient	2005	Operations
41204 category:I800	Diagnoses - secondary ICD10: I80.0 Phlebitis and thrombophlebitis of superficial vessels of lower extremities	0.0128233607803148	CAT-MUL	LOGISTIC-BINARY	100091	Health-related outcomes	2000	Hospital in-patient	2002	Diagnoses
41200 category:J185	Operative procedures - main OPCS: J18.5 Partial cholecystectomy NEC	0.0128384306996933	CAT-MUL	LOGISTIC-BINARY	100091	Health-related outcomes	2000	Hospital in-patient	2005	Operations
90192	Temperature average	0.0128447333953342	CONTINUOUS	LINEAR	100088	Additional exposures	1008	Physical activity measurement	1013	Raw accelerometer statistics
41202 category:M2147	Diagnoses - main ICD10: M21.47 Flat foot [pes planus] (acquired)-Ankle/foot	0.0128635772094668	CAT-MUL	LOGISTIC-BINARY	100091	Health-related outcomes	2000	Hospital in-patient	2002	Diagnoses
41210 category:Y532	Operative procedures - secondary OPCS: Y53.2 Approach to organ under ultrasonic control	0.0128831130036522	CAT-MUL	LOGISTIC-BINARY	100091	Health-related outcomes	2000	Hospital in-patient	2005	Operations
41210 category:Z255	Operative procedures - secondary OPCS: Z25.5 Tongue	0.0129690940391524	CAT-MUL	LOGISTIC-BINARY	100091	Health-related outcomes	2000	Hospital in-patient	2005	Operations
41210 category:O131	Operative procedures - secondary OPCS: O13.1 Multiple digits of foot NEC	0.0129981892439704	CAT-MUL	LOGISTIC-BINARY	100091	Health-related outcomes	2000	Hospital in-patient	2005	Operations
101020	Baguette intake	0.0130375772039808	CAT-SIN	ORDERED-LOGISTIC	100089	Online follow-up	100090	Diet by 24-hour recall	100101	Bread/pasta/rice yesterday
41204 category:W208	Diagnoses - secondary ICD10: W20.8 Other specified place	0.013053476680872	CAT-MUL	LOGISTIC-BINARY	100091	Health-related outcomes	2000	Hospital in-patient	2002	Diagnoses
25913	Volume of grey matter in Vermis VIIIb Cerebellum	0.0130659601149279	CONTINUOUS	LINEAR	100000	UK Biobank Assessment Centre	100003	Imaging	100	Brain MRI
23234	Spine BMD (bone mineral density)	0.0131025890141136	CONTINUOUS	LINEAR	100000	UK Biobank Assessment Centre	100003	Imaging	103	DXA assessment
41205 category:4781	Diagnoses - secondary ICD9: 4781 Other diseases of nasal cavity and sinuses	0.0131098302827543	CAT-MUL	LOGISTIC-BINARY	100091	Health-related outcomes	2000	Hospital in-patient	2002	Diagnoses
40011 category:9061	Histology of cancer tumour: Seminoma NOS	0.0131153276904317	CAT-MUL	LOGISTIC-BINARY	100091	Health-related outcomes	100092	Cancer register	100092	Cancer register
20003 category:1141173872	Treatment/medication code: cetraben cream	0.0131207219576981	CAT-MUL	LOGISTIC-BINARY	100000	UK Biobank Assessment Centre	100071	Verbal interview	100075	Medications
41210 category:X682	Operative procedures - secondary OPCS: X68.2 Preparation for intracavitary brachytherapy	0.013166024334608	CAT-MUL	LOGISTIC-BINARY	100091	Health-related outcomes	2000	Hospital in-patient	2005	Operations
25163	Mean MO in inferior cerebellar peduncle on FA skeleton (left)	0.013190087714961	CONTINUOUS	LINEAR	100000	UK Biobank Assessment Centre	100003	Imaging	100	Brain MRI
41202 category:C447	Diagnoses - main ICD10: C44.7 Skin of lower limb including hip	0.0132282844733208	CAT-MUL	LOGISTIC-BINARY	100091	Health-related outcomes	2000	Hospital in-patient	2002	Diagnoses
41210 category:U201	Operative procedures - secondary OPCS: U20.1 Transthoracic echocardiography	0.0132471671892154	CAT-MUL	LOGISTIC-BINARY	100091	Health-related outcomes	2000	Hospital in-patient	2005	Operations
41202 category:D863	Diagnoses - main ICD10: D86.3 Sarcoidosis of skin	0.0133186081072021	CAT-MUL	LOGISTIC-BINARY	100091	Health-related outcomes	2000	Hospital in-patient	2002	Diagnoses
90116	Fraction acceleration <= 45 milli-gravities	0.0133322276795541	CONTINUOUS	LINEAR	100088	Additional exposures	1008	Physical activity measurement	1010	Acceleration intensity distribution
41210 category:Y713	Operative procedures - secondary OPCS: Y71.3 Revisional operations NOC	0.0133485846037745	CAT-MUL	LOGISTIC-BINARY	100091	Health-related outcomes	2000	Hospital in-patient	2005	Operations
20003 category:1140910766	Treatment/medication code: nicorandil	0.0133542242685978	CAT-MUL	LOGISTIC-BINARY	100000	UK Biobank Assessment Centre	100071	Verbal interview	100075	Medications
24504	Domestic garden percentage buffer 300m	0.0134039012155931	CONTINUOUS	LINEAR	100088	Additional exposures	113	Local environment	151	Greenspace and coastal proximity
41210 category:Z586	Operative procedures - secondary OPCS: Z58.6 Extensor digitorum muscle of foot	0.0134555782698069	CAT-MUL	LOGISTIC-BINARY	100091	Health-related outcomes	2000	Hospital in-patient	2005	Operations
41204 category:K921	Diagnoses - secondary ICD10: K92.1 Melaena	0.0135220311577664	CAT-MUL	LOGISTIC-BINARY	100091	Health-related outcomes	2000	Hospital in-patient	2002	Diagnoses
41202 category:S934	Diagnoses - main ICD10: S93.4 Sprain and strain of ankle	0.0135470495081267	CAT-MUL	LOGISTIC-BINARY	100091	Health-related outcomes	2000	Hospital in-patient	2002	Diagnoses
41202 category:C865	Diagnoses - main ICD10: C86.5 Angioimmunoblastic T-cell lymphoma	0.0135802660448459	CAT-MUL	LOGISTIC-BINARY	100091	Health-related outcomes	2000	Hospital in-patient	2002	Diagnoses
20003 category:1140878248	Treatment/medication code: oilatum emollient bath additive	0.0136272421337539	CAT-MUL	LOGISTIC-BINARY	100000	UK Biobank Assessment Centre	100071	Verbal interview	100075	Medications
41203 category:7271	Diagnoses - main ICD9: 7271 Bunion	0.0136396077466515	CAT-MUL	LOGISTIC-BINARY	100091	Health-related outcomes	2000	Hospital in-patient	2002	Diagnoses
41204 category:D27	Diagnoses - secondary ICD10: D27 Benign neoplasm of ovary	0.013648767244331	CAT-MUL	LOGISTIC-BINARY	100091	Health-related outcomes	2000	Hospital in-patient	2002	Diagnoses
41200 category:E134	Operative procedures - main OPCS: E13.4 Biopsy of lesion of maxillary antrum	0.0136540098198432	CAT-MUL	LOGISTIC-BINARY	100091	Health-related outcomes	2000	Hospital in-patient	2005	Operations
20004 category:1127	Operation code: ear surgery	0.0136655190041928	CAT-MUL	LOGISTIC-BINARY	100000	UK Biobank Assessment Centre	100071	Verbal interview	100076	Operations
20003 category:1141153490	Treatment/medication code: amisulpride	0.0136807606945565	CAT-MUL	LOGISTIC-BINARY	100000	UK Biobank Assessment Centre	100071	Verbal interview	100075	Medications
41200 category:T013	Operative procedures - main OPCS: T01.3 Excision of lesion of chest wall	0.0137678796538847	CAT-MUL	LOGISTIC-BINARY	100091	Health-related outcomes	2000	Hospital in-patient	2005	Operations
41220 category:2	Anaesthetics administered post delivery: Epidural or caudal anaesthetic	0.0138222384918312	CAT-MUL	LOGISTIC-BINARY	100091	Health-related outcomes	2000	Hospital in-patient	2003	Maternity
41204 category:A162	Diagnoses - secondary ICD10: A16.2 Tuberculosis of lung without mention of bacteriological or histological confirmation	0.0138635405568905	CAT-MUL	LOGISTIC-BINARY	100091	Health-related outcomes	2000	Hospital in-patient	2002	Diagnoses
41204 category:Y495	Diagnoses - secondary ICD10: Y49.5 Other antipsychotics and neuroleptics	0.0138687456230445	CAT-MUL	LOGISTIC-BINARY	100091	Health-related outcomes	2000	Hospital in-patient	2002	Diagnoses
41202 category:R31	Diagnoses - main ICD10: R31 Unspecified haematuria	0.0139297175994457	CAT-MUL	LOGISTIC-BINARY	100091	Health-related outcomes	2000	Hospital in-patient	2002	Diagnoses
41230 category:5MC	PCT where patients GP was registered: HORSHAM AND CHANCTONBURY PCT	0.0139298882782517	CAT-MUL	LOGISTIC-BINARY	100091	Health-related outcomes	2000	Hospital in-patient	2001	Admission and discharge
41204 category:J209	Diagnoses - secondary ICD10: J20.9 Acute bronchitis unspecified	0.0139916983508285	CAT-MUL	LOGISTIC-BINARY	100091	Health-related outcomes	2000	Hospital in-patient	2002	Diagnoses
41200 category:T867	Operative procedures - main OPCS: T86.7 Sampling of inguinal lymph nodes	0.014009962103854	CAT-MUL	LOGISTIC-BINARY	100091	Health-related outcomes	2000	Hospital in-patient	2005	Operations
1717	Skin colour	0.0140368103549205	CAT-SIN	ORDERED-LOGISTIC	100000	UK Biobank Assessment Centre	100025	Touchscreen	100050	Lifestyle and environment
41202 category:R02	Diagnoses - main ICD10: R02 Gangrene not elsewhere classified	0.0140583468345963	CAT-MUL	LOGISTIC-BINARY	100091	Health-related outcomes	2000	Hospital in-patient	2002	Diagnoses
41202 category:K819	Diagnoses - main ICD10: K81.9 Cholecystitis unspecified	0.0140911021420917	CAT-MUL	LOGISTIC-BINARY	100091	Health-related outcomes	2000	Hospital in-patient	2002	Diagnoses
41210 category:M131	Operative procedures - secondary OPCS: M13.1 Percutaneous needle biopsy of lesion of kidney	0.0140955102623317	CAT-MUL	LOGISTIC-BINARY	100091	Health-related outcomes	2000	Hospital in-patient	2005	Operations
41202 category:I311	Diagnoses - main ICD10: I31.1 Chronic constrictive pericarditis	0.0141271858274424	CAT-MUL	LOGISTIC-BINARY	100091	Health-related outcomes	2000	Hospital in-patient	2002	Diagnoses
41201 category:Y495	External causes: Y49.5 Other antipsychotics and neuroleptics	0.0141414993810964	CAT-MUL	LOGISTIC-BINARY	100091	Health-related outcomes	2000	Hospital in-patient	2002	Diagnoses
23317	Arms combined bone area	0.0141812782289836	CONTINUOUS	LINEAR	100000	UK Biobank Assessment Centre	100003	Imaging	103	DXA assessment
22601 category:31223293	Job coding: draughtsperson cartographer designer-detailer/draughtsperson drawing office checker engineering draughtsperson	0.0141970344414158	CAT-MUL	LOGISTIC-BINARY	100089	Online follow-up	123	Work environment	130	Employment history
22617 category:3122	Job SOC coding: Draughtspersons	0.0141970344414158	CAT-MUL	LOGISTIC-BINARY	100089	Online follow-up	123	Work environment	130	Employment history
22615 category:1	Workplace had a lot of diesel exhaust	0.0142037097576953	CAT-MUL	LOGISTIC-BINARY	100089	Online follow-up	123	Work environment	130	Employment history
41210 category:T453	Operative procedures - secondary OPCS: T45.3 Image controlled percutaneous drainage of abdominal abscess NEC	0.0142421601186938	CAT-MUL	LOGISTIC-BINARY	100091	Health-related outcomes	2000	Hospital in-patient	2005	Operations
41210 category:G345	Operative procedures - secondary OPCS: G34.5 Attention to gastrostomy tube	0.0142660123393822	CAT-MUL	LOGISTIC-BINARY	100091	Health-related outcomes	2000	Hospital in-patient	2005	Operations
41245 category:1240	Main speciality of consultant (recoded): Ear nose and throat (ENT)	0.0142851529090911	CAT-MUL	LOGISTIC-BINARY	100091	Health-related outcomes	2000	Hospital in-patient	2001	Admission and discharge
41246 category:2510	Treatment speciality of consultant (recoded): Rheumatology	0.0143102423171036	CAT-MUL	LOGISTIC-BINARY	100091	Health-related outcomes	2000	Hospital in-patient	2001	Admission and discharge
41202 category:L022	Diagnoses - main ICD10: L02.2 Cutaneous abscess furuncle and carbuncle of trunk	0.0143132012715532	CAT-MUL	LOGISTIC-BINARY	100091	Health-related outcomes	2000	Hospital in-patient	2002	Diagnoses
40011 category:8380	Histology of cancer tumour: Endometrioid carcinoma	0.0143155676357951	CAT-MUL	LOGISTIC-BINARY	100091	Health-related outcomes	100092	Cancer register	100092	Cancer register
41204 category:N185	Diagnoses - secondary ICD10: N18.5 Chronic kidney disease stage 5	0.014390218554875	CAT-MUL	LOGISTIC-BINARY	100091	Health-related outcomes	2000	Hospital in-patient	2002	Diagnoses
4825	Noisy workplace	0.0144135708515215	CAT-SIN	ORDERED-LOGISTIC	100000	UK Biobank Assessment Centre	100025	Touchscreen	100036	Health and medical history
110001	Invitation to complete online 24-hour recall dietary questionnaire acceptance	0.0144414030119723	CAT-SIN	LOGISTIC-BINARY	100089	Online follow-up	100090	Diet by 24-hour recall	100090	Diet by 24-hour recall
20003 category:1141192248	Treatment/medication code: vardenafil	0.0144562482338753	CAT-MUL	LOGISTIC-BINARY	100000	UK Biobank Assessment Centre	100071	Verbal interview	100075	Medications
41210 category:A518	Operative procedures - secondary OPCS: A51.8 Other specified other operations on meninges of spinal cord	0.0146475520532458	CAT-MUL	LOGISTIC-BINARY	100091	Health-related outcomes	2000	Hospital in-patient	2005	Operations
41201 category:Y400	External causes: Y40.0 Penicillins	0.0146583914765266	CAT-MUL	LOGISTIC-BINARY	100091	Health-related outcomes	2000	Hospital in-patient	2002	Diagnoses
41204 category:Z823	Diagnoses - secondary ICD10: Z82.3 Family history of stroke	0.0146688443308303	CAT-MUL	LOGISTIC-BINARY	100091	Health-related outcomes	2000	Hospital in-patient	2002	Diagnoses
41200 category:J382	Operative procedures - main OPCS: J38.2 Endoscopic sphincterotomy of sphincter of Oddi and insertion of tubal prosthesis into bile duct	0.0146992777699129	CAT-MUL	LOGISTIC-BINARY	100091	Health-related outcomes	2000	Hospital in-patient	2005	Operations
41204 category:S6250	Diagnoses - secondary ICD10: S62.50 Fracture of thumb (closed)	0.0147030768303668	CAT-MUL	LOGISTIC-BINARY	100091	Health-related outcomes	2000	Hospital in-patient	2002	Diagnoses
20003 category:1140868422	Treatment/medication code: harmogen 1.5mg tablet	0.0147062889982949	CAT-MUL	LOGISTIC-BINARY	100000	UK Biobank Assessment Centre	100071	Verbal interview	100075	Medications
41202 category:N432	Diagnoses - main ICD10: N43.2 Other hydrocele	0.0147134535821331	CAT-MUL	LOGISTIC-BINARY	100091	Health-related outcomes	2000	Hospital in-patient	2002	Diagnoses
41202 category:R060	Diagnoses - main ICD10: R06.0 Dyspnoea	0.0148136698580408	CAT-MUL	LOGISTIC-BINARY	100091	Health-related outcomes	2000	Hospital in-patient	2002	Diagnoses
20003 category:1140865000	Treatment/medication code: zydol 50mg capsule	0.0148547350211727	CAT-MUL	LOGISTIC-BINARY	100000	UK Biobank Assessment Centre	100071	Verbal interview	100075	Medications
41202 category:Z368	Diagnoses - main ICD10: Z36.8 Other antenatal screening	0.0148647813141053	CAT-MUL	LOGISTIC-BINARY	100091	Health-related outcomes	2000	Hospital in-patient	2002	Diagnoses
41246 category:1910	Treatment speciality of consultant (recoded): Obstetrics	0.0148687696770298	CAT-MUL	LOGISTIC-BINARY	100091	Health-related outcomes	2000	Hospital in-patient	2001	Admission and discharge
41204 category:M489	Diagnoses - secondary ICD10: M48.9 Spondylopathy unspecified	0.0148974038263682	CAT-MUL	LOGISTIC-BINARY	100091	Health-related outcomes	2000	Hospital in-patient	2002	Diagnoses
40006 category:C829	Type of cancer: ICD10: C82.9 Follicular non-Hodgkin's lymphoma unspecified	0.0149123406996122	CAT-MUL	LOGISTIC-BINARY	100091	Health-related outcomes	100092	Cancer register	100092	Cancer register
25100	Mean FA in uncinate fasciculus on FA skeleton (right)	0.0149165575633996	CONTINUOUS	LINEAR	100000	UK Biobank Assessment Centre	100003	Imaging	100	Brain MRI
41205 category:E88799	Diagnoses - secondary ICD9: E88799 Fracture cause unspecified (place of occurence: unspecified place)	0.014921978915449	CAT-MUL	LOGISTIC-BINARY	100091	Health-related outcomes	2000	Hospital in-patient	2002	Diagnoses
25194	Mean MO in superior fronto-occipital fasciculus on FA skeleton (right)	0.0149225960451157	CONTINUOUS	LINEAR	100000	UK Biobank Assessment Centre	100003	Imaging	100	Brain MRI
41204 category:Q282	Diagnoses - secondary ICD10: Q28.2 Arteriovenous malformation of cerebral vessels	0.0150097016830243	CAT-MUL	LOGISTIC-BINARY	100091	Health-related outcomes	2000	Hospital in-patient	2002	Diagnoses
20002 category:1295	Non-cancer illness code self-reported: joint disorder	0.0150254065444375	CAT-MUL	LOGISTIC-BINARY	100000	UK Biobank Assessment Centre	100071	Verbal interview	100074	Medical conditions
41210 category:W903	Operative procedures - secondary OPCS: W90.3 Injection of therapeutic substance into joint	0.0150689547412	CAT-MUL	LOGISTIC-BINARY	100091	Health-related outcomes	2000	Hospital in-patient	2005	Operations
41200 category:O291	Operative procedures - main OPCS: O29.1 Subacromial decompression	0.0150998126881515	CAT-MUL	LOGISTIC-BINARY	100091	Health-related outcomes	2000	Hospital in-patient	2005	Operations
1727	Ease of skin tanning	0.0151310906187494	CAT-SIN	ORDERED-LOGISTIC	100000	UK Biobank Assessment Centre	100025	Touchscreen	100050	Lifestyle and environment
41204 category:Z954	Diagnoses - secondary ICD10: Z95.4 Presence of other heart-valve replacement	0.0151615062731715	CAT-MUL	LOGISTIC-BINARY	100091	Health-related outcomes	2000	Hospital in-patient	2002	Diagnoses
25432	Mean OD in superior longitudinal fasciculus on FA skeleton (right)	0.0151677638141544	CONTINUOUS	LINEAR	100000	UK Biobank Assessment Centre	100003	Imaging	100	Brain MRI
20088 category:349	Types of spreads/sauces consumed: Gravy	0.015323749035611	CAT-MUL	LOGISTIC-BINARY	100089	Online follow-up	100090	Diet by 24-hour recall	100110	Spreads/sauces/cooking oils yesterday
41200 category:C793	Operative procedures - main OPCS: C79.3 Injection of vitreous substitute into vitreous body NEC	0.0154437975035908	CAT-MUL	LOGISTIC-BINARY	100091	Health-related outcomes	2000	Hospital in-patient	2005	Operations
41210 category:H426	Operative procedures - secondary OPCS: H42.6 Perineal repair of prolapse of rectum NEC	0.0154497583812308	CAT-MUL	LOGISTIC-BINARY	100091	Health-related outcomes	2000	Hospital in-patient	2005	Operations
22612 category:1	Worked with materials containing asbestos	0.0154601089447856	CAT-MUL	LOGISTIC-BINARY	100089	Online follow-up	123	Work environment	130	Employment history
41202 category:I083	Diagnoses - main ICD10: I08.3 Combined disorders of mitral aortic and tricuspid valves	0.0155009575133821	CAT-MUL	LOGISTIC-BINARY	100091	Health-related outcomes	2000	Hospital in-patient	2002	Diagnoses
20003 category:1140922174	Treatment/medication code: alendronate sodium	0.0156161115487535	CAT-MUL	LOGISTIC-BINARY	100000	UK Biobank Assessment Centre	100071	Verbal interview	100075	Medications
40011 category:9680	Histology of cancer tumour: Malignant lymphoma large B-cell diffuse	0.0156537049140731	CAT-MUL	LOGISTIC-BINARY	100091	Health-related outcomes	100092	Cancer register	100092	Cancer register
41251 category:6000	Sources of admission to hospital (recoded): Transfer within NHS provider	0.0156569151900487	CAT-MUL	LOGISTIC-BINARY	100091	Health-related outcomes	2000	Hospital in-patient	2001	Admission and discharge
41202 category:I64	Diagnoses - main ICD10: I64 Stroke not specified as haemorrhage or infarction	0.0156615634882972	CAT-MUL	LOGISTIC-BINARY	100091	Health-related outcomes	2000	Hospital in-patient	2002	Diagnoses
41202 category:I200	Diagnoses - main ICD10: I20.0 Unstable angina	0.0156766164159607	CAT-MUL	LOGISTIC-BINARY	100091	Health-related outcomes	2000	Hospital in-patient	2002	Diagnoses
12702	Cardiac index during PWA	0.0157176207952045	CONTINUOUS	LINEAR	100000	UK Biobank Assessment Centre	100003	Imaging	102	Heart MRI
22601 category:51122486	Job coding: nurseryman market gardener horticulturist	0.0158184327766525	CAT-MUL	LOGISTIC-BINARY	100089	Online follow-up	123	Work environment	130	Employment history
22617 category:5112	Job SOC coding: Horticultural trades	0.0158184327766525	CAT-MUL	LOGISTIC-BINARY	100089	Online follow-up	123	Work environment	130	Employment history
41200 category:E341	Operative procedures - main OPCS: E34.1 Microtherapeutic endoscopic extirpation of lesion of larynx using laser	0.0158271280752635	CAT-MUL	LOGISTIC-BINARY	100091	Health-related outcomes	2000	Hospital in-patient	2005	Operations
41210 category:G782	Operative procedures - secondary OPCS: G78.2 Strictureplasty of ileum	0.0158693752335174	CAT-MUL	LOGISTIC-BINARY	100091	Health-related outcomes	2000	Hospital in-patient	2005	Operations
41202 category:N26	Diagnoses - main ICD10: N26 Unspecified contracted kidney	0.0158729181888893	CAT-MUL	LOGISTIC-BINARY	100091	Health-related outcomes	2000	Hospital in-patient	2002	Diagnoses
41210 category:Y058	Operative procedures - secondary OPCS: Y05.8 Other specified excision of organ NOC	0.0158928249835193	CAT-MUL	LOGISTIC-BINARY	100091	Health-related outcomes	2000	Hospital in-patient	2005	Operations
41202 category:C97	Diagnoses - main ICD10: C97 Malignant neoplasms of independent (primary) multiple sites	0.0159321613900674	CAT-MUL	LOGISTIC-BINARY	100091	Health-related outcomes	2000	Hospital in-patient	2002	Diagnoses
41202 category:E059	Diagnoses - main ICD10: E05.9 Thyrotoxicosis unspecified	0.0159474775996427	CAT-MUL	LOGISTIC-BINARY	100091	Health-related outcomes	2000	Hospital in-patient	2002	Diagnoses
41204 category:S834	Diagnoses - secondary ICD10: S83.4 Sprain and strain involving (fibular)(tibial) collateral ligamnent of knee	0.0159645627848487	CAT-MUL	LOGISTIC-BINARY	100091	Health-related outcomes	2000	Hospital in-patient	2002	Diagnoses
20003 category:1140881856	Treatment/medication code: salbutamol	0.0160191694453501	CAT-MUL	LOGISTIC-BINARY	100000	UK Biobank Assessment Centre	100071	Verbal interview	100075	Medications
22601 category:32113077	Job coding: health visitor	0.0160822443932823	CAT-MUL	LOGISTIC-BINARY	100089	Online follow-up	123	Work environment	130	Employment history
41210 category:G342	Operative procedures - secondary OPCS: G34.2 Creation of temporary gastrostomy	0.016140005357739	CAT-MUL	LOGISTIC-BINARY	100091	Health-related outcomes	2000	Hospital in-patient	2005	Operations
41200 category:M568	Operative procedures - main OPCS: M56.8 Other specified therapeutic endoscopic operations on outlet of female bladder	0.016155780072586	CAT-MUL	LOGISTIC-BINARY	100091	Health-related outcomes	2000	Hospital in-patient	2005	Operations
41202 category:D120	Diagnoses - main ICD10: D12.0 Caecum	0.0161834530997052	CAT-MUL	LOGISTIC-BINARY	100091	Health-related outcomes	2000	Hospital in-patient	2002	Diagnoses
22601 category:53232559	Job coding: sign writer letter writer	0.016214411853991	CAT-MUL	LOGISTIC-BINARY	100089	Online follow-up	123	Work environment	130	Employment history
41253 category:28	Source of inpatient record: SMR01B-V3	0.0162346642176227	CAT-MUL	LOGISTIC-BINARY	100091	Health-related outcomes	2000	Hospital in-patient	2001	Admission and discharge
20003 category:1140871024	Treatment/medication code: vitamin b compound tablet	0.016278954814295	CAT-MUL	LOGISTIC-BINARY	100000	UK Biobank Assessment Centre	100071	Verbal interview	100075	Medications
40006 category:D059	Type of cancer: ICD10: D05.9 Carcinoma in situ of breast unspecified	0.016279721901704	CAT-MUL	LOGISTIC-BINARY	100091	Health-related outcomes	100092	Cancer register	100092	Cancer register
40006 category:C65	Type of cancer: ICD10: C65 Malignant neoplasm of renal pelvis	0.0162956722656773	CAT-MUL	LOGISTIC-BINARY	100091	Health-related outcomes	100092	Cancer register	100092	Cancer register
25471	Mean ISOVF in sagittal stratum on FA skeleton (left)	0.0162964165418093	CONTINUOUS	LINEAR	100000	UK Biobank Assessment Centre	100003	Imaging	100	Brain MRI
22606 category:1	Workplace very noisy	0.0164086602012156	CAT-MUL	LOGISTIC-BINARY	100089	Online follow-up	123	Work environment	130	Employment history
41200 category:C873	Operative procedures - main OPCS: C87.3 Tomography evaluation of retina	0.0164221631499292	CAT-MUL	LOGISTIC-BINARY	100091	Health-related outcomes	2000	Hospital in-patient	2005	Operations
41202 category:K222	Diagnoses - main ICD10: K22.2 Oesophageal obstruction	0.0164309469931361	CAT-MUL	LOGISTIC-BINARY	100091	Health-related outcomes	2000	Hospital in-patient	2002	Diagnoses
20422	More irritable than usual during worst period of anxiety	0.0164767288915461	CAT-SIN	LOGISTIC-BINARY	100089	Online follow-up	136	Mental health	140	Anxiety
20508	Recent trouble concentrating on things	0.0164800025527317	CAT-SIN	ORDERED-LOGISTIC	100089	Online follow-up	136	Mental health	138	Depression
20003 category:1140871050	Treatment/medication code: calcichew d3 tablet	0.0164926449766706	CAT-MUL	LOGISTIC-BINARY	100000	UK Biobank Assessment Centre	100071	Verbal interview	100075	Medications
41202 category:M7957	Diagnoses - main ICD10: M79.57 Residual foreign body in soft tissue (Ankle and foot)	0.0165154181595313	CAT-MUL	LOGISTIC-BINARY	100091	Health-related outcomes	2000	Hospital in-patient	2002	Diagnoses
23308	Pelvis BMC (bone mineral content)	0.016521140310876	CONTINUOUS	LINEAR	100000	UK Biobank Assessment Centre	100003	Imaging	103	DXA assessment
41204 category:M8985	Diagnoses - secondary ICD10: M89.85 Other specified disorders of bone (Pelvic region and thigh)	0.0165663961339619	CAT-MUL	LOGISTIC-BINARY	100091	Health-related outcomes	2000	Hospital in-patient	2002	Diagnoses
41246 category:2480	Treatment speciality of consultant (recoded): Respiratory Physiology	0.0166264329615752	CAT-MUL	LOGISTIC-BINARY	100091	Health-related outcomes	2000	Hospital in-patient	2001	Admission and discharge
41202 category:I81	Diagnoses - main ICD10: I81 Portal vein thrombosis	0.0166346954588615	CAT-MUL	LOGISTIC-BINARY	100091	Health-related outcomes	2000	Hospital in-patient	2002	Diagnoses
20002 category:1506	Non-cancer illness code self-reported: primary biliary cirrhosis	0.0166818688678497	CAT-MUL	LOGISTIC-BINARY	100000	UK Biobank Assessment Centre	100071	Verbal interview	100074	Medical conditions
41202 category:S7200	Diagnoses - main ICD10: S72.00 Fracture of neck of femur (closed)	0.016698917699948	CAT-MUL	LOGISTIC-BINARY	100091	Health-related outcomes	2000	Hospital in-patient	2002	Diagnoses
22601 category:92253391	Job coding: bar staff cellarman (public house)	0.0167156019255926	CAT-MUL	LOGISTIC-BINARY	100089	Online follow-up	123	Work environment	130	Employment history
22617 category:9225	Job SOC coding: Bar staff	0.0167156019255926	CAT-MUL	LOGISTIC-BINARY	100089	Online follow-up	123	Work environment	130	Employment history
41200 category:P052	Operative procedures - main OPCS: P05.2 Partial excision of vulva	0.0167718629194021	CAT-MUL	LOGISTIC-BINARY	100091	Health-related outcomes	2000	Hospital in-patient	2005	Operations
41210 category:G611	Operative procedures - secondary OPCS: G61.1 Bypass of jejunum by anastomosis of jejunum to jejunum	0.0167922373639601	CAT-MUL	LOGISTIC-BINARY	100091	Health-related outcomes	2000	Hospital in-patient	2005	Operations
41202 category:S819	Diagnoses - main ICD10: S81.9 Open wound of lower leg part unspecified	0.0168310502670535	CAT-MUL	LOGISTIC-BINARY	100091	Health-related outcomes	2000	Hospital in-patient	2002	Diagnoses
41200 category:W383	Operative procedures - main OPCS: W38.3 Revision of total prosthetic replacement of hip joint not using cement	0.0168697318423288	CAT-MUL	LOGISTIC-BINARY	100091	Health-related outcomes	2000	Hospital in-patient	2005	Operations
41204 category:K831	Diagnoses - secondary ICD10: K83.1 Obstruction of bile duct	0.0168712823996385	CAT-MUL	LOGISTIC-BINARY	100091	Health-related outcomes	2000	Hospital in-patient	2002	Diagnoses
41200 category:M015	Operative procedures - main OPCS: M01.5 Allotransplantation of kidney from cadaver heart non-beating	0.0168883413522539	CAT-MUL	LOGISTIC-BINARY	100091	Health-related outcomes	2000	Hospital in-patient	2005	Operations
41200 category:C821	Operative procedures - main OPCS: C82.1 Cauterisation of lesion of retina	0.0168978044331064	CAT-MUL	LOGISTIC-BINARY	100091	Health-related outcomes	2000	Hospital in-patient	2005	Operations
20403	Amount of alcohol drunk on a typical drinking day	0.0169179456957128	CAT-SIN	ORDERED-LOGISTIC	100089	Online follow-up	136	Mental health	142	Alcohol use
25001	Volume of peripheral cortical grey matter (normalised for head size)	0.0169970738973533	CONTINUOUS	LINEAR	100000	UK Biobank Assessment Centre	100003	Imaging	100	Brain MRI
20003 category:1140865330	Treatment/medication code: pro-banthine 15mg tablet	0.0170404791226058	CAT-MUL	LOGISTIC-BINARY	100000	UK Biobank Assessment Centre	100071	Verbal interview	100075	Medications
41200 category:P242	Operative procedures - main OPCS: P24.2 Sacrocolpopexy	0.0170720112760692	CAT-MUL	LOGISTIC-BINARY	100091	Health-related outcomes	2000	Hospital in-patient	2005	Operations
41204 category:I351	Diagnoses - secondary ICD10: I35.1 Aortic (valve) insufficiency	0.0170825084143296	CAT-MUL	LOGISTIC-BINARY	100091	Health-related outcomes	2000	Hospital in-patient	2002	Diagnoses
20002 category:1277	Non-cancer illness code self-reported: glaucoma	0.0170926695329723	CAT-MUL	LOGISTIC-BINARY	100000	UK Biobank Assessment Centre	100071	Verbal interview	100074	Medical conditions
4957 baseline:4	FI3 : word interpolation	0.0170941452851295	CAT-SIN	MULTINOMIAL-LOGISTIC	100000	UK Biobank Assessment Centre	100026	Cognitive function	100027	Fluid intelligence
41204 category:M130	Diagnoses - secondary ICD10: M13.0 Polyarthritis unspecified	0.0170965269017463	CAT-MUL	LOGISTIC-BINARY	100091	Health-related outcomes	2000	Hospital in-patient	2002	Diagnoses
20525	Able to pay rent/mortgage as an adult	0.0171060728429989	CAT-SIN	ORDERED-LOGISTIC	100089	Online follow-up	136	Mental health	145	Traumatic events
41204 category:S460	Diagnoses - secondary ICD10: S46.0 Injury of tendon of the rotator cuff of shoulder	0.0171201536737621	CAT-MUL	LOGISTIC-BINARY	100091	Health-related outcomes	2000	Hospital in-patient	2002	Diagnoses
20003 category:1140872112	Treatment/medication code: epanutin 25mg capsule	0.0171403314731332	CAT-MUL	LOGISTIC-BINARY	100000	UK Biobank Assessment Centre	100071	Verbal interview	100075	Medications
41200 category:W833	Operative procedures - main OPCS: W83.3 Endoscopic shaving of articular cartilage	0.0171834548830859	CAT-MUL	LOGISTIC-BINARY	100091	Health-related outcomes	2000	Hospital in-patient	2005	Operations
41202 category:S5240	Diagnoses - main ICD10: S52.40 Fracture of shafts of both ulna and radius (closed)	0.017213322112832	CAT-MUL	LOGISTIC-BINARY	100091	Health-related outcomes	2000	Hospital in-patient	2002	Diagnoses
104280	Pea intake	0.0172309938664121	CAT-SIN	ORDERED-LOGISTIC	100089	Online follow-up	100090	Diet by 24-hour recall	100103	Fruit/vegetables yesterday
41202 category:M214	Diagnoses - main ICD10: M21.4 Flat foot [pes planus] (acquired)	0.0172604713435102	CAT-MUL	LOGISTIC-BINARY	100091	Health-related outcomes	2000	Hospital in-patient	2002	Diagnoses
41200 category:J212	Operative procedures - main OPCS: J21.2 Drainage of gall bladder	0.0172677603908733	CAT-MUL	LOGISTIC-BINARY	100091	Health-related outcomes	2000	Hospital in-patient	2005	Operations
41204 category:K529	Diagnoses - secondary ICD10: K52.9 Non-infective gastro-enteritis and colitis unspecified	0.0172703223547919	CAT-MUL	LOGISTIC-BINARY	100091	Health-related outcomes	2000	Hospital in-patient	2002	Diagnoses
40011 category:8243	Histology of cancer tumour: Goblet cell carcinoid (Mucocarcinoid Tumor)	0.0172759648378735	CAT-MUL	LOGISTIC-BINARY	100091	Health-related outcomes	100092	Cancer register	100092	Cancer register
41202 category:I859	Diagnoses - main ICD10: I85.9 Oesophageal varices without bleeding	0.0172781571904035	CAT-MUL	LOGISTIC-BINARY	100091	Health-related outcomes	2000	Hospital in-patient	2002	Diagnoses
41202 category:T828	Diagnoses - main ICD10: T82.8 Other complications of cardiac and vascular prosthetic devices implants and grafts	0.0172959386091377	CAT-MUL	LOGISTIC-BINARY	100091	Health-related outcomes	2000	Hospital in-patient	2002	Diagnoses
93	Systolic blood pressure manual reading	0.0173145780812554	INTEGER	LINEAR	100000	UK Biobank Assessment Centre	100006	Physical measures	100011	Blood pressure
41200 category:C795	Operative procedures - main OPCS: C79.5 Internal tamponade of retina using gas	0.017334238327457	CAT-MUL	LOGISTIC-BINARY	100091	Health-related outcomes	2000	Hospital in-patient	2005	Operations
41202 category:Z530	Diagnoses - main ICD10: Z53.0 Procedure not carried out because of contraindication	0.0173357473273333	CAT-MUL	LOGISTIC-BINARY	100091	Health-related outcomes	2000	Hospital in-patient	2002	Diagnoses
41202 category:M189	Diagnoses - main ICD10: M18.9 Arthrosis of first carpometacarpal joint unspecified	0.0173855143425181	CAT-MUL	LOGISTIC-BINARY	100091	Health-related outcomes	2000	Hospital in-patient	2002	Diagnoses
41230 category:59898	PCT where patients GP was registered: NOT APPLICABLE	0.0174244691166405	CAT-MUL	LOGISTIC-BINARY	100091	Health-related outcomes	2000	Hospital in-patient	2001	Admission and discharge
41204 category:J189	Diagnoses - secondary ICD10: J18.9 Pneumonia unspecified	0.0174325163759939	CAT-MUL	LOGISTIC-BINARY	100091	Health-related outcomes	2000	Hospital in-patient	2002	Diagnoses
41200 category:W785	Operative procedures - main OPCS: W78.5 Release of contracture of elbow joint	0.0174449017816935	CAT-MUL	LOGISTIC-BINARY	100091	Health-related outcomes	2000	Hospital in-patient	2005	Operations
41200 category:U123	Operative procedures - main OPCS: U12.3 Ultrasound of kidneys	0.0174475149062491	CAT-MUL	LOGISTIC-BINARY	100091	Health-related outcomes	2000	Hospital in-patient	2005	Operations
25393	Mean OD in pontine crossing tract on FA skeleton	0.0175231800474295	CONTINUOUS	LINEAR	100000	UK Biobank Assessment Centre	100003	Imaging	100	Brain MRI
41200 category:M521	Operative procedures - main OPCS: M52.1 Suprapubic sling operation	0.0175254796208975	CAT-MUL	LOGISTIC-BINARY	100091	Health-related outcomes	2000	Hospital in-patient	2005	Operations
41202 category:I120	Diagnoses - main ICD10: I12.0 Hypertensive renal disease with renal failure	0.0175416586244431	CAT-MUL	LOGISTIC-BINARY	100091	Health-related outcomes	2000	Hospital in-patient	2002	Diagnoses
41210 category:Z573	Operative procedures - secondary OPCS: Z57.3 Quadriceps	0.017547754538842	CAT-MUL	LOGISTIC-BINARY	100091	Health-related outcomes	2000	Hospital in-patient	2005	Operations
41245 category:1410	Main speciality of consultant (recoded): Immunopathology	0.0175595834766172	CAT-MUL	LOGISTIC-BINARY	100091	Health-related outcomes	2000	Hospital in-patient	2001	Admission and discharge
1508 baseline:2	Coffee type	0.0175769599509729	CAT-SIN	MULTINOMIAL-LOGISTIC	100000	UK Biobank Assessment Centre	100025	Touchscreen	100050	Lifestyle and environment
41200 category:G435	Operative procedures - main OPCS: G43.5 Fibreoptic endoscopic destruction of lesion of upper gastrointestinal tract NEC	0.0175808340799313	CAT-MUL	LOGISTIC-BINARY	100091	Health-related outcomes	2000	Hospital in-patient	2005	Operations
22650 category:9	Night shifts worked: This type of shift pattern was not worked during job	0.0175958885411912	CAT-MUL	LOGISTIC-BINARY	100089	Online follow-up	123	Work environment	130	Employment history
22601 category:71233339	Job coding: roundsman or woman van salesperson ice cream seller milkman mobile shop salesperson	0.0176386604560497	CAT-MUL	LOGISTIC-BINARY	100089	Online follow-up	123	Work environment	130	Employment history
22617 category:7123	Job SOC coding: Roundsmen/women and van salespersons	0.0176386604560497	CAT-MUL	LOGISTIC-BINARY	100089	Online follow-up	123	Work environment	130	Employment history
41200 category:P222	Operative procedures - main OPCS: P22.2 Anterior colporrhaphy and amputation of cervix uteri NEC	0.0176564365964242	CAT-MUL	LOGISTIC-BINARY	100091	Health-related outcomes	2000	Hospital in-patient	2005	Operations
41204 category:D508	Diagnoses - secondary ICD10: D50.8 Other iron deficiency anaemias	0.0176763158650328	CAT-MUL	LOGISTIC-BINARY	100091	Health-related outcomes	2000	Hospital in-patient	2002	Diagnoses
22677	Mean carotid IMT (intima-medial thickness) at 210 degrees	0.0176780839541027	CONTINUOUS	LINEAR	100000	UK Biobank Assessment Centre	100006	Physical measures	101	Carotid ultrasound
41202 category:N801	Diagnoses - main ICD10: N80.1 Endometriosis of ovary	0.0177066547447753	CAT-MUL	LOGISTIC-BINARY	100091	Health-related outcomes	2000	Hospital in-patient	2002	Diagnoses
41204 category:R940	Diagnoses - secondary ICD10: R94.0 Abnormal results of function studies of central nervous system	0.0177324896873452	CAT-MUL	LOGISTIC-BINARY	100091	Health-related outcomes	2000	Hospital in-patient	2002	Diagnoses
41204 category:D320	Diagnoses - secondary ICD10: D32.0 Cerebral meninges	0.017781214473191	CAT-MUL	LOGISTIC-BINARY	100091	Health-related outcomes	2000	Hospital in-patient	2002	Diagnoses
20089 category:465	Type of meals eaten: Home cooked meals	0.0177837012195581	CAT-MUL	LOGISTIC-BINARY	100089	Online follow-up	100090	Diet by 24-hour recall	100105	Meal type yesterday
41204 category:H819	Diagnoses - secondary ICD10: H81.9 Disorder of vestibular function unspecified	0.017804690016583	CAT-MUL	LOGISTIC-BINARY	100091	Health-related outcomes	2000	Hospital in-patient	2002	Diagnoses
20091 category:1	Type of sliced bread eaten: white	0.0178212274346344	CAT-MUL	LOGISTIC-BINARY	100089	Online follow-up	100090	Diet by 24-hour recall	100101	Bread/pasta/rice yesterday
20003 category:1141180598	Treatment/medication code: coversyl plus 4mg/1.25mg tablet	0.0178330358989288	CAT-MUL	LOGISTIC-BINARY	100000	UK Biobank Assessment Centre	100071	Verbal interview	100075	Medications
20004 category:1600	Operation code: mri / magnetic resonance imaging	0.0178381072264855	CAT-MUL	LOGISTIC-BINARY	100000	UK Biobank Assessment Centre	100071	Verbal interview	100076	Operations
41202 category:M2157	Diagnoses - main ICD10: M21.57 Acquired clawhand clubhand clawfoot and clubfoot (Ankle and foot)	0.0178403355813023	CAT-MUL	LOGISTIC-BINARY	100091	Health-related outcomes	2000	Hospital in-patient	2002	Diagnoses
20003 category:1140879628	Treatment/medication code: dothiepin	0.0178450258771561	CAT-MUL	LOGISTIC-BINARY	100000	UK Biobank Assessment Centre	100071	Verbal interview	100075	Medications
41202 category:M0600	Diagnoses - main ICD10: M06.00 Seronegative rheumatoid arthritis (Multiple sites)	0.017960114521538	CAT-MUL	LOGISTIC-BINARY	100091	Health-related outcomes	2000	Hospital in-patient	2002	Diagnoses
41210 category:Y401	Operative procedures - secondary OPCS: Y40.1 Dilation of stricture of organ NOC	0.0179618374922437	CAT-MUL	LOGISTIC-BINARY	100091	Health-related outcomes	2000	Hospital in-patient	2005	Operations
20003 category:1140883548	Treatment/medication code: ipratropium	0.018004514585395	CAT-MUL	LOGISTIC-BINARY	100000	UK Biobank Assessment Centre	100071	Verbal interview	100075	Medications
41204 category:D695	Diagnoses - secondary ICD10: D69.5 Secondary thrombocytopenia	0.0180244641372609	CAT-MUL	LOGISTIC-BINARY	100091	Health-related outcomes	2000	Hospital in-patient	2002	Diagnoses
41230 category:5EQ	PCT where patients GP was registered: SOUTH EAST SHEFFIELD PCT	0.0180321314035508	CAT-MUL	LOGISTIC-BINARY	100091	Health-related outcomes	2000	Hospital in-patient	2001	Admission and discharge
41229 category:5PK	PCT responsible for patient data: SOUTH STAFFORDSHIRE PCT	0.0180454386152744	CAT-MUL	LOGISTIC-BINARY	100091	Health-related outcomes	2000	Hospital in-patient	2001	Admission and discharge
41202 category:Z501	Diagnoses - main ICD10: Z50.1 Other physical therapy	0.0181285434744865	CAT-MUL	LOGISTIC-BINARY	100091	Health-related outcomes	2000	Hospital in-patient	2002	Diagnoses
41200 category:W531	Operative procedures - main OPCS: W53.1 Primary prosthetic replacement of articulation of bone not using cement NEC	0.0181575046030317	CAT-MUL	LOGISTIC-BINARY	100091	Health-related outcomes	2000	Hospital in-patient	2005	Operations
102460	Crisp intake	0.0182069697978112	CAT-SIN	ORDERED-LOGISTIC	100089	Online follow-up	100090	Diet by 24-hour recall	100109	Soup/snacks/pastries yesterday
41200 category:L859	Operative procedures - main OPCS: L85.9 Unspecified ligation of varicose vein of leg	0.0182415301121751	CAT-MUL	LOGISTIC-BINARY	100091	Health-related outcomes	2000	Hospital in-patient	2005	Operations
20001 category:1025	Cancer code self-reported: gallbladder/bile duct cancer	0.0182458934142347	CAT-MUL	LOGISTIC-BINARY	100000	UK Biobank Assessment Centre	100071	Verbal interview	100074	Medical conditions
41204 category:J961	Diagnoses - secondary ICD10: J96.1 Chronic respiratory failure	0.01825194267409	CAT-MUL	LOGISTIC-BINARY	100091	Health-related outcomes	2000	Hospital in-patient	2002	Diagnoses
41204 category:M5455	Diagnoses - secondary ICD10: M54.55 Low back pain (Thoracolumbar region)	0.0183337375321721	CAT-MUL	LOGISTIC-BINARY	100091	Health-related outcomes	2000	Hospital in-patient	2002	Diagnoses
41249 category:2000	Methods of admission to hospital (recoded): Emergency admission	0.0183760336299698	CAT-MUL	LOGISTIC-BINARY	100091	Health-related outcomes	2000	Hospital in-patient	2001	Admission and discharge
41202 category:M628	Diagnoses - main ICD10: M62.8 Other specified disorders of muscle	0.018425564872238	CAT-MUL	LOGISTIC-BINARY	100091	Health-related outcomes	2000	Hospital in-patient	2002	Diagnoses
22601 category:91492779	Job coding: storesman warehouseman porter	0.0184577299680627	CAT-MUL	LOGISTIC-BINARY	100089	Online follow-up	123	Work environment	130	Employment history
41204 category:R208	Diagnoses - secondary ICD10: R20.8 Other and unspecified disturbances of skin sensation	0.0184936973726434	CAT-MUL	LOGISTIC-BINARY	100091	Health-related outcomes	2000	Hospital in-patient	2002	Diagnoses
20003 category:1140909766	Treatment/medication code: multivitamins capsule	0.0184945711197198	CAT-MUL	LOGISTIC-BINARY	100000	UK Biobank Assessment Centre	100071	Verbal interview	100075	Medications
22601 category:81382777	Job coding: routine laboratory tester	0.018522920486925	CAT-MUL	LOGISTIC-BINARY	100089	Online follow-up	123	Work environment	130	Employment history
41200 category:W702	Operative procedures - main OPCS: W70.2 Open excision of semilunar cartilage NEC	0.018545310477068	CAT-MUL	LOGISTIC-BINARY	100091	Health-related outcomes	2000	Hospital in-patient	2005	Operations
20002 category:1349	Non-cancer illness code self-reported: ovarian cyst or cysts	0.018546902179621	CAT-MUL	LOGISTIC-BINARY	100000	UK Biobank Assessment Centre	100071	Verbal interview	100074	Medical conditions
41204 category:W173	Diagnoses - secondary ICD10: W17.3 Sports and athletics area	0.0186189057644055	CAT-MUL	LOGISTIC-BINARY	100091	Health-related outcomes	2000	Hospital in-patient	2002	Diagnoses
41210 category:Y539	Operative procedures - secondary OPCS: Y53.9 Unspecified approach to organ under image control	0.0186251763118216	CAT-MUL	LOGISTIC-BINARY	100091	Health-related outcomes	2000	Hospital in-patient	2005	Operations
25636	Weighted-mean L3 in tract inferior fronto-occipital fasciculus (right)	0.0186875124168681	CONTINUOUS	ORDERED-LOGISTIC	100000	UK Biobank Assessment Centre	100003	Imaging	100	Brain MRI
41204 category:Y400	Diagnoses - secondary ICD10: Y40.0 Penicillins	0.0187244414622699	CAT-MUL	LOGISTIC-BINARY	100091	Health-related outcomes	2000	Hospital in-patient	2002	Diagnoses
41202 category:J322	Diagnoses - main ICD10: J32.2 Chronic ethmoidal sinusitis	0.0187668924261575	CAT-MUL	LOGISTIC-BINARY	100091	Health-related outcomes	2000	Hospital in-patient	2002	Diagnoses
40002 category:K922	Contributory (secondary) causes of death: ICD10: K92.2 Gastro-intestinal haemorrhage unspecified	0.0187817796306011	CAT-MUL	LOGISTIC-BINARY	100091	Health-related outcomes	100093	Death register	100093	Death register
41204 category:K739	Diagnoses - secondary ICD10: K73.9 Chronic hepatitis unspecified	0.0188057235825013	CAT-MUL	LOGISTIC-BINARY	100091	Health-related outcomes	2000	Hospital in-patient	2002	Diagnoses
20009	Interpolated Age of participant when non-cancer illness first diagnosed	0.01886458208267	CONTINUOUS	LINEAR	100000	UK Biobank Assessment Centre	100071	Verbal interview	100074	Medical conditions
41202 category:Z310	Diagnoses - main ICD10: Z31.0 Tuboplasty or vasoplasty after previous sterilisation	0.0189112803086233	CAT-MUL	LOGISTIC-BINARY	100091	Health-related outcomes	2000	Hospital in-patient	2002	Diagnoses
3064	Peak expiratory flow (PEF)	0.0189339092115821	INTEGER	LINEAR	100000	UK Biobank Assessment Centre	100006	Physical measures	100020	Spirometry
41202 category:O639	Diagnoses - main ICD10: O63.9 Long labour unspecified	0.0189408789673016	CAT-MUL	LOGISTIC-BINARY	100091	Health-related outcomes	2000	Hospital in-patient	2002	Diagnoses
41230 category:5PK	PCT where patients GP was registered: SOUTH STAFFORDSHIRE PCT	0.0189694431316614	CAT-MUL	LOGISTIC-BINARY	100091	Health-related outcomes	2000	Hospital in-patient	2001	Admission and discharge
1747 baseline:3	Hair colour (natural before greying)	0.019003063570275	CAT-SIN	MULTINOMIAL-LOGISTIC	100000	UK Biobank Assessment Centre	100025	Touchscreen	100050	Lifestyle and environment
41202 category:M2117	Diagnoses - main ICD10: M21.17 Varus deformity not elsewhere classified (Ankle and foot)	0.0190107607159009	CAT-MUL	LOGISTIC-BINARY	100091	Health-related outcomes	2000	Hospital in-patient	2002	Diagnoses
41202 category:L97	Diagnoses - main ICD10: L97 Ulcer of lower limb not elsewhere classified	0.0190281519622778	CAT-MUL	LOGISTIC-BINARY	100091	Health-related outcomes	2000	Hospital in-patient	2002	Diagnoses
41200 category:C553	Operative procedures - main OPCS: C55.3 Drainage of subretinal fluid through sclera	0.0190425314988298	CAT-MUL	LOGISTIC-BINARY	100091	Health-related outcomes	2000	Hospital in-patient	2005	Operations
90170	Calibration coefficients - mean temperature	0.0190475887936753	CONTINUOUS	LINEAR	100088	Additional exposures	1008	Physical activity measurement	1012	Accelerometer calibration
41200 category:C664	Operative procedures - main OPCS: C66.4 Laser photocoagulation of ciliary body	0.0191068832923429	CAT-MUL	LOGISTIC-BINARY	100091	Health-related outcomes	2000	Hospital in-patient	2005	Operations
41200 category:K586	Operative procedures - main OPCS: K58.6 Percutaneous transluminal three dimensional electroanatomic mapping of conducting system of heart	0.0191072073851128	CAT-MUL	LOGISTIC-BINARY	100091	Health-related outcomes	2000	Hospital in-patient	2005	Operations
20106 category:211	Type of yogurt eaten: Full fat yogurt consumers	0.019214313645941	CAT-MUL	LOGISTIC-BINARY	100089	Online follow-up	100090	Diet by 24-hour recall	100109	Soup/snacks/pastries yesterday
41215 category:1	Detention categories: Formally detained under Part II Mental Health Act 1983	0.0192456424639419	CAT-MUL	LOGISTIC-BINARY	100091	Health-related outcomes	2000	Hospital in-patient	2004	Psychiatric
41204 category:J958	Diagnoses - secondary ICD10: J95.8 Other postprocedural respiratory disorders	0.0192558787676334	CAT-MUL	LOGISTIC-BINARY	100091	Health-related outcomes	2000	Hospital in-patient	2002	Diagnoses
20003 category:1203	Treatment/medication code: aloe vera product	0.0192787167039632	CAT-MUL	LOGISTIC-BINARY	100000	UK Biobank Assessment Centre	100071	Verbal interview	100075	Medications
20002 category:1479	Non-cancer illness code self-reported: rheumatic fever	0.0193724267787803	CAT-MUL	LOGISTIC-BINARY	100000	UK Biobank Assessment Centre	100071	Verbal interview	100074	Medical conditions
20498	Felt very upset when reminded of stressful experience in past month	0.0194283395475107	CAT-SIN	ORDERED-LOGISTIC	100089	Online follow-up	136	Mental health	145	Traumatic events
22630 category:9	Day shifts worked: This type of shift pattern was not worked during job	0.0194720809225418	CAT-MUL	LOGISTIC-BINARY	100089	Online follow-up	123	Work environment	130	Employment history
41203 category:4549	Diagnoses - main ICD9: 4549 Varicose veins of lower extremity without ulcer/inflammation	0.0194743874139023	CAT-MUL	LOGISTIC-BINARY	100091	Health-related outcomes	2000	Hospital in-patient	2002	Diagnoses
102400	Savoury snack consumers	0.0194975019723488	CAT-SIN	LOGISTIC-BINARY	100089	Online follow-up	100090	Diet by 24-hour recall	100109	Soup/snacks/pastries yesterday
41202 category:R829	Diagnoses - main ICD10: R82.9 Other and unspecified abnormal finding in urine	0.0195420910527908	CAT-MUL	LOGISTIC-BINARY	100091	Health-related outcomes	2000	Hospital in-patient	2002	Diagnoses
41202 category:M2546	Diagnoses - main ICD10: M25.46 Effusion of joint (Lower leg)	0.0195536359305874	CAT-MUL	LOGISTIC-BINARY	100091	Health-related outcomes	2000	Hospital in-patient	2002	Diagnoses
41204 category:H269	Diagnoses - secondary ICD10: H26.9 Cataract unspecified	0.0195770482578697	CAT-MUL	LOGISTIC-BINARY	100091	Health-related outcomes	2000	Hospital in-patient	2002	Diagnoses
20406	Ever addicted to alcohol	0.0195864757074096	CAT-SIN	LOGISTIC-BINARY	100089	Online follow-up	136	Mental health	141	Addictions
41204 category:E103	Diagnoses - secondary ICD10: E10.3 With ophthalmic complications	0.0196285135975813	CAT-MUL	LOGISTIC-BINARY	100091	Health-related outcomes	2000	Hospital in-patient	2002	Diagnoses
41200 category:M198	Operative procedures - main OPCS: M19.8 Other specified urinary diversion	0.0196676520664686	CAT-MUL	LOGISTIC-BINARY	100091	Health-related outcomes	2000	Hospital in-patient	2005	Operations
41210 category:Y819	Operative procedures - secondary OPCS: Y81.9 Unspecified spinal anaesthetic	0.0196856508681223	CAT-MUL	LOGISTIC-BINARY	100091	Health-related outcomes	2000	Hospital in-patient	2005	Operations
22601 category:41323255	Job coding: pensions and insurance clerk/administrator claims handler	0.0197111075600983	CAT-MUL	LOGISTIC-BINARY	100089	Online follow-up	123	Work environment	130	Employment history
22617 category:4132	Job SOC coding: Pensions and insurance clerks	0.0197111075600983	CAT-MUL	LOGISTIC-BINARY	100089	Online follow-up	123	Work environment	130	Employment history
41246 category:1830	Treatment speciality of consultant (recoded): Neurosurgery	0.0197725060958868	CAT-MUL	LOGISTIC-BINARY	100091	Health-related outcomes	2000	Hospital in-patient	2001	Admission and discharge
41204 category:G552	Diagnoses - secondary ICD10: G55.2 Nerve root and plexus compressions in spondylosis	0.0197760422862667	CAT-MUL	LOGISTIC-BINARY	100091	Health-related outcomes	2000	Hospital in-patient	2002	Diagnoses
41202 category:N608	Diagnoses - main ICD10: N60.8 Other benign mammary dysplasias	0.0197848415367512	CAT-MUL	LOGISTIC-BINARY	100091	Health-related outcomes	2000	Hospital in-patient	2002	Diagnoses
20003 category:1140878052	Treatment/medication code: fml eye drops	0.0198476985368424	CAT-MUL	LOGISTIC-BINARY	100000	UK Biobank Assessment Centre	100071	Verbal interview	100075	Medications
20002 category:1367	Non-cancer illness code self-reported: breast cysts	0.0198876095994954	CAT-MUL	LOGISTIC-BINARY	100000	UK Biobank Assessment Centre	100071	Verbal interview	100074	Medical conditions
20002 category:1560	Non-cancer illness code self-reported: breast fibroadenoma	0.0198900262145908	CAT-MUL	LOGISTIC-BINARY	100000	UK Biobank Assessment Centre	100071	Verbal interview	100074	Medical conditions
41210 category:H561	Operative procedures - secondary OPCS: H56.1 Biopsy of lesion of anus	0.0198970355399962	CAT-MUL	LOGISTIC-BINARY	100091	Health-related outcomes	2000	Hospital in-patient	2005	Operations
41202 category:L719	Diagnoses - main ICD10: L71.9 Rosacea unspecified	0.0199192487497876	CAT-MUL	LOGISTIC-BINARY	100091	Health-related outcomes	2000	Hospital in-patient	2002	Diagnoses
41210 category:Y631	Operative procedures - secondary OPCS: Y63.1 Harvest of flap of latissimus dorsi muscle NEC	0.0199265833876552	CAT-MUL	LOGISTIC-BINARY	100091	Health-related outcomes	2000	Hospital in-patient	2005	Operations
41204 category:N393	Diagnoses - secondary ICD10: N39.3 Stress incontinence	0.019957971034224	CAT-MUL	LOGISTIC-BINARY	100091	Health-related outcomes	2000	Hospital in-patient	2002	Diagnoses
41210 category:Z364	Operative procedures - secondary OPCS: Z36.4 Brachial artery	0.0199649136429125	CAT-MUL	LOGISTIC-BINARY	100091	Health-related outcomes	2000	Hospital in-patient	2005	Operations
41202 category:M0599	Diagnoses - main ICD10: M05.99 Seropositive rheumatoid arthritis unspecified (Site unspecified)	0.0200200165125591	CAT-MUL	LOGISTIC-BINARY	100091	Health-related outcomes	2000	Hospital in-patient	2002	Diagnoses
41202 category:N343	Diagnoses - main ICD10: N34.3 Urethral syndrome unspecified	0.0200611954296684	CAT-MUL	LOGISTIC-BINARY	100091	Health-related outcomes	2000	Hospital in-patient	2002	Diagnoses
41210 category:L976	Operative procedures - secondary OPCS: L97.6 Insertion of vascular closure device	0.020076599795229	CAT-MUL	LOGISTIC-BINARY	100091	Health-related outcomes	2000	Hospital in-patient	2005	Operations
2844	Had other major operations	0.0201161037508167	CAT-SIN	LOGISTIC-BINARY	100000	UK Biobank Assessment Centre	100025	Touchscreen	100036	Health and medical history
90115	Fraction acceleration <= 40 milli-gravities	0.0201177884143607	CONTINUOUS	LINEAR	100088	Additional exposures	1008	Physical activity measurement	1010	Acceleration intensity distribution
20003 category:1140870390	Treatment/medication code: ferrous sulphate	0.0201188667252575	CAT-MUL	LOGISTIC-BINARY	100000	UK Biobank Assessment Centre	100071	Verbal interview	100075	Medications
25786	Volume of grey matter in Superior Frontal Gyrus (left)	0.0201405350742842	CONTINUOUS	LINEAR	100000	UK Biobank Assessment Centre	100003	Imaging	100	Brain MRI
40013 category:1749	Type of cancer: ICD9: 1749 Malignant neoplasm of female breast - unspecified site	0.0201425014137737	CAT-MUL	LOGISTIC-BINARY	100091	Health-related outcomes	100092	Cancer register	100092	Cancer register
41210 category:Z982	Operative procedures - secondary OPCS: Z98.2 Deep femoral vein	0.0201453637091816	CAT-MUL	LOGISTIC-BINARY	100091	Health-related outcomes	2000	Hospital in-patient	2005	Operations
41202 category:H729	Diagnoses - main ICD10: H72.9 Perforation of tympanic membrane unspecified	0.0201974375427148	CAT-MUL	LOGISTIC-BINARY	100091	Health-related outcomes	2000	Hospital in-patient	2002	Diagnoses
41210 category:Z559	Operative procedures - secondary OPCS: Z55.9 Muscle of forearm NEC	0.0202090774401412	CAT-MUL	LOGISTIC-BINARY	100091	Health-related outcomes	2000	Hospital in-patient	2005	Operations
41200 category:W291	Operative procedures - main OPCS: W29.1 Application of skeletal traction to bone NEC	0.0202824434485658	CAT-MUL	LOGISTIC-BINARY	100091	Health-related outcomes	2000	Hospital in-patient	2005	Operations
41203 category:4149	Diagnoses - main ICD9: 4149 Chronic ischaemic heart disease unspecified	0.0203134571677866	CAT-MUL	LOGISTIC-BINARY	100091	Health-related outcomes	2000	Hospital in-patient	2002	Diagnoses
40011 category:8013	Histology of cancer tumour: Large cell neuroendocrine carcinoma	0.020360476034729	CAT-MUL	LOGISTIC-BINARY	100091	Health-related outcomes	100092	Cancer register	100092	Cancer register
41204 category:V041	Diagnoses - secondary ICD10: V04.1 Traffic accident	0.0204203088222841	CAT-MUL	LOGISTIC-BINARY	100091	Health-related outcomes	2000	Hospital in-patient	2002	Diagnoses
41210 category:G437	Operative procedures - secondary OPCS: G43.7 Fibreoptic endoscopic rubber band ligation of upper gastrointestinal tract varices	0.0204687470966331	CAT-MUL	LOGISTIC-BINARY	100091	Health-related outcomes	2000	Hospital in-patient	2005	Operations
41202 category:J22	Diagnoses - main ICD10: J22 Unspecified acute lower respiratory infection	0.0204912953592521	CAT-MUL	LOGISTIC-BINARY	100091	Health-related outcomes	2000	Hospital in-patient	2002	Diagnoses
22601 category:81182836	Job coding: electroplater anodiser galvaniser plater	0.0205191129020262	CAT-MUL	LOGISTIC-BINARY	100089	Online follow-up	123	Work environment	130	Employment history
41201 category:V470	External causes: V47.0 Driver injured in nontraffic accident	0.0205385269492885	CAT-MUL	LOGISTIC-BINARY	100091	Health-related outcomes	2000	Hospital in-patient	2002	Diagnoses
41200 category:M025	Operative procedures - main OPCS: M02.5 Nephrectomy NEC	0.0205510494038511	CAT-MUL	LOGISTIC-BINARY	100091	Health-related outcomes	2000	Hospital in-patient	2005	Operations
41204 category:K314	Diagnoses - secondary ICD10: K31.4 Gastric diverticulum	0.0205814930893459	CAT-MUL	LOGISTIC-BINARY	100091	Health-related outcomes	2000	Hospital in-patient	2002	Diagnoses
41202 category:C509	Diagnoses - main ICD10: C50.9 Breast unspecified	0.0205967798347769	CAT-MUL	LOGISTIC-BINARY	100091	Health-related outcomes	2000	Hospital in-patient	2002	Diagnoses
41204 category:K439	Diagnoses - secondary ICD10: K43.9 Ventral hernia without obstruction or gangrene	0.0206071272513572	CAT-MUL	LOGISTIC-BINARY	100091	Health-related outcomes	2000	Hospital in-patient	2002	Diagnoses
20002 category:1620	Non-cancer illness code self-reported: bursitis	0.0206230704935604	CAT-MUL	LOGISTIC-BINARY	100000	UK Biobank Assessment Centre	100071	Verbal interview	100074	Medical conditions
41210 category:Q432	Operative procedures - secondary OPCS: Q43.2 Excision of lesion of ovary	0.0206765289489188	CAT-MUL	LOGISTIC-BINARY	100091	Health-related outcomes	2000	Hospital in-patient	2005	Operations
41204 category:C504	Diagnoses - secondary ICD10: C50.4 Upper-outer quadrant of breast	0.0207461144842423	CAT-MUL	LOGISTIC-BINARY	100091	Health-related outcomes	2000	Hospital in-patient	2002	Diagnoses
41204 category:D735	Diagnoses - secondary ICD10: D73.5 Infarction of spleen	0.0207570726633574	CAT-MUL	LOGISTIC-BINARY	100091	Health-related outcomes	2000	Hospital in-patient	2002	Diagnoses
816	Job involves heavy manual or physical work	0.0207997000897779	CAT-SIN	ORDERED-LOGISTIC	100000	UK Biobank Assessment Centre	100025	Touchscreen	100062	Sociodemographics
22601 category:11343224	Job coding: advertising or public relations manager media/publicity manager campaign/fundraising manager	0.0208997889664326	CAT-MUL	LOGISTIC-BINARY	100089	Online follow-up	123	Work environment	130	Employment history
41204 category:S325	Diagnoses - secondary ICD10: S32.5 Fracture of pubis	0.0209050079607657	CAT-MUL	LOGISTIC-BINARY	100091	Health-related outcomes	2000	Hospital in-patient	2002	Diagnoses
41210 category:H524	Operative procedures - secondary OPCS: H52.4 Rubber band ligation of haemorrhoid	0.020914099799489	CAT-MUL	LOGISTIC-BINARY	100091	Health-related outcomes	2000	Hospital in-patient	2005	Operations
102440	Unsalted nuts intake	0.0209497976098359	CAT-SIN	ORDERED-LOGISTIC	100089	Online follow-up	100090	Diet by 24-hour recall	100109	Soup/snacks/pastries yesterday
41205 category:V729	Diagnoses - secondary ICD9: V729 Unspecified special investigations and examinations	0.0209580603115712	CAT-MUL	LOGISTIC-BINARY	100091	Health-related outcomes	2000	Hospital in-patient	2002	Diagnoses
20002 category:1442	Non-cancer illness code self-reported: helicobacter pylori	0.0209691113891314	CAT-MUL	LOGISTIC-BINARY	100000	UK Biobank Assessment Centre	100071	Verbal interview	100074	Medical conditions
41202 category:S630	Diagnoses - main ICD10: S63.0 Dislocation of wrist	0.0209697201901895	CAT-MUL	LOGISTIC-BINARY	100091	Health-related outcomes	2000	Hospital in-patient	2002	Diagnoses
41204 category:Z314	Diagnoses - secondary ICD10: Z31.4 Procreative investigation and testing	0.0210096750239546	CAT-MUL	LOGISTIC-BINARY	100091	Health-related outcomes	2000	Hospital in-patient	2002	Diagnoses
41200 category:H549	Operative procedures - main OPCS: H54.9 Unspecified dilation of anal sphincter	0.0210124180372814	CAT-MUL	LOGISTIC-BINARY	100091	Health-related outcomes	2000	Hospital in-patient	2005	Operations
41205 category:E9208	Diagnoses - secondary ICD9: E9208 Acc. caused by other spec.cutting/piercing inst/object	0.0210808407308306	CAT-MUL	LOGISTIC-BINARY	100091	Health-related outcomes	2000	Hospital in-patient	2002	Diagnoses
41210 category:Z912	Operative procedures - secondary OPCS: Z91.2 Brachiocephalic vein	0.0211151842385447	CAT-MUL	LOGISTIC-BINARY	100091	Health-related outcomes	2000	Hospital in-patient	2005	Operations
41200 category:J021	Operative procedures - main OPCS: J02.1 Right hemihepatectomy NEC	0.0211963224827258	CAT-MUL	LOGISTIC-BINARY	100091	Health-related outcomes	2000	Hospital in-patient	2005	Operations
2335	Chest pain or discomfort	0.0212154252859996	CAT-SIN	LOGISTIC-BINARY	100000	UK Biobank Assessment Centre	100025	Touchscreen	100036	Health and medical history
20004 category:1197	Operation code: percutaneous/open kidney stone surgery/lithotripsy	0.0212418140938898	CAT-MUL	LOGISTIC-BINARY	100000	UK Biobank Assessment Centre	100071	Verbal interview	100076	Operations
5182 baseline:1	Both eyes present	0.0212578132757373	CAT-SIN	MULTINOMIAL-LOGISTIC	100000	UK Biobank Assessment Centre	100006	Physical measures	100013	Eye measures
41204 category:K220	Diagnoses - secondary ICD10: K22.0 Achalasia of cardia	0.0212998796152179	CAT-MUL	LOGISTIC-BINARY	100091	Health-related outcomes	2000	Hospital in-patient	2002	Diagnoses
41202 category:A403	Diagnoses - main ICD10: A40.3 Septicaemia due to Streptococcus pneumoniae	0.0213081421836749	CAT-MUL	LOGISTIC-BINARY	100091	Health-related outcomes	2000	Hospital in-patient	2002	Diagnoses
41200 category:T963	Operative procedures - main OPCS: T96.3 Debridement of soft tissue NEC	0.0213444877822685	CAT-MUL	LOGISTIC-BINARY	100091	Health-related outcomes	2000	Hospital in-patient	2005	Operations
41204 category:Z903	Diagnoses - secondary ICD10: Z90.3 Acquired absence of part of stomach	0.0213476776437384	CAT-MUL	LOGISTIC-BINARY	100091	Health-related outcomes	2000	Hospital in-patient	2002	Diagnoses
41204 category:I742	Diagnoses - secondary ICD10: I74.2 Embolism and thrombosis of arteries of the upper extremities	0.0213837277808026	CAT-MUL	LOGISTIC-BINARY	100091	Health-related outcomes	2000	Hospital in-patient	2002	Diagnoses
20004 category:1581	Operation code: haemodialysis access / fistula surgery	0.0213905141825482	CAT-MUL	LOGISTIC-BINARY	100000	UK Biobank Assessment Centre	100071	Verbal interview	100076	Operations
41202 category:I899	Diagnoses - main ICD10: I89.9 Non-infective disorder of lymphatic vessels and lymph nodes unspecified	0.0213960973364118	CAT-MUL	LOGISTIC-BINARY	100091	Health-related outcomes	2000	Hospital in-patient	2002	Diagnoses
20002 category:1194	Non-cancer illness code self-reported: renal failure not requiring dialysis	0.0214120540898196	CAT-MUL	LOGISTIC-BINARY	100000	UK Biobank Assessment Centre	100071	Verbal interview	100074	Medical conditions
41200 category:A521	Operative procedures - main OPCS: A52.1 Therapeutic lumbar epidural injection	0.0214826368175013	CAT-MUL	LOGISTIC-BINARY	100091	Health-related outcomes	2000	Hospital in-patient	2005	Operations
24009	Traffic intensity on the nearest road	0.0215247983757236	INTEGER	ORDERED-LOGISTIC	100088	Additional exposures	113	Local environment	114	Residential air pollution
41210 category:T468	Operative procedures - secondary OPCS: T46.8 Other specified other drainage of peritoneal cavity	0.0215345595714594	CAT-MUL	LOGISTIC-BINARY	100091	Health-related outcomes	2000	Hospital in-patient	2005	Operations
41204 category:X496	Diagnoses - secondary ICD10: X49.6 Industrial and construction area	0.0215412081991554	CAT-MUL	LOGISTIC-BINARY	100091	Health-related outcomes	2000	Hospital in-patient	2002	Diagnoses
20003 category:1140860954	Treatment/medication code: isosorbide mononitrate	0.0215496685495403	CAT-MUL	LOGISTIC-BINARY	100000	UK Biobank Assessment Centre	100071	Verbal interview	100075	Medications
41204 category:M7926	Diagnoses - secondary ICD10: M79.26 Neuralgia and neuritis unspecified (Lower leg)	0.0215825625799628	CAT-MUL	LOGISTIC-BINARY	100091	Health-related outcomes	2000	Hospital in-patient	2002	Diagnoses
20418	Impact on normal roles during worst period of anxiety	0.021652342734354	CAT-SIN	ORDERED-LOGISTIC	100089	Online follow-up	136	Mental health	140	Anxiety
41202 category:H499	Diagnoses - main ICD10: H49.9 Paralytic strabismus unspecified	0.0216591438546541	CAT-MUL	LOGISTIC-BINARY	100091	Health-related outcomes	2000	Hospital in-patient	2002	Diagnoses
20002 category:1629	Non-cancer illness code self-reported: fracture face / orbit / eye socket	0.021693533882176	CAT-MUL	LOGISTIC-BINARY	100000	UK Biobank Assessment Centre	100071	Verbal interview	100074	Medical conditions
20003 category:1140911708	Treatment/medication code: estring 2mg(7.5micrograms/24hours) vaginal ring	0.0217024089902277	CAT-MUL	LOGISTIC-BINARY	100000	UK Biobank Assessment Centre	100071	Verbal interview	100075	Medications
41204 category:Z894	Diagnoses - secondary ICD10: Z89.4 Acquired absence of foot and ankle	0.0217160665377204	CAT-MUL	LOGISTIC-BINARY	100091	Health-related outcomes	2000	Hospital in-patient	2002	Diagnoses
41202 category:Z768	Diagnoses - main ICD10: Z76.8 Persons encountering health services in other specified circumstances	0.0217183997230426	CAT-MUL	LOGISTIC-BINARY	100091	Health-related outcomes	2000	Hospital in-patient	2002	Diagnoses
41202 category:T817	Diagnoses - main ICD10: T81.7 Vascular complications following a procedure not elsewhere classified	0.0217288333602305	CAT-MUL	LOGISTIC-BINARY	100091	Health-related outcomes	2000	Hospital in-patient	2002	Diagnoses
3536	Age started hormone-replacement therapy (HRT)	0.0217409583353185	INTEGER	LINEAR	100000	UK Biobank Assessment Centre	100025	Touchscreen	100068	Sex-specific factors
41204 category:Z964	Diagnoses - secondary ICD10: Z96.4 Presence of endocrine implants	0.0217989308939759	CAT-MUL	LOGISTIC-BINARY	100091	Health-related outcomes	2000	Hospital in-patient	2002	Diagnoses
20003 category:1141168322	Treatment/medication code: plavix 75mg tablet	0.0218215421654838	CAT-MUL	LOGISTIC-BINARY	100000	UK Biobank Assessment Centre	100071	Verbal interview	100075	Medications
41204 category:T814	Diagnoses - secondary ICD10: T81.4 Infection following a procedure not elsewhere classified	0.0218231019340108	CAT-MUL	LOGISTIC-BINARY	100091	Health-related outcomes	2000	Hospital in-patient	2002	Diagnoses
41204 category:M6250	Diagnoses - secondary ICD10: M62.50 Muscle wasting and atrophy not elsewhere classified (Multiple sites)	0.0218622731730358	CAT-MUL	LOGISTIC-BINARY	100091	Health-related outcomes	2000	Hospital in-patient	2002	Diagnoses
41204 category:K420	Diagnoses - secondary ICD10: K42.0 Umbilical hernia with obstruction without gangrene	0.0218872978258726	CAT-MUL	LOGISTIC-BINARY	100091	Health-related outcomes	2000	Hospital in-patient	2002	Diagnoses
22617 category:5315	Job SOC coding: Carpenters and joiners	0.0218943966298985	CAT-MUL	LOGISTIC-BINARY	100089	Online follow-up	123	Work environment	130	Employment history
41200 category:B374	Operative procedures - main OPCS: B37.4 Capsulectomy of breast	0.0219122048860085	CAT-MUL	LOGISTIC-BINARY	100091	Health-related outcomes	2000	Hospital in-patient	2005	Operations
41210 category:L873	Operative procedures - secondary OPCS: L87.3 Stripping of varicose vein of leg NEC	0.0219141536138608	CAT-MUL	LOGISTIC-BINARY	100091	Health-related outcomes	2000	Hospital in-patient	2005	Operations
41200 category:G285	Operative procedures - main OPCS: G28.5 Sleeve gastrectomy NEC	0.0219708746182257	CAT-MUL	LOGISTIC-BINARY	100091	Health-related outcomes	2000	Hospital in-patient	2005	Operations
25319	Mean L3 in anterior corona radiata on FA skeleton (left)	0.0219849617954094	CONTINUOUS	ORDERED-LOGISTIC	100000	UK Biobank Assessment Centre	100003	Imaging	100	Brain MRI
5111	3mm asymmetry angle (left)	0.022010870636363	INTEGER	LINEAR	100000	UK Biobank Assessment Centre	100006	Physical measures	100013	Eye measures
41202 category:G629	Diagnoses - main ICD10: G62.9 Polyneuropathy unspecified	0.0220326572388423	CAT-MUL	LOGISTIC-BINARY	100091	Health-related outcomes	2000	Hospital in-patient	2002	Diagnoses
41210 category:X511	Operative procedures - secondary OPCS: X51.1 Hypothermia therapy	0.022033885329913	CAT-MUL	LOGISTIC-BINARY	100091	Health-related outcomes	2000	Hospital in-patient	2005	Operations
41204 category:M2106	Diagnoses - secondary ICD10: M21.06 Valgus deformity not elsewhere classified (Lower leg)	0.0220419194636059	CAT-MUL	LOGISTIC-BINARY	100091	Health-related outcomes	2000	Hospital in-patient	2002	Diagnoses
40013 category:1869	Type of cancer: ICD9: 1869 Malignant neoplasm of testis other and unspecified	0.0221146534731778	CAT-MUL	LOGISTIC-BINARY	100091	Health-related outcomes	100092	Cancer register	100092	Cancer register
1438	Bread intake	0.0221186713863902	INTEGER	LINEAR	100000	UK Biobank Assessment Centre	100025	Touchscreen	100050	Lifestyle and environment
41204 category:D684	Diagnoses - secondary ICD10: D68.4 Acquired coagulation factor deficiency	0.0221394112205684	CAT-MUL	LOGISTIC-BINARY	100091	Health-related outcomes	2000	Hospital in-patient	2002	Diagnoses
41202 category:K603	Diagnoses - main ICD10: K60.3 Anal fistula	0.0221766763620939	CAT-MUL	LOGISTIC-BINARY	100091	Health-related outcomes	2000	Hospital in-patient	2002	Diagnoses
41210 category:T744	Operative procedures - secondary OPCS: T74.4 Injection of therapeutic substance into tendon NEC	0.0222310922618134	CAT-MUL	LOGISTIC-BINARY	100091	Health-related outcomes	2000	Hospital in-patient	2005	Operations
23231	Legs BMD (bone mineral density)	0.0222915747511091	CONTINUOUS	LINEAR	100000	UK Biobank Assessment Centre	100003	Imaging	103	DXA assessment
41245 category:1010	Main speciality of consultant (recoded): Accident and emergency (A&E)	0.0223151133257978	CAT-MUL	LOGISTIC-BINARY	100091	Health-related outcomes	2000	Hospital in-patient	2001	Admission and discharge
25119	Mean MD in cerebral peduncle on FA skeleton (left)	0.022341128378458	CONTINUOUS	ORDERED-LOGISTIC	100000	UK Biobank Assessment Centre	100003	Imaging	100	Brain MRI
41210 category:Y392	Operative procedures - secondary OPCS: Y39.2 Other injection of radiocontrast substance into organ NOC	0.0223690096280189	CAT-MUL	LOGISTIC-BINARY	100091	Health-related outcomes	2000	Hospital in-patient	2005	Operations
20003 category:1141187568	Treatment/medication code: sustiva 600mg tablet	0.0223748146015316	CAT-MUL	LOGISTIC-BINARY	100000	UK Biobank Assessment Centre	100071	Verbal interview	100075	Medications
41204 category:H110	Diagnoses - secondary ICD10: H11.0 Pterygium	0.0223994539912607	CAT-MUL	LOGISTIC-BINARY	100091	Health-related outcomes	2000	Hospital in-patient	2002	Diagnoses
20002 category:1380	Non-cancer illness code self-reported: polyartertis nodosa	0.0224065421553531	CAT-MUL	LOGISTIC-BINARY	100000	UK Biobank Assessment Centre	100071	Verbal interview	100074	Medical conditions
90025	Sunday average acceleration	0.022444476458192	CONTINUOUS	LINEAR	100088	Additional exposures	1008	Physical activity measurement	1009	Acceleration averages
40006 category:C833	Type of cancer: ICD10: C83.3 Large cell (diffuse)	0.0224451674271063	CAT-MUL	LOGISTIC-BINARY	100091	Health-related outcomes	100092	Cancer register	100092	Cancer register
20003 category:1140888366	Treatment/medication code: thiamine preparation	0.0224947587724206	CAT-MUL	LOGISTIC-BINARY	100000	UK Biobank Assessment Centre	100071	Verbal interview	100075	Medications
21021	Pulse wave Arterial Stiffness index	0.0225029112220166	CONTINUOUS	LINEAR	100000	UK Biobank Assessment Centre	100006	Physical measures	100007	Arterial stiffness
22606 category:0	Workplace very noisy: Rarely/never	0.0225399447211385	CAT-MUL	LOGISTIC-BINARY	100089	Online follow-up	123	Work environment	130	Employment history
3872	Age of primiparous women at birth of child	0.0225721321779285	INTEGER	LINEAR	100000	UK Biobank Assessment Centre	100025	Touchscreen	100068	Sex-specific factors
41210 category:Y323	Operative procedures - secondary OPCS: Y32.3 Re-exploration of organ and packing of organ NOC	0.0225941897769116	CAT-MUL	LOGISTIC-BINARY	100091	Health-related outcomes	2000	Hospital in-patient	2005	Operations
41210 category:H553	Operative procedures - secondary OPCS: H55.3 Laying open of anal fistula NEC	0.0226330226632734	CAT-MUL	LOGISTIC-BINARY	100091	Health-related outcomes	2000	Hospital in-patient	2005	Operations
41210 category:C471	Operative procedures - secondary OPCS: C47.1 Suture of cornea	0.0226504133967133	CAT-MUL	LOGISTIC-BINARY	100091	Health-related outcomes	2000	Hospital in-patient	2005	Operations
20003 category:1140865670	Treatment/medication code: salazopyrin 500mg tablet	0.0227860852972618	CAT-MUL	LOGISTIC-BINARY	100000	UK Biobank Assessment Centre	100071	Verbal interview	100075	Medications
2946	Father's age	0.0228170003835288	INTEGER	LINEAR	100000	UK Biobank Assessment Centre	100025	Touchscreen	100034	Family history
41253 category:15	Source of inpatient record: SMR01B-V2	0.0228379265112502	CAT-MUL	LOGISTIC-BINARY	100091	Health-related outcomes	2000	Hospital in-patient	2001	Admission and discharge
20001 category:1012	Cancer code self-reported: gum cancer	0.0228738831656222	CAT-MUL	LOGISTIC-BINARY	100000	UK Biobank Assessment Centre	100071	Verbal interview	100074	Medical conditions
41205 category:6179	Diagnoses - secondary ICD9: 6179 Endometriosis site unspecified	0.0229079695284049	CAT-MUL	LOGISTIC-BINARY	100091	Health-related outcomes	2000	Hospital in-patient	2002	Diagnoses
41204 category:C65	Diagnoses - secondary ICD10: C65 Malignant neoplasm of renal pelvis	0.0229174829655055	CAT-MUL	LOGISTIC-BINARY	100091	Health-related outcomes	2000	Hospital in-patient	2002	Diagnoses
41210 category:Z568	Operative procedures - secondary OPCS: Z56.8 Specified muscle of hand NEC	0.0229254499781648	CAT-MUL	LOGISTIC-BINARY	100091	Health-related outcomes	2000	Hospital in-patient	2005	Operations
25375	Mean ICVF in sagittal stratum on FA skeleton (left)	0.0229507868078848	CONTINUOUS	LINEAR	100000	UK Biobank Assessment Centre	100003	Imaging	100	Brain MRI
41200 category:Q031	Operative procedures - main OPCS: Q03.1 Knife cone biopsy of cervix uteri	0.023055876088543	CAT-MUL	LOGISTIC-BINARY	100091	Health-related outcomes	2000	Hospital in-patient	2005	Operations
22601 category:53152546	Job coding: carpenter carpenter and joiner builder's joiner	0.0230757636027234	CAT-MUL	LOGISTIC-BINARY	100089	Online follow-up	123	Work environment	130	Employment history
41202 category:H262	Diagnoses - main ICD10: H26.2 Complicated cataract	0.0231905929044668	CAT-MUL	LOGISTIC-BINARY	100091	Health-related outcomes	2000	Hospital in-patient	2002	Diagnoses
41210 category:X512	Operative procedures - secondary OPCS: X51.2 Active cooling	0.023241079450657	CAT-MUL	LOGISTIC-BINARY	100091	Health-related outcomes	2000	Hospital in-patient	2005	Operations
41200 category:G387	Operative procedures - main OPCS: G38.7 Removal of gastric band	0.0233363886285391	CAT-MUL	LOGISTIC-BINARY	100091	Health-related outcomes	2000	Hospital in-patient	2005	Operations
100002	Energy	0.023358573621654	CONTINUOUS	LINEAR	100089	Online follow-up	100090	Diet by 24-hour recall	100098	Estimated nutrients yesterday
20003 category:1141187810	Treatment/medication code: tadalafil	0.02336262066171	CAT-MUL	LOGISTIC-BINARY	100000	UK Biobank Assessment Centre	100071	Verbal interview	100075	Medications
41210 category:Q552	Operative procedures - secondary OPCS: Q55.2 Examination of female genital tract under anaesthetic NEC	0.0233769156401285	CAT-MUL	LOGISTIC-BINARY	100091	Health-related outcomes	2000	Hospital in-patient	2005	Operations
25373	Mean ICVF in posterior thalamic radiation on FA skeleton (left)	0.0234303872840009	CONTINUOUS	LINEAR	100000	UK Biobank Assessment Centre	100003	Imaging	100	Brain MRI
41204 category:X508	Diagnoses - secondary ICD10: X50.8 Other specified place	0.023435221886754	CAT-MUL	LOGISTIC-BINARY	100091	Health-related outcomes	2000	Hospital in-patient	2002	Diagnoses
41204 category:I493	Diagnoses - secondary ICD10: I49.3 Ventricular premature depolarisation	0.0234917302379552	CAT-MUL	LOGISTIC-BINARY	100091	Health-related outcomes	2000	Hospital in-patient	2002	Diagnoses
40002 category:Y839	Contributory (secondary) causes of death: ICD10: Y83.9 Surgical procedure unspecified	0.023499306184525	CAT-MUL	LOGISTIC-BINARY	100091	Health-related outcomes	100093	Death register	100093	Death register
41204 category:E112	Diagnoses - secondary ICD10: E11.2 With renal complications	0.0235228903375045	CAT-MUL	LOGISTIC-BINARY	100091	Health-related outcomes	2000	Hospital in-patient	2002	Diagnoses
41202 category:M4796	Diagnoses - main ICD10: M47.96 Spondylosis unspecified (Lumbar region)	0.0235338038042524	CAT-MUL	LOGISTIC-BINARY	100091	Health-related outcomes	2000	Hospital in-patient	2002	Diagnoses
40006 category:C051	Type of cancer: ICD10: C05.1 Soft palate	0.0235604798318552	CAT-MUL	LOGISTIC-BINARY	100091	Health-related outcomes	100092	Cancer register	100092	Cancer register
41210 category:B292	Operative procedures - secondary OPCS: B29.2 Reconstruction of breast using local flap of skin NEC	0.0236343227695621	CAT-MUL	LOGISTIC-BINARY	100091	Health-related outcomes	2000	Hospital in-patient	2005	Operations
41201 category:X590	External causes: X59.0 Home	0.0236766729861365	CAT-MUL	LOGISTIC-BINARY	100091	Health-related outcomes	2000	Hospital in-patient	2002	Diagnoses
41202 category:R011	Diagnoses - main ICD10: R01.1 Cardiac murmur unspecified	0.0237168913845707	CAT-MUL	LOGISTIC-BINARY	100091	Health-related outcomes	2000	Hospital in-patient	2002	Diagnoses
41204 category:N814	Diagnoses - secondary ICD10: N81.4 Uterovaginal prolapse unspecified	0.0237444294507464	CAT-MUL	LOGISTIC-BINARY	100091	Health-related outcomes	2000	Hospital in-patient	2002	Diagnoses
41200 category:H594	Operative procedures - main OPCS: H59.4 Excision of pilonidal sinus and suture HFQ	0.0237763178397657	CAT-MUL	LOGISTIC-BINARY	100091	Health-related outcomes	2000	Hospital in-patient	2005	Operations
22643	Number of night shifts worked monthly during mixed shift periods	0.023835855984294	INTEGER	LINEAR	100089	Online follow-up	123	Work environment	130	Employment history
41204 category:K449	Diagnoses - secondary ICD10: K44.9 Diaphragmatic hernia without obstruction or gangrene	0.0239179602772323	CAT-MUL	LOGISTIC-BINARY	100091	Health-related outcomes	2000	Hospital in-patient	2002	Diagnoses
41202 category:M6288	Diagnoses - main ICD10: M62.88 Other specified disorders of muscle (Other)	0.0239697862547808	CAT-MUL	LOGISTIC-BINARY	100091	Health-related outcomes	2000	Hospital in-patient	2002	Diagnoses
41203 category:2028	Diagnoses - main ICD9: 2028 Other lymphomas	0.0239774497374829	CAT-MUL	LOGISTIC-BINARY	100091	Health-related outcomes	2000	Hospital in-patient	2002	Diagnoses
41204 category:N849	Diagnoses - secondary ICD10: N84.9 Polyp of female genital tract unspecified	0.0240763167342969	CAT-MUL	LOGISTIC-BINARY	100091	Health-related outcomes	2000	Hospital in-patient	2002	Diagnoses
41204 category:D123	Diagnoses - secondary ICD10: D12.3 Transverse colon	0.0240806112667382	CAT-MUL	LOGISTIC-BINARY	100091	Health-related outcomes	2000	Hospital in-patient	2002	Diagnoses
90148	Fraction acceleration <= 1000 milli-gravities	0.0240928449608294	CONTINUOUS	ORDERED-LOGISTIC	100088	Additional exposures	1008	Physical activity measurement	1010	Acceleration intensity distribution
41204 category:S059	Diagnoses - secondary ICD10: S05.9 Injury of eye and orbit part unspecified	0.0241048581959641	CAT-MUL	LOGISTIC-BINARY	100091	Health-related outcomes	2000	Hospital in-patient	2002	Diagnoses
3084	Heel bone mineral density (BMD) manual entry	0.0241271855631318	CONTINUOUS	LINEAR	100000	UK Biobank Assessment Centre	100006	Physical measures	100018	Bone-densitometry of heel
41210 category:C122	Operative procedures - secondary OPCS: C12.2 Cauterisation of lesion of eyelid	0.0241304569440196	CAT-MUL	LOGISTIC-BINARY	100091	Health-related outcomes	2000	Hospital in-patient	2005	Operations
41204 category:H921	Diagnoses - secondary ICD10: H92.1 Otorrhoea	0.0241628532935174	CAT-MUL	LOGISTIC-BINARY	100091	Health-related outcomes	2000	Hospital in-patient	2002	Diagnoses
5117	6mm cylindrical power (right)	0.0241960359228849	CONTINUOUS	LINEAR	100000	UK Biobank Assessment Centre	100006	Physical measures	100013	Eye measures
894	Duration of moderate activity	0.0242025709489517	INTEGER	ORDERED-LOGISTIC	100000	UK Biobank Assessment Centre	100025	Touchscreen	100050	Lifestyle and environment
12223 baseline:0	Abdominal MRI measuring method	0.024238943886453	CAT-SIN	MULTINOMIAL-LOGISTIC	100000	UK Biobank Assessment Centre	100003	Imaging	105	Abdominal MRI
41200 category:W036	Operative procedures - main OPCS: W03.6 Osteotomy of multiple metatarsals and fixation HFQ	0.0242462193809657	CAT-MUL	LOGISTIC-BINARY	100091	Health-related outcomes	2000	Hospital in-patient	2005	Operations
90022	Thursday average acceleration	0.0242542425666549	CONTINUOUS	LINEAR	100088	Additional exposures	1008	Physical activity measurement	1009	Acceleration averages
41210 category:Y959	Operative procedures - secondary OPCS: Y95.9 Unspecified gestational age	0.0242636685396447	CAT-MUL	LOGISTIC-BINARY	100091	Health-related outcomes	2000	Hospital in-patient	2005	Operations
25429	Mean OD in cingulum hippocampus on FA skeleton (left)	0.0242697312805967	CONTINUOUS	LINEAR	100000	UK Biobank Assessment Centre	100003	Imaging	100	Brain MRI
41230 category:59999	PCT where patients GP was registered: NOT KNOWN	0.0242700873443329	CAT-MUL	LOGISTIC-BINARY	100091	Health-related outcomes	2000	Hospital in-patient	2001	Admission and discharge
41204 category:M2326	Diagnoses - secondary ICD10: M23.26 Derangement of meniscus due to old tear or injury (Other and unspecified lateral meniscus)	0.0242886563961382	CAT-MUL	LOGISTIC-BINARY	100091	Health-related outcomes	2000	Hospital in-patient	2002	Diagnoses
41204 category:N480	Diagnoses - secondary ICD10: N48.0 Leukoplakia of penis	0.0243067943163893	CAT-MUL	LOGISTIC-BINARY	100091	Health-related outcomes	2000	Hospital in-patient	2002	Diagnoses
41204 category:Y580	Diagnoses - secondary ICD10: Y58.0 BCG vaccine	0.0243140426263882	CAT-MUL	LOGISTIC-BINARY	100091	Health-related outcomes	2000	Hospital in-patient	2002	Diagnoses
6151 category:2	Fractured bone site(s): Leg	0.0243485197828645	CAT-MUL	LOGISTIC-BINARY	100000	UK Biobank Assessment Centre	100025	Touchscreen	100036	Health and medical history
41210 category:G331	Operative procedures - secondary OPCS: G33.1 Bypass of stomach by anastomosis of stomach to jejunum NEC	0.0243607537153014	CAT-MUL	LOGISTIC-BINARY	100091	Health-related outcomes	2000	Hospital in-patient	2005	Operations
41210 category:Y981	Operative procedures - secondary OPCS: Y98.1 Radiology of one body area (or < 20 minutes)	0.0243968611768905	CAT-MUL	LOGISTIC-BINARY	100091	Health-related outcomes	2000	Hospital in-patient	2005	Operations
41204 category:Z866	Diagnoses - secondary ICD10: Z86.6 Personal history of diseases of the nervous system and sense organs	0.0244194791492807	CAT-MUL	LOGISTIC-BINARY	100091	Health-related outcomes	2000	Hospital in-patient	2002	Diagnoses
20003 category:1141178052	Treatment/medication code: zapain caplet	0.0244433510850236	CAT-MUL	LOGISTIC-BINARY	100000	UK Biobank Assessment Centre	100071	Verbal interview	100075	Medications
25668	Weighted-mean ICVF in tract medial lemniscus (right)	0.0244435003250084	CONTINUOUS	LINEAR	100000	UK Biobank Assessment Centre	100003	Imaging	100	Brain MRI
22617 category:5249	Job SOC coding: Electrical/electronics engineers n.e.c.	0.0244973723431394	CAT-MUL	LOGISTIC-BINARY	100089	Online follow-up	123	Work environment	130	Employment history
41246 category:1580	Treatment speciality of consultant (recoded): Gynaecology	0.024523325722095	CAT-MUL	LOGISTIC-BINARY	100091	Health-related outcomes	2000	Hospital in-patient	2001	Admission and discharge
25079	Mean FA in anterior corona radiata on FA skeleton (left)	0.0245403930387019	CONTINUOUS	LINEAR	100000	UK Biobank Assessment Centre	100003	Imaging	100	Brain MRI
41210 category:W921	Operative procedures - secondary OPCS: W92.1 Biopsy of lesion of joint NEC	0.024549973096109	CAT-MUL	LOGISTIC-BINARY	100091	Health-related outcomes	2000	Hospital in-patient	2005	Operations
41205 category:6220	Diagnoses - secondary ICD9: 6220 Erosion and ectropion of cervix	0.0245658538217179	CAT-MUL	LOGISTIC-BINARY	100091	Health-related outcomes	2000	Hospital in-patient	2002	Diagnoses
41200 category:Q259	Operative procedures - main OPCS: Q25.9 Unspecified partial excision of fallopian tube	0.024588152435734	CAT-MUL	LOGISTIC-BINARY	100091	Health-related outcomes	2000	Hospital in-patient	2005	Operations
20002 category:1476	Non-cancer illness code self-reported: sciatica	0.024626495475915	CAT-MUL	LOGISTIC-BINARY	100000	UK Biobank Assessment Centre	100071	Verbal interview	100074	Medical conditions
41204 category:M142	Diagnoses - secondary ICD10: M14.2 Diabetic arthropathy	0.0246310705208534	CAT-MUL	LOGISTIC-BINARY	100091	Health-related outcomes	2000	Hospital in-patient	2002	Diagnoses
41200 category:C851	Operative procedures - main OPCS: C85.1 Retinopexy using cryotherapy	0.0246902662769429	CAT-MUL	LOGISTIC-BINARY	100091	Health-related outcomes	2000	Hospital in-patient	2005	Operations
41210 category:Z504	Operative procedures - secondary OPCS: Z50.4 Skin of leg NEC	0.0246946709929051	CAT-MUL	LOGISTIC-BINARY	100091	Health-related outcomes	2000	Hospital in-patient	2005	Operations
41202 category:K30	Diagnoses - main ICD10: K30 Dyspepsia	0.0247050117846964	CAT-MUL	LOGISTIC-BINARY	100091	Health-related outcomes	2000	Hospital in-patient	2002	Diagnoses
41200 category:H299	Operative procedures - main OPCS: H29.9 Unspecified subtotal excision of colon	0.0247194058063607	CAT-MUL	LOGISTIC-BINARY	100091	Health-related outcomes	2000	Hospital in-patient	2005	Operations
22601 category:11612673	Job coding: air transport/traffic manager haulage contractor/manager airport director/manager shipping manager	0.0247696953427859	CAT-MUL	LOGISTIC-BINARY	100089	Online follow-up	123	Work environment	130	Employment history
41200 category:X361	Operative procedures - main OPCS: X36.1 Blood donation	0.0247730391702363	CAT-MUL	LOGISTIC-BINARY	100091	Health-related outcomes	2000	Hospital in-patient	2005	Operations
41210 category:Y501	Operative procedures - secondary OPCS: Y50.1 Transperitoneal approach to spine	0.024776068385139	CAT-MUL	LOGISTIC-BINARY	100091	Health-related outcomes	2000	Hospital in-patient	2005	Operations
40002 category:I48	Contributory (secondary) causes of death: ICD10: I48 Atrial fibrillation and flutter	0.0247935456009301	CAT-MUL	LOGISTIC-BINARY	100091	Health-related outcomes	100093	Death register	100093	Death register
41200 category:Q092	Operative procedures - main OPCS: Q09.2 Open myomectomy	0.0247972958762685	CAT-MUL	LOGISTIC-BINARY	100091	Health-related outcomes	2000	Hospital in-patient	2005	Operations
25358	Mean ICVF in cerebral peduncle on FA skeleton (right)	0.024798746774223	CONTINUOUS	LINEAR	100000	UK Biobank Assessment Centre	100003	Imaging	100	Brain MRI
1677	Breastfed as a baby	0.0248362709822467	CAT-SIN	LOGISTIC-BINARY	100000	UK Biobank Assessment Centre	100025	Touchscreen	100033	Early life factors
41200 category:W574	Operative procedures - main OPCS: W57.4 Conversion to excision arthroplasty of joint	0.0248636324145812	CAT-MUL	LOGISTIC-BINARY	100091	Health-related outcomes	2000	Hospital in-patient	2005	Operations
41210 category:K411	Operative procedures - secondary OPCS: K41.1 Autograft replacement of one coronary artery NEC	0.0248659979946431	CAT-MUL	LOGISTIC-BINARY	100091	Health-related outcomes	2000	Hospital in-patient	2005	Operations
25501	Weighted-mean FA in tract inferior fronto-occipital fasciculus (right)	0.0249281943968906	CONTINUOUS	LINEAR	100000	UK Biobank Assessment Centre	100003	Imaging	100	Brain MRI
41210 category:B333	Operative procedures - secondary OPCS: B33.3 Exploration of breast	0.0249646015262513	CAT-MUL	LOGISTIC-BINARY	100091	Health-related outcomes	2000	Hospital in-patient	2005	Operations
41210 category:W032	Operative procedures - secondary OPCS: W03.2 Osteotomy of multiple metatarsals	0.0249942098454233	CAT-MUL	LOGISTIC-BINARY	100091	Health-related outcomes	2000	Hospital in-patient	2005	Operations
22620 category:1	Job involved shift work: Yes	0.0250135186741043	CAT-MUL	LOGISTIC-BINARY	100089	Online follow-up	123	Work environment	130	Employment history
41204 category:M7968	Diagnoses - secondary ICD10: M79.68 Pain in limb (Other)	0.0250372211604843	CAT-MUL	LOGISTIC-BINARY	100091	Health-related outcomes	2000	Hospital in-patient	2002	Diagnoses
41204 category:T868	Diagnoses - secondary ICD10: T86.8 Failure and rejection of other transplanted organs and tissues	0.0250833798278669	CAT-MUL	LOGISTIC-BINARY	100091	Health-related outcomes	2000	Hospital in-patient	2002	Diagnoses
41200 category:S052	Operative procedures - main OPCS: S05.2 Microscopically controlled excision of lesion of skin using fresh tissue technique NEC	0.0251488074715106	CAT-MUL	LOGISTIC-BINARY	100091	Health-related outcomes	2000	Hospital in-patient	2005	Operations
41202 category:M5456	Diagnoses - main ICD10: M54.56 Low back pain (Lumbar region)	0.0253201688405619	CAT-MUL	LOGISTIC-BINARY	100091	Health-related outcomes	2000	Hospital in-patient	2002	Diagnoses
41202 category:S5250	Diagnoses - main ICD10: S52.50 Fracture of lower end of radius (closed)	0.0253384722641087	CAT-MUL	LOGISTIC-BINARY	100091	Health-related outcomes	2000	Hospital in-patient	2002	Diagnoses
41202 category:G454	Diagnoses - main ICD10: G45.4 Transient global amnesia	0.0253621520997025	CAT-MUL	LOGISTIC-BINARY	100091	Health-related outcomes	2000	Hospital in-patient	2002	Diagnoses
41210 category:D068	Operative procedures - secondary OPCS: D06.8 Other specified other operations on external ear	0.0253928979598047	CAT-MUL	LOGISTIC-BINARY	100091	Health-related outcomes	2000	Hospital in-patient	2005	Operations
41202 category:S810	Diagnoses - main ICD10: S81.0 Open wound of knee	0.0254305599673835	CAT-MUL	LOGISTIC-BINARY	100091	Health-related outcomes	2000	Hospital in-patient	2002	Diagnoses
41210 category:Y982	Operative procedures - secondary OPCS: Y98.2 Radiology of two body areas	0.0254364769397404	CAT-MUL	LOGISTIC-BINARY	100091	Health-related outcomes	2000	Hospital in-patient	2005	Operations
25028	Median T2star in caudate (left)	0.025467411453155	CONTINUOUS	LINEAR	100000	UK Biobank Assessment Centre	100003	Imaging	100	Brain MRI
22601 category:41313317	Job coding: filing clerk records assistant/clerk technical clerk lottery clerk courts administrator checker census enumerator progress/document controller	0.0254853423176933	CAT-MUL	LOGISTIC-BINARY	100089	Online follow-up	123	Work environment	130	Employment history
41200 category:X721	Operative procedures - main OPCS: X72.1 Delivery of complex chemotherapy for neoplasm including prolonged infusional treatment at first attendance	0.0254880482898711	CAT-MUL	LOGISTIC-BINARY	100091	Health-related outcomes	2000	Hospital in-patient	2005	Operations
41202 category:I269	Diagnoses - main ICD10: I26.9 Pulmonary embolism without mention of acute cor pulmonale	0.0255583623469488	CAT-MUL	LOGISTIC-BINARY	100091	Health-related outcomes	2000	Hospital in-patient	2002	Diagnoses
41204 category:I828	Diagnoses - secondary ICD10: I82.8 Embolism and thrombosis of other specified veins	0.0255744975252388	CAT-MUL	LOGISTIC-BINARY	100091	Health-related outcomes	2000	Hospital in-patient	2002	Diagnoses
41204 category:I440	Diagnoses - secondary ICD10: I44.0 Atrioventricular block first degree	0.0255754167840232	CAT-MUL	LOGISTIC-BINARY	100091	Health-related outcomes	2000	Hospital in-patient	2002	Diagnoses
41204 category:S898	Diagnoses - secondary ICD10: S89.8 Other specified injuries of lower leg	0.0255848415622873	CAT-MUL	LOGISTIC-BINARY	100091	Health-related outcomes	2000	Hospital in-patient	2002	Diagnoses
41200 category:M341	Operative procedures - main OPCS: M34.1 Cystoprostatectomy	0.0256097486743133	CAT-MUL	LOGISTIC-BINARY	100091	Health-related outcomes	2000	Hospital in-patient	2005	Operations
20113 category:6	Illnesses of adopted mother: Chronic bronchitis/emphysema	0.0256112549257198	CAT-MUL	LOGISTIC-BINARY	100000	UK Biobank Assessment Centre	100025	Touchscreen	100034	Family history
41202 category:G563	Diagnoses - main ICD10: G56.3 Lesion of radial nerve	0.0256202418663218	CAT-MUL	LOGISTIC-BINARY	100091	Health-related outcomes	2000	Hospital in-patient	2002	Diagnoses
41204 category:Y349	Diagnoses - secondary ICD10: Y34.9 Unspecified place	0.0256238666615255	CAT-MUL	LOGISTIC-BINARY	100091	Health-related outcomes	2000	Hospital in-patient	2002	Diagnoses
20002 category:1421	Non-cancer illness code self-reported: meniere's disease	0.0256599954893719	CAT-MUL	LOGISTIC-BINARY	100000	UK Biobank Assessment Centre	100071	Verbal interview	100074	Medical conditions
41253 category:21	Source of inpatient record: PEDW HES 2015	0.0256765211809394	CAT-MUL	LOGISTIC-BINARY	100091	Health-related outcomes	2000	Hospital in-patient	2001	Admission and discharge
41201 category:X640	External causes: X64.0 Home	0.025690532883965	CAT-MUL	LOGISTIC-BINARY	100091	Health-related outcomes	2000	Hospital in-patient	2002	Diagnoses
41204 category:M7980	Diagnoses - secondary ICD10: M79.80 Other specified soft tissue disorders (Multiple sites)	0.0257595985419377	CAT-MUL	LOGISTIC-BINARY	100091	Health-related outcomes	2000	Hospital in-patient	2002	Diagnoses
25695	Weighted-mean OD in tract medial lemniscus (right)	0.0257815641917702	CONTINUOUS	LINEAR	100000	UK Biobank Assessment Centre	100003	Imaging	100	Brain MRI
41202 category:L309	Diagnoses - main ICD10: L30.9 Dermatitis unspecified	0.0257829013907082	CAT-MUL	LOGISTIC-BINARY	100091	Health-related outcomes	2000	Hospital in-patient	2002	Diagnoses
41210 category:Y101	Operative procedures - secondary OPCS: Y10.1 Coblation of organ NOC	0.0258210913911448	CAT-MUL	LOGISTIC-BINARY	100091	Health-related outcomes	2000	Hospital in-patient	2005	Operations
41210 category:Z925	Operative procedures - secondary OPCS: Z92.5 Back NEC	0.0258480907144035	CAT-MUL	LOGISTIC-BINARY	100091	Health-related outcomes	2000	Hospital in-patient	2005	Operations
41204 category:Q458	Diagnoses - secondary ICD10: Q45.8 Other specified congenital malformations of digestive system	0.0258824601774626	CAT-MUL	LOGISTIC-BINARY	100091	Health-related outcomes	2000	Hospital in-patient	2002	Diagnoses
41229 category:5M7	PCT responsible for patient data: SUTTON AND MERTON PCT	0.0258898100805037	CAT-MUL	LOGISTIC-BINARY	100091	Health-related outcomes	2000	Hospital in-patient	2001	Admission and discharge
41210 category:T103	Operative procedures - secondary OPCS: T10.3 Endoscopic pleurodesis NEC	0.0259020465404799	CAT-MUL	LOGISTIC-BINARY	100091	Health-related outcomes	2000	Hospital in-patient	2005	Operations
41210 category:Z673	Operative procedures - secondary OPCS: Z67.3 Cervical intervertebral joint	0.0259251289635245	CAT-MUL	LOGISTIC-BINARY	100091	Health-related outcomes	2000	Hospital in-patient	2005	Operations
41201 category:Y831	External causes: Y83.1 Surgical operation with implant of artificial internal device	0.0259356244727697	CAT-MUL	LOGISTIC-BINARY	100091	Health-related outcomes	2000	Hospital in-patient	2002	Diagnoses
41200 category:C862	Operative procedures - main OPCS: C86.2 Repair of globe	0.0260265574247181	CAT-MUL	LOGISTIC-BINARY	100091	Health-related outcomes	2000	Hospital in-patient	2005	Operations
41200 category:M293	Operative procedures - main OPCS: M29.3 Endoscopic removal of tubal prosthesis from ureter	0.0260306795104545	CAT-MUL	LOGISTIC-BINARY	100091	Health-related outcomes	2000	Hospital in-patient	2005	Operations
20004 category:1513	Operation code: breast cyst/abscess removal	0.0260370096815598	CAT-MUL	LOGISTIC-BINARY	100000	UK Biobank Assessment Centre	100071	Verbal interview	100076	Operations
20004 category:1517	Operation code: endoscopy / gastroscopy	0.0260514195080493	CAT-MUL	LOGISTIC-BINARY	100000	UK Biobank Assessment Centre	100071	Verbal interview	100076	Operations
20548 category:7	Manifestations of mania or irritability: I was easily distracted	0.0260684522607875	CAT-MUL	LOGISTIC-BINARY	100089	Online follow-up	136	Mental health	139	Mania
41200 category:S688	Operative procedures - main OPCS: S68.8 Other specified excision of nail	0.0262859309045511	CAT-MUL	LOGISTIC-BINARY	100091	Health-related outcomes	2000	Hospital in-patient	2005	Operations
41200 category:R102	Operative procedures - main OPCS: R10.2 Diagnostic amniocentesis	0.0262984602768994	CAT-MUL	LOGISTIC-BINARY	100091	Health-related outcomes	2000	Hospital in-patient	2005	Operations
41200 category:V294	Operative procedures - main OPCS: V29.4 Primary anterior excision of cervical intervertebral disc and interbody fusion of joint of cervical spine	0.0263817597142671	CAT-MUL	LOGISTIC-BINARY	100091	Health-related outcomes	2000	Hospital in-patient	2005	Operations
20084 category:479	Vitamin and/or mineral supplement use: Vitamin D	0.0264144316469927	CAT-MUL	LOGISTIC-BINARY	100089	Online follow-up	100090	Diet by 24-hour recall	100112	Vitamin/mineral supplements yesterday
41200 category:Q492	Operative procedures - main OPCS: Q49.2 Endoscopic freeing of adhesions of ovary	0.0264643465050271	CAT-MUL	LOGISTIC-BINARY	100091	Health-related outcomes	2000	Hospital in-patient	2005	Operations
41230 category:5F5	PCT where patients GP was registered: SALFORD PCT	0.0264913523648373	CAT-MUL	LOGISTIC-BINARY	100091	Health-related outcomes	2000	Hospital in-patient	2001	Admission and discharge
41202 category:M1995	Diagnoses - main ICD10: M19.95 Arthrosis unspecified (Pelvic region and thigh)	0.0264932656562716	CAT-MUL	LOGISTIC-BINARY	100091	Health-related outcomes	2000	Hospital in-patient	2002	Diagnoses
41202 category:C65	Diagnoses - main ICD10: C65 Malignant neoplasm of renal pelvis	0.0265318204965889	CAT-MUL	LOGISTIC-BINARY	100091	Health-related outcomes	2000	Hospital in-patient	2002	Diagnoses
41204 category:K047	Diagnoses - secondary ICD10: K04.7 Periapical abscess without sinus	0.0265464053536658	CAT-MUL	LOGISTIC-BINARY	100091	Health-related outcomes	2000	Hospital in-patient	2002	Diagnoses
20002 category:1683	Non-cancer illness code self-reported: benign neuroma	0.0265489800285583	CAT-MUL	LOGISTIC-BINARY	100000	UK Biobank Assessment Centre	100071	Verbal interview	100074	Medical conditions
41223 category:8	Delivery places: Other	0.0265641546033577	CAT-MUL	LOGISTIC-BINARY	100091	Health-related outcomes	2000	Hospital in-patient	2003	Maternity
20003 category:1140871780	Treatment/medication code: mst continus 30mg m/r tablet	0.0265905478862512	CAT-MUL	LOGISTIC-BINARY	100000	UK Biobank Assessment Centre	100071	Verbal interview	100075	Medications
41202 category:G950	Diagnoses - main ICD10: G95.0 Syringomyelia and syringobulbia	0.0266144825374212	CAT-MUL	LOGISTIC-BINARY	100091	Health-related outcomes	2000	Hospital in-patient	2002	Diagnoses
41200 category:T131	Operative procedures - main OPCS: T13.1 Insufflation of talc into pleural cavity NEC	0.0266195113379139	CAT-MUL	LOGISTIC-BINARY	100091	Health-related outcomes	2000	Hospital in-patient	2005	Operations
22601 category:23113399	Job coding: higher education teaching professional university lecturer/professor (including college/university head/vice chancellor)	0.0266546815073166	CAT-MUL	LOGISTIC-BINARY	100089	Online follow-up	123	Work environment	130	Employment history
20242	Fluid intelligence completion status	0.0266573436040325	CAT-SIN	ORDERED-LOGISTIC	100089	Online follow-up	116	Cognitive function online	118	Fluid intelligence
41204 category:B171	Diagnoses - secondary ICD10: B17.1 Acute hepatitis C	0.0266593120024238	CAT-MUL	LOGISTIC-BINARY	100091	Health-related outcomes	2000	Hospital in-patient	2002	Diagnoses
22601 category:62223360	Job coding: beautician make-up artist manicurist nail technician	0.0266621195758641	CAT-MUL	LOGISTIC-BINARY	100089	Online follow-up	123	Work environment	130	Employment history
41202 category:N944	Diagnoses - main ICD10: N94.4 Primary dysmenorrhoea	0.0266964733649864	CAT-MUL	LOGISTIC-BINARY	100091	Health-related outcomes	2000	Hospital in-patient	2002	Diagnoses
41204 category:M2381	Diagnoses - secondary ICD10: M23.81 Other internal derangements of knee (Anterior cruciate ligament or Anterior horn of medial meniscus)	0.0267387293903712	CAT-MUL	LOGISTIC-BINARY	100091	Health-related outcomes	2000	Hospital in-patient	2002	Diagnoses
41202 category:I509	Diagnoses - main ICD10: I50.9 Heart failure unspecified	0.0267620437582154	CAT-MUL	LOGISTIC-BINARY	100091	Health-related outcomes	2000	Hospital in-patient	2002	Diagnoses
41203 category:8220	Diagnoses - main ICD9: 8220 Fracture of patella closed	0.0267789023420179	CAT-MUL	LOGISTIC-BINARY	100091	Health-related outcomes	2000	Hospital in-patient	2002	Diagnoses
41200 category:U197	Operative procedures - main OPCS: U19.7 Removal of electrocardiography loop recorder	0.0268910326866721	CAT-MUL	LOGISTIC-BINARY	100091	Health-related outcomes	2000	Hospital in-patient	2005	Operations
41204 category:R13	Diagnoses - secondary ICD10: R13 Dysphagia	0.0268912872287694	CAT-MUL	LOGISTIC-BINARY	100091	Health-related outcomes	2000	Hospital in-patient	2002	Diagnoses
41210 category:Z363	Operative procedures - secondary OPCS: Z36.3 Axillary artery	0.0269927631737012	CAT-MUL	LOGISTIC-BINARY	100091	Health-related outcomes	2000	Hospital in-patient	2005	Operations
41204 category:O872	Diagnoses - secondary ICD10: O87.2 Haemorrhoids in the puerperium	0.0270195216734546	CAT-MUL	LOGISTIC-BINARY	100091	Health-related outcomes	2000	Hospital in-patient	2002	Diagnoses
41204 category:R443	Diagnoses - secondary ICD10: R44.3 Hallucinations unspecified	0.0270255394053636	CAT-MUL	LOGISTIC-BINARY	100091	Health-related outcomes	2000	Hospital in-patient	2002	Diagnoses
41200 category:C378	Operative procedures - main OPCS: C37.8 Other specified other operations on muscle of eye	0.027054360422562	CAT-MUL	LOGISTIC-BINARY	100091	Health-related outcomes	2000	Hospital in-patient	2005	Operations
41210 category:Y011	Operative procedures - secondary OPCS: Y01.1 Autoreplacement of organ NOC	0.0270837957535351	CAT-MUL	LOGISTIC-BINARY	100091	Health-related outcomes	2000	Hospital in-patient	2005	Operations
40006 category:C181	Type of cancer: ICD10: C18.1 Appendix	0.0271886739400144	CAT-MUL	LOGISTIC-BINARY	100091	Health-related outcomes	100092	Cancer register	100092	Cancer register
2070	Frequency of tenseness / restlessness in last 2 weeks	0.0271911493703892	CAT-SIN	ORDERED-LOGISTIC	100000	UK Biobank Assessment Centre	100025	Touchscreen	100059	Psychosocial factors
41200 category:U055	Operative procedures - main OPCS: U05.5 Magnetic resonance imaging of spine	0.0271922281599662	CAT-MUL	LOGISTIC-BINARY	100091	Health-related outcomes	2000	Hospital in-patient	2005	Operations
41248 category:6000	Destinations on discharge from hospital (recoded): Transfer within NHS provider	0.0271929781047798	CAT-MUL	LOGISTIC-BINARY	100091	Health-related outcomes	2000	Hospital in-patient	2001	Admission and discharge
20004 category:1427	Operation code: bladder surgery	0.0272005010557264	CAT-MUL	LOGISTIC-BINARY	100000	UK Biobank Assessment Centre	100071	Verbal interview	100076	Operations
41202 category:K279	Diagnoses - main ICD10: K27.9 Unspecified as acute or chronic without haemorrhage or perforation	0.0272070423634664	CAT-MUL	LOGISTIC-BINARY	100091	Health-related outcomes	2000	Hospital in-patient	2002	Diagnoses
41210 category:W663	Operative procedures - secondary OPCS: W66.3 Primary manipulative closed reduction of fracture dislocation of joint NEC	0.0272225491717316	CAT-MUL	LOGISTIC-BINARY	100091	Health-related outcomes	2000	Hospital in-patient	2005	Operations
3799	Headaches for 3+ months	0.0272765404263106	CAT-SIN	LOGISTIC-BINARY	100000	UK Biobank Assessment Centre	100025	Touchscreen	100036	Health and medical history
22601 category:52493053	Job coding: other electrical or electronics technician including alarm engineer office machinery engineer or mechanic	0.0273053249268677	CAT-MUL	LOGISTIC-BINARY	100089	Online follow-up	123	Work environment	130	Employment history
41204 category:W318	Diagnoses - secondary ICD10: W31.8 Other specified place	0.0273073094413454	CAT-MUL	LOGISTIC-BINARY	100091	Health-related outcomes	2000	Hospital in-patient	2002	Diagnoses
41210 category:T773	Operative procedures - secondary OPCS: T77.3 Partial excision of muscle NEC	0.0273265530833636	CAT-MUL	LOGISTIC-BINARY	100091	Health-related outcomes	2000	Hospital in-patient	2005	Operations
41210 category:C751	Operative procedures - secondary OPCS: C75.1 Insertion of prosthetic replacement for lens NEC	0.0273385066145776	CAT-MUL	LOGISTIC-BINARY	100091	Health-related outcomes	2000	Hospital in-patient	2005	Operations
41202 category:M774	Diagnoses - main ICD10: M77.4 Metatarsalgia	0.0273425875853255	CAT-MUL	LOGISTIC-BINARY	100091	Health-related outcomes	2000	Hospital in-patient	2002	Diagnoses
41210 category:L851	Operative procedures - secondary OPCS: L85.1 Ligation of long saphenous vein	0.0273928380328201	CAT-MUL	LOGISTIC-BINARY	100091	Health-related outcomes	2000	Hospital in-patient	2005	Operations
41210 category:D168	Operative procedures - secondary OPCS: D16.8 Other specified reconstruction of ossicular chain	0.0275153116960708	CAT-MUL	LOGISTIC-BINARY	100091	Health-related outcomes	2000	Hospital in-patient	2005	Operations
41202 category:N428	Diagnoses - main ICD10: N42.8 Other specified disorders of prostate	0.0276037467896665	CAT-MUL	LOGISTIC-BINARY	100091	Health-related outcomes	2000	Hospital in-patient	2002	Diagnoses
41204 category:S6261	Diagnoses - secondary ICD10: S62.61 Fracture of other finger (open)	0.0276389105622297	CAT-MUL	LOGISTIC-BINARY	100091	Health-related outcomes	2000	Hospital in-patient	2002	Diagnoses
41205 category:E8261	Diagnoses - secondary ICD9: E8261 Pedal cycle accident (injured person: pedal cyclist)	0.0276604535274456	CAT-MUL	LOGISTIC-BINARY	100091	Health-related outcomes	2000	Hospital in-patient	2002	Diagnoses
41202 category:N63	Diagnoses - main ICD10: N63 Unspecified lump in breast	0.0278399333275775	CAT-MUL	LOGISTIC-BINARY	100091	Health-related outcomes	2000	Hospital in-patient	2002	Diagnoses
41200 category:P131	Operative procedures - main OPCS: P13.1 Drainage of female perineum	0.0278890045572004	CAT-MUL	LOGISTIC-BINARY	100091	Health-related outcomes	2000	Hospital in-patient	2005	Operations
41204 category:K633	Diagnoses - secondary ICD10: K63.3 Ulcer of intestine	0.0279072404356021	CAT-MUL	LOGISTIC-BINARY	100091	Health-related outcomes	2000	Hospital in-patient	2002	Diagnoses
41204 category:Z910	Diagnoses - secondary ICD10: Z91.0 Personal history of allergy other than to drugs and biological substances	0.0279712489241953	CAT-MUL	LOGISTIC-BINARY	100091	Health-related outcomes	2000	Hospital in-patient	2002	Diagnoses
41245 category:1820	Main speciality of consultant (recoded): Rheumatology	0.0279830298820199	CAT-MUL	LOGISTIC-BINARY	100091	Health-related outcomes	2000	Hospital in-patient	2001	Admission and discharge
41204 category:K558	Diagnoses - secondary ICD10: K55.8 Other vascular disorders of intestine	0.0280357649785592	CAT-MUL	LOGISTIC-BINARY	100091	Health-related outcomes	2000	Hospital in-patient	2002	Diagnoses
20095 category:1	Size of white wine glass drunk: small (125ml)	0.0280892424709502	CAT-MUL	LOGISTIC-BINARY	100089	Online follow-up	100090	Diet by 24-hour recall	100100	Alcoholic beverages yesterday
41202 category:R232	Diagnoses - main ICD10: R23.2 Flushing	0.028089685901106	CAT-MUL	LOGISTIC-BINARY	100091	Health-related outcomes	2000	Hospital in-patient	2002	Diagnoses
41202 category:C720	Diagnoses - main ICD10: C72.0 Spinal cord	0.02819444392024	CAT-MUL	LOGISTIC-BINARY	100091	Health-related outcomes	2000	Hospital in-patient	2002	Diagnoses
41204 category:I859	Diagnoses - secondary ICD10: I85.9 Oesophageal varices without bleeding	0.028207667770584	CAT-MUL	LOGISTIC-BINARY	100091	Health-related outcomes	2000	Hospital in-patient	2002	Diagnoses
41204 category:I738	Diagnoses - secondary ICD10: I73.8 Other specified peripheral vascular diseases	0.0282252272608009	CAT-MUL	LOGISTIC-BINARY	100091	Health-related outcomes	2000	Hospital in-patient	2002	Diagnoses
24506	Natural environment percentage buffer 1000m	0.0282358406948643	CONTINUOUS	LINEAR	100088	Additional exposures	113	Local environment	151	Greenspace and coastal proximity
41203 category:4349	Diagnoses - main ICD9: 4349 Occlusion of cerebral arteries unspecified	0.0282633218980326	CAT-MUL	LOGISTIC-BINARY	100091	Health-related outcomes	2000	Hospital in-patient	2002	Diagnoses
20003 category:1140869778	Treatment/medication code: efudix cream	0.0282704154921954	CAT-MUL	LOGISTIC-BINARY	100000	UK Biobank Assessment Centre	100071	Verbal interview	100075	Medications
41204 category:Z423	Diagnoses - secondary ICD10: Z42.3 Follow-up care involving plastic surgery of upper extremity	0.0283610890613053	CAT-MUL	LOGISTIC-BINARY	100091	Health-related outcomes	2000	Hospital in-patient	2002	Diagnoses
41204 category:H906	Diagnoses - secondary ICD10: H90.6 Mixed conductive and sensorineural hearing loss bilateral	0.0283717026469929	CAT-MUL	LOGISTIC-BINARY	100091	Health-related outcomes	2000	Hospital in-patient	2002	Diagnoses
22617 category:8217	Job SOC coding: Seafarers (merchant navy); barge lighter and boat operatives	0.0283964965045687	CAT-MUL	LOGISTIC-BINARY	100089	Online follow-up	123	Work environment	130	Employment history
41210 category:W159	Operative procedures - secondary OPCS: W15.9 Unspecified division of bone of foot	0.0284037311882628	CAT-MUL	LOGISTIC-BINARY	100091	Health-related outcomes	2000	Hospital in-patient	2005	Operations
20003 category:1140884464	Treatment/medication code: dihydrocodeine	0.0284594928655879	CAT-MUL	LOGISTIC-BINARY	100000	UK Biobank Assessment Centre	100071	Verbal interview	100075	Medications
41204 category:S640	Diagnoses - secondary ICD10: S64.0 Injury of ulnar nerve at wrist and hand level	0.0284671703594208	CAT-MUL	LOGISTIC-BINARY	100091	Health-related outcomes	2000	Hospital in-patient	2002	Diagnoses
41210 category:E271	Operative procedures - secondary OPCS: E27.1 Open biopsy of lesion of pharynx	0.0284775423059143	CAT-MUL	LOGISTIC-BINARY	100091	Health-related outcomes	2000	Hospital in-patient	2005	Operations
20002 category:1351	Non-cancer illness code self-reported: uterine fibroids	0.0285440105463503	CAT-MUL	LOGISTIC-BINARY	100000	UK Biobank Assessment Centre	100071	Verbal interview	100074	Medical conditions
41200 category:B299	Operative procedures - main OPCS: B29.9 Unspecified reconstruction of breast	0.0285447478835832	CAT-MUL	LOGISTIC-BINARY	100091	Health-related outcomes	2000	Hospital in-patient	2005	Operations
41200 category:S278	Operative procedures - main OPCS: S27.8 Other specified other local flap of skin	0.0285579025463123	CAT-MUL	LOGISTIC-BINARY	100091	Health-related outcomes	2000	Hospital in-patient	2005	Operations
3088	Contra-indications for spirometry	0.0286060227302044	CAT-SIN	ORDERED-LOGISTIC	100000	UK Biobank Assessment Centre	100006	Physical measures	100020	Spirometry
41204 category:M7920	Diagnoses - secondary ICD10: M79.20 Neuralgia and neuritis unspecified (Multiple sites)	0.028606641835058	CAT-MUL	LOGISTIC-BINARY	100091	Health-related outcomes	2000	Hospital in-patient	2002	Diagnoses
22678	Maximum carotid IMT (intima-medial thickness) at 210 degrees	0.0286126042042577	CONTINUOUS	LINEAR	100000	UK Biobank Assessment Centre	100006	Physical measures	101	Carotid ultrasound
41204 category:M4792	Diagnoses - secondary ICD10: M47.92 Spondylosis unspecified (Cervical region)	0.0286301288160906	CAT-MUL	LOGISTIC-BINARY	100091	Health-related outcomes	2000	Hospital in-patient	2002	Diagnoses
41204 category:Z736	Diagnoses - secondary ICD10: Z73.6 Limitation of activities due to disability	0.028642169366731	CAT-MUL	LOGISTIC-BINARY	100091	Health-related outcomes	2000	Hospital in-patient	2002	Diagnoses
20003 category:1140879482	Treatment/medication code: antacid tablet	0.0288386375594126	CAT-MUL	LOGISTIC-BINARY	100000	UK Biobank Assessment Centre	100071	Verbal interview	100075	Medications
41204 category:S607	Diagnoses - secondary ICD10: S60.7 Multiple superficial injuries of wrist and hand	0.0288445005266973	CAT-MUL	LOGISTIC-BINARY	100091	Health-related outcomes	2000	Hospital in-patient	2002	Diagnoses
41230 category:5K4	PCT where patients GP was registered: KENNET AND NORTH WILTSHIRE PCT	0.0288498330605801	CAT-MUL	LOGISTIC-BINARY	100091	Health-related outcomes	2000	Hospital in-patient	2001	Admission and discharge
41200 category:C825	Operative procedures - main OPCS: C82.5 Panretinal laser photocoagulation to lesion of retina	0.0288668701627661	CAT-MUL	LOGISTIC-BINARY	100091	Health-related outcomes	2000	Hospital in-patient	2005	Operations
41246 category:1680	Treatment speciality of consultant (recoded): Intermediate care	0.0288935921992061	CAT-MUL	LOGISTIC-BINARY	100091	Health-related outcomes	2000	Hospital in-patient	2001	Admission and discharge
41200 category:V138	Operative procedures - main OPCS: V13.8 Other specified other operations on bone of face	0.0288942909035955	CAT-MUL	LOGISTIC-BINARY	100091	Health-related outcomes	2000	Hospital in-patient	2005	Operations
41203 category:5608	Diagnoses - main ICD9: 5608 Other intestinal obstruction	0.0289047077808414	CAT-MUL	LOGISTIC-BINARY	100091	Health-related outcomes	2000	Hospital in-patient	2002	Diagnoses
5086	Cylindrical power (left)	0.0289745210310803	CONTINUOUS	LINEAR	100000	UK Biobank Assessment Centre	100006	Physical measures	100013	Eye measures
41202 category:L088	Diagnoses - main ICD10: L08.8 Other specified local infections of skin and subcutaneous tissue	0.0289833852242886	CAT-MUL	LOGISTIC-BINARY	100091	Health-related outcomes	2000	Hospital in-patient	2002	Diagnoses
41210 category:Y162	Operative procedures - secondary OPCS: Y16.2 Anastomosis of organ NOC	0.0289901883168964	CAT-MUL	LOGISTIC-BINARY	100091	Health-related outcomes	2000	Hospital in-patient	2005	Operations
90114	Fraction acceleration <= 35 milli-gravities	0.0289996530214408	CONTINUOUS	LINEAR	100088	Additional exposures	1008	Physical activity measurement	1010	Acceleration intensity distribution
41200 category:T702	Operative procedures - main OPCS: T70.2 Tenotomy NEC	0.0290346694794516	CAT-MUL	LOGISTIC-BINARY	100091	Health-related outcomes	2000	Hospital in-patient	2005	Operations
25424	Mean OD in external capsule on FA skeleton (right)	0.0290458974549149	CONTINUOUS	LINEAR	100000	UK Biobank Assessment Centre	100003	Imaging	100	Brain MRI
41202 category:M4726	Diagnoses - main ICD10: M47.26 Other spondylosis with radiculopathy (Lumbar region)	0.0291210881373281	CAT-MUL	LOGISTIC-BINARY	100091	Health-related outcomes	2000	Hospital in-patient	2002	Diagnoses
20004 category:1561	Operation code: tonsillectomy / tonsil surgery	0.0291353598754597	CAT-MUL	LOGISTIC-BINARY	100000	UK Biobank Assessment Centre	100071	Verbal interview	100076	Operations
41202 category:H026	Diagnoses - main ICD10: H02.6 Xanthelasma of eyelid	0.0291492707196839	CAT-MUL	LOGISTIC-BINARY	100091	Health-related outcomes	2000	Hospital in-patient	2002	Diagnoses
41210 category:S089	Operative procedures - secondary OPCS: S08.9 Unspecified curettage of lesion of skin	0.0291591603350148	CAT-MUL	LOGISTIC-BINARY	100091	Health-related outcomes	2000	Hospital in-patient	2005	Operations
6140 category:5	Heating type(s) in home: Solid fuel central heating	0.0291874360003241	CAT-MUL	LOGISTIC-BINARY	100000	UK Biobank Assessment Centre	100025	Touchscreen	100062	Sociodemographics
41210 category:T879	Operative procedures - secondary OPCS: T87.9 Unspecified excision or biopsy of lymph node	0.0292298295757785	CAT-MUL	LOGISTIC-BINARY	100091	Health-related outcomes	2000	Hospital in-patient	2005	Operations
20003 category:1140888688	Treatment/medication code: betahistine	0.0292670440955117	CAT-MUL	LOGISTIC-BINARY	100000	UK Biobank Assessment Centre	100071	Verbal interview	100075	Medications
41200 category:W362	Operative procedures - main OPCS: W36.2 Needle biopsy of lesion of bone NEC	0.0292787858276681	CAT-MUL	LOGISTIC-BINARY	100091	Health-related outcomes	2000	Hospital in-patient	2005	Operations
41202 category:E143	Diagnoses - main ICD10: E14.3 With ophthalmic complications	0.029298428340849	CAT-MUL	LOGISTIC-BINARY	100091	Health-related outcomes	2000	Hospital in-patient	2002	Diagnoses
41202 category:S052	Diagnoses - main ICD10: S05.2 Ocular laceration and rupture with prolapse or loss of intraocular tissue	0.0293442031840253	CAT-MUL	LOGISTIC-BINARY	100091	Health-related outcomes	2000	Hospital in-patient	2002	Diagnoses
20003 category:1140871462	Treatment/medication code: naproxen	0.0293525307498441	CAT-MUL	LOGISTIC-BINARY	100000	UK Biobank Assessment Centre	100071	Verbal interview	100075	Medications
20003 category:1140860690	Treatment/medication code: cardura 1mg tablet	0.0294010626908941	CAT-MUL	LOGISTIC-BINARY	100000	UK Biobank Assessment Centre	100071	Verbal interview	100075	Medications
22601 category:81332745	Job coding: routine inspector tester	0.0294277142249993	CAT-MUL	LOGISTIC-BINARY	100089	Online follow-up	123	Work environment	130	Employment history
41204 category:K802	Diagnoses - secondary ICD10: K80.2 Calculus of gallbladder without cholecystitis	0.0294325353431651	CAT-MUL	LOGISTIC-BINARY	100091	Health-related outcomes	2000	Hospital in-patient	2002	Diagnoses
20003 category:2038460150	Treatment/medication code: paracetamol	0.0294545573234078	CAT-MUL	LOGISTIC-BINARY	100000	UK Biobank Assessment Centre	100071	Verbal interview	100075	Medications
41204 category:J151	Diagnoses - secondary ICD10: J15.1 Pneumonia due to Pseudomonas	0.0294657089172953	CAT-MUL	LOGISTIC-BINARY	100091	Health-related outcomes	2000	Hospital in-patient	2002	Diagnoses
41204 category:T912	Diagnoses - secondary ICD10: T91.2 Sequelae of other fracture of thorax and pelvis	0.0294990961326132	CAT-MUL	LOGISTIC-BINARY	100091	Health-related outcomes	2000	Hospital in-patient	2002	Diagnoses
41200 category:W581	Operative procedures - main OPCS: W58.1 Primary resurfacing arthroplasty of joint	0.0295058886701591	CAT-MUL	LOGISTIC-BINARY	100091	Health-related outcomes	2000	Hospital in-patient	2005	Operations
41202 category:M8791	Diagnoses - main ICD10: M87.91 Osteonecrosis unspecified (Shoulder region)	0.0295692968041238	CAT-MUL	LOGISTIC-BINARY	100091	Health-related outcomes	2000	Hospital in-patient	2002	Diagnoses
41202 category:N185	Diagnoses - main ICD10: N18.5 Chronic kidney disease stage 5	0.0296011851078177	CAT-MUL	LOGISTIC-BINARY	100091	Health-related outcomes	2000	Hospital in-patient	2002	Diagnoses
41200 category:H428	Operative procedures - main OPCS: H42.8 Other specified perineal operations for prolapse of rectum	0.0296022372937408	CAT-MUL	LOGISTIC-BINARY	100091	Health-related outcomes	2000	Hospital in-patient	2005	Operations
40011 category:8211	Histology of cancer tumour: Tubular adenocarcinoma	0.029608832016683	CAT-MUL	LOGISTIC-BINARY	100091	Health-related outcomes	100092	Cancer register	100092	Cancer register
41204 category:E078	Diagnoses - secondary ICD10: E07.8 Other specified disorders of thyroid	0.0296182805577241	CAT-MUL	LOGISTIC-BINARY	100091	Health-related outcomes	2000	Hospital in-patient	2002	Diagnoses
41249 category:1000	Methods of admission to hospital (recoded): Elective admission	0.0296674103670903	CAT-MUL	LOGISTIC-BINARY	100091	Health-related outcomes	2000	Hospital in-patient	2001	Admission and discharge
41204 category:K121	Diagnoses - secondary ICD10: K12.1 Other forms of stomatitis	0.0296721223927383	CAT-MUL	LOGISTIC-BINARY	100091	Health-related outcomes	2000	Hospital in-patient	2002	Diagnoses
41204 category:H492	Diagnoses - secondary ICD10: H49.2 Sixth [abducent] nerve palsy	0.0296926007432814	CAT-MUL	LOGISTIC-BINARY	100091	Health-related outcomes	2000	Hospital in-patient	2002	Diagnoses
20003 category:1140923350	Treatment/medication code: co-dydramol	0.0297352479974672	CAT-MUL	LOGISTIC-BINARY	100000	UK Biobank Assessment Centre	100071	Verbal interview	100075	Medications
41202 category:D434	Diagnoses - main ICD10: D43.4 Spinal cord	0.0297753702775867	CAT-MUL	LOGISTIC-BINARY	100091	Health-related outcomes	2000	Hospital in-patient	2002	Diagnoses
41203 category:4481	Diagnoses - main ICD9: 4481 Naevus non-neoplastic	0.0297854087040099	CAT-MUL	LOGISTIC-BINARY	100091	Health-related outcomes	2000	Hospital in-patient	2002	Diagnoses
41204 category:Z960	Diagnoses - secondary ICD10: Z96.0 Presence of urogenital implants	0.0298598099372052	CAT-MUL	LOGISTIC-BINARY	100091	Health-related outcomes	2000	Hospital in-patient	2002	Diagnoses
24500	Greenspace percentage buffer 1000m	0.0299153206302563	CONTINUOUS	LINEAR	100088	Additional exposures	113	Local environment	151	Greenspace and coastal proximity
41200 category:X119	Operative procedures - main OPCS: X11.9 Unspecified amputation of toe	0.0299368187487913	CAT-MUL	LOGISTIC-BINARY	100091	Health-related outcomes	2000	Hospital in-patient	2005	Operations
41247 category:2002	Patient classification on admission (recoded): Day case: In day bed unit	0.0299845354111891	CAT-MUL	LOGISTIC-BINARY	100091	Health-related outcomes	2000	Hospital in-patient	2001	Admission and discharge
41202 category:O009	Diagnoses - main ICD10: O00.9 Ectopic pregnancy unspecified	0.0300539482261269	CAT-MUL	LOGISTIC-BINARY	100091	Health-related outcomes	2000	Hospital in-patient	2002	Diagnoses
20111 category:2	Illnesses of siblings: Stroke	0.03006438183916	CAT-MUL	LOGISTIC-BINARY	100000	UK Biobank Assessment Centre	100025	Touchscreen	100034	Family history
41204 category:K830	Diagnoses - secondary ICD10: K83.0 Cholangitis	0.0300849506630734	CAT-MUL	LOGISTIC-BINARY	100091	Health-related outcomes	2000	Hospital in-patient	2002	Diagnoses
41202 category:Q394	Diagnoses - main ICD10: Q39.4 Oesophageal web	0.0300889213453273	CAT-MUL	LOGISTIC-BINARY	100091	Health-related outcomes	2000	Hospital in-patient	2002	Diagnoses
41210 category:Y905	Operative procedures - secondary OPCS: Y90.5 Barium enema NEC	0.0300900591350759	CAT-MUL	LOGISTIC-BINARY	100091	Health-related outcomes	2000	Hospital in-patient	2005	Operations
90184	Maximum readings exceeding +/-8 gravities before calibration in a 5 second epoch	0.030119206851351	INTEGER	LINEAR	100088	Additional exposures	1008	Physical activity measurement	1013	Raw accelerometer statistics
40011 category:9705	Histology of cancer tumour: Angioimmunoblastic T-cell lymphoma	0.0301366115646983	CAT-MUL	LOGISTIC-BINARY	100091	Health-related outcomes	100092	Cancer register	100092	Cancer register
20003 category:1140926732	Treatment/medication code: meloxicam	0.0302918752185884	CAT-MUL	LOGISTIC-BINARY	100000	UK Biobank Assessment Centre	100071	Verbal interview	100075	Medications
41200 category:N292	Operative procedures - main OPCS: N29.2 Attention to prosthesis in penis	0.0303757263425579	CAT-MUL	LOGISTIC-BINARY	100091	Health-related outcomes	2000	Hospital in-patient	2005	Operations
41202 category:C859	Diagnoses - main ICD10: C85.9 Non-Hodgkin's lymphoma unspecified type	0.0304724609089747	CAT-MUL	LOGISTIC-BINARY	100091	Health-related outcomes	2000	Hospital in-patient	2002	Diagnoses
41204 category:T861	Diagnoses - secondary ICD10: T86.1 Kidney transplant failure and rejection	0.0304930028746366	CAT-MUL	LOGISTIC-BINARY	100091	Health-related outcomes	2000	Hospital in-patient	2002	Diagnoses
90020	Tuesday average acceleration	0.0305029356045379	CONTINUOUS	LINEAR	100088	Additional exposures	1008	Physical activity measurement	1009	Acceleration averages
41200 category:V255	Operative procedures - main OPCS: V25.5 Primary posterior decompression of lumbar spine NEC	0.0305155312527705	CAT-MUL	LOGISTIC-BINARY	100091	Health-related outcomes	2000	Hospital in-patient	2005	Operations
6020 baseline:1	Completion status of test	0.0305370379821151	CAT-SIN	MULTINOMIAL-LOGISTIC	100000	UK Biobank Assessment Centre	100006	Physical measures	100012	ECG during exercise
41204 category:Y433	Diagnoses - secondary ICD10: Y43.3 Other antineoplastic drugs	0.0305649841180676	CAT-MUL	LOGISTIC-BINARY	100091	Health-related outcomes	2000	Hospital in-patient	2002	Diagnoses
41210 category:Z774	Operative procedures - secondary OPCS: Z77.4 Upper end of tibia NEC	0.0305725772002879	CAT-MUL	LOGISTIC-BINARY	100091	Health-related outcomes	2000	Hospital in-patient	2005	Operations
41200 category:T862	Operative procedures - main OPCS: T86.2 Sampling of axillary lymph nodes	0.0305897937419926	CAT-MUL	LOGISTIC-BINARY	100091	Health-related outcomes	2000	Hospital in-patient	2005	Operations
41210 category:U082	Operative procedures - secondary OPCS: U08.2 Ultrasound of abdomen	0.0305910654260472	CAT-MUL	LOGISTIC-BINARY	100091	Health-related outcomes	2000	Hospital in-patient	2005	Operations
41204 category:T464	Diagnoses - secondary ICD10: T46.4 Angiotensin-converting-enzyme inhibitors	0.0306658538521301	CAT-MUL	LOGISTIC-BINARY	100091	Health-related outcomes	2000	Hospital in-patient	2002	Diagnoses
41204 category:C774	Diagnoses - secondary ICD10: C77.4 Inguinal and lower limb lymph nodes	0.0306870294398692	CAT-MUL	LOGISTIC-BINARY	100091	Health-related outcomes	2000	Hospital in-patient	2002	Diagnoses
90019	Monday average acceleration	0.0307321279213172	CONTINUOUS	LINEAR	100088	Additional exposures	1008	Physical activity measurement	1009	Acceleration averages
41210 category:W179	Operative procedures - secondary OPCS: W17.9 Unspecified other reconstruction of bone	0.0307410627883083	CAT-MUL	LOGISTIC-BINARY	100091	Health-related outcomes	2000	Hospital in-patient	2005	Operations
40002 category:T818	Contributory (secondary) causes of death: ICD10: T81.8 Other complications of procedures not elsewhere classified	0.0307497144997849	CAT-MUL	LOGISTIC-BINARY	100091	Health-related outcomes	100093	Death register	100093	Death register
41204 category:J441	Diagnoses - secondary ICD10: J44.1 Chronic obstructive pulmonary disease with acute exacerbation unspecified	0.0307884863329231	CAT-MUL	LOGISTIC-BINARY	100091	Health-related outcomes	2000	Hospital in-patient	2002	Diagnoses
20003 category:1140879806	Treatment/medication code: diltiazem	0.030804163925253	CAT-MUL	LOGISTIC-BINARY	100000	UK Biobank Assessment Centre	100071	Verbal interview	100075	Medications
41204 category:M319	Diagnoses - secondary ICD10: M31.9 Necrotising vasculopathy unspecified	0.0308084436366279	CAT-MUL	LOGISTIC-BINARY	100091	Health-related outcomes	2000	Hospital in-patient	2002	Diagnoses
41200 category:B189	Operative procedures - main OPCS: B18.9 Unspecified excision of thymus gland	0.0308198922955786	CAT-MUL	LOGISTIC-BINARY	100091	Health-related outcomes	2000	Hospital in-patient	2005	Operations
40011 category:8811	Histology of cancer tumour: Fibromyxosarcoma	0.0308514029535937	CAT-MUL	LOGISTIC-BINARY	100091	Health-related outcomes	100092	Cancer register	100092	Cancer register
20003 category:1140870164	Treatment/medication code: tamoxifen	0.0309155804172831	CAT-MUL	LOGISTIC-BINARY	100000	UK Biobank Assessment Centre	100071	Verbal interview	100075	Medications
41200 category:V361	Operative procedures - main OPCS: V36.1 Prosthetic replacement of cervical intervertebral disc	0.0309210263525002	CAT-MUL	LOGISTIC-BINARY	100091	Health-related outcomes	2000	Hospital in-patient	2005	Operations
41204 category:M170	Diagnoses - secondary ICD10: M17.0 Primary gonarthrosis bilateral	0.0309437065856839	CAT-MUL	LOGISTIC-BINARY	100091	Health-related outcomes	2000	Hospital in-patient	2002	Diagnoses
41210 category:S369	Operative procedures - secondary OPCS: S36.9 Unspecified other autograft of skin	0.0309975450837337	CAT-MUL	LOGISTIC-BINARY	100091	Health-related outcomes	2000	Hospital in-patient	2005	Operations
40002 category:I259	Contributory (secondary) causes of death: ICD10: I25.9 Chronic ischaemic heart disease unspecified	0.0311929555699399	CAT-MUL	LOGISTIC-BINARY	100091	Health-related outcomes	100093	Death register	100093	Death register
41210 category:W653	Operative procedures - secondary OPCS: W65.3 Primary open reduction of fracture dislocation of joint NEC	0.0312088444380369	CAT-MUL	LOGISTIC-BINARY	100091	Health-related outcomes	2000	Hospital in-patient	2005	Operations
41246 category:1560	Treatment speciality of consultant (recoded): GP Other than Obstetrics	0.0312194615717178	CAT-MUL	LOGISTIC-BINARY	100091	Health-related outcomes	2000	Hospital in-patient	2001	Admission and discharge
41204 category:Z034	Diagnoses - secondary ICD10: Z03.4 Observation for suspected myocardial infarction	0.0312774817622788	CAT-MUL	LOGISTIC-BINARY	100091	Health-related outcomes	2000	Hospital in-patient	2002	Diagnoses
23312	Spine BMC (bone mineral content)	0.0312953543629043	CONTINUOUS	LINEAR	100000	UK Biobank Assessment Centre	100003	Imaging	103	DXA assessment
41202 category:M5422	Diagnoses - main ICD10: M54.22 Cervicalgia (Cervical region)	0.0313381811311873	CAT-MUL	LOGISTIC-BINARY	100091	Health-related outcomes	2000	Hospital in-patient	2002	Diagnoses
41204 category:Z421	Diagnoses - secondary ICD10: Z42.1 Follow-up care involving plastic surgery of breast	0.0314051956547065	CAT-MUL	LOGISTIC-BINARY	100091	Health-related outcomes	2000	Hospital in-patient	2002	Diagnoses
41204 category:H251	Diagnoses - secondary ICD10: H25.1 Senile nuclear cataract	0.0314222281632182	CAT-MUL	LOGISTIC-BINARY	100091	Health-related outcomes	2000	Hospital in-patient	2002	Diagnoses
6147 category:6	Reason for glasses/contact lenses: For a 'lazy' eye or an eye with poor vision since childhood (called 'amblyopia')	0.0314274551431975	CAT-MUL	LOGISTIC-BINARY	100000	UK Biobank Assessment Centre	100025	Touchscreen	100036	Health and medical history
41200 category:K591	Operative procedures - main OPCS: K59.1 Implantation of cardioverter defibrillator using one electrode lead	0.0314341952067907	CAT-MUL	LOGISTIC-BINARY	100091	Health-related outcomes	2000	Hospital in-patient	2005	Operations
41210 category:T791	Operative procedures - secondary OPCS: T79.1 Plastic repair of rotator cuff of shoulder NEC	0.0314473706405252	CAT-MUL	LOGISTIC-BINARY	100091	Health-related outcomes	2000	Hospital in-patient	2005	Operations
20001 category:1045	Cancer code self-reported: testicular cancer	0.0315721995600999	CAT-MUL	LOGISTIC-BINARY	100000	UK Biobank Assessment Centre	100071	Verbal interview	100074	Medical conditions
90186	Maximum readings exceeding +/-8 gravities after calibration in a 5 second epoch	0.0315971703044312	INTEGER	LINEAR	100088	Additional exposures	1008	Physical activity measurement	1013	Raw accelerometer statistics
41204 category:X590	Diagnoses - secondary ICD10: X59.0 Home	0.0316079998859337	CAT-MUL	LOGISTIC-BINARY	100091	Health-related outcomes	2000	Hospital in-patient	2002	Diagnoses
41202 category:F453	Diagnoses - main ICD10: F45.3 Somatoform autonomic dysfunction	0.0316193555509665	CAT-MUL	LOGISTIC-BINARY	100091	Health-related outcomes	2000	Hospital in-patient	2002	Diagnoses
41202 category:M7022	Diagnoses - main ICD10: M70.22 Olecranon bursitis-Upper arm	0.031641568208889	CAT-MUL	LOGISTIC-BINARY	100091	Health-related outcomes	2000	Hospital in-patient	2002	Diagnoses
102530	Powdered/instant soup intake	0.0316436740666748	CAT-SIN	ORDERED-LOGISTIC	100089	Online follow-up	100090	Diet by 24-hour recall	100109	Soup/snacks/pastries yesterday
41204 category:W579	Diagnoses - secondary ICD10: W57.9 Unspecified place	0.0316476493316537	CAT-MUL	LOGISTIC-BINARY	100091	Health-related outcomes	2000	Hospital in-patient	2002	Diagnoses
20003 category:1140862236	Treatment/medication code: atrovent 20micrograms inhaler	0.0317535203144696	CAT-MUL	LOGISTIC-BINARY	100000	UK Biobank Assessment Centre	100071	Verbal interview	100075	Medications
40001 category:C189	Underlying (primary) cause of death: ICD10: C18.9 Colon unspecified	0.0317758211783552	CAT-MUL	LOGISTIC-BINARY	100091	Health-related outcomes	100093	Death register	100093	Death register
41204 category:I615	Diagnoses - secondary ICD10: I61.5 Intracerebral haemorrhage intraventricular	0.0318526295092988	CAT-MUL	LOGISTIC-BINARY	100091	Health-related outcomes	2000	Hospital in-patient	2002	Diagnoses
22601 category:71213337	Job coding: collector/door-to-door salesperson canvasser credit agent insurance agent travelling salesperson commercial traveller	0.0319098765632073	CAT-MUL	LOGISTIC-BINARY	100089	Online follow-up	123	Work environment	130	Employment history
22617 category:7121	Job SOC coding: Collector salespersons and credit agents	0.0319098765632073	CAT-MUL	LOGISTIC-BINARY	100089	Online follow-up	123	Work environment	130	Employment history
41204 category:M791	Diagnoses - secondary ICD10: M79.1 Myalgia	0.0319545877415751	CAT-MUL	LOGISTIC-BINARY	100091	Health-related outcomes	2000	Hospital in-patient	2002	Diagnoses
20004 category:1493	Operation code: arthroscopy nos	0.0319660524755534	CAT-MUL	LOGISTIC-BINARY	100000	UK Biobank Assessment Centre	100071	Verbal interview	100076	Operations
41210 category:L264	Operative procedures - secondary OPCS: L26.4 Aortography	0.0320821594686632	CAT-MUL	LOGISTIC-BINARY	100091	Health-related outcomes	2000	Hospital in-patient	2005	Operations
41210 category:Y211	Operative procedures - secondary OPCS: Y21.1 Brush cytology of organ NOC	0.0320991467233033	CAT-MUL	LOGISTIC-BINARY	100091	Health-related outcomes	2000	Hospital in-patient	2005	Operations
41202 category:D231	Diagnoses - main ICD10: D23.1 Skin of eyelid including canthus	0.0321505158935499	CAT-MUL	LOGISTIC-BINARY	100091	Health-related outcomes	2000	Hospital in-patient	2002	Diagnoses
40002 category:T07	Contributory (secondary) causes of death: ICD10: T07 Unspecified multiple injuries	0.0321741962031473	CAT-MUL	LOGISTIC-BINARY	100091	Health-related outcomes	100093	Death register	100093	Death register
41200 category:Q498	Operative procedures - main OPCS: Q49.8 Other specified therapeutic endoscopic operations on ovary	0.0321911052904264	CAT-MUL	LOGISTIC-BINARY	100091	Health-related outcomes	2000	Hospital in-patient	2005	Operations
41204 category:X640	Diagnoses - secondary ICD10: X64.0 Home	0.0321918214217844	CAT-MUL	LOGISTIC-BINARY	100091	Health-related outcomes	2000	Hospital in-patient	2002	Diagnoses
41210 category:W844	Operative procedures - secondary OPCS: W84.4 Endoscopic decompression of joint	0.0322381407724705	CAT-MUL	LOGISTIC-BINARY	100091	Health-related outcomes	2000	Hospital in-patient	2005	Operations
6142 category:1	Current employment status: In paid employment or self-employed	0.0322637467272884	CAT-MUL	LOGISTIC-BINARY	100000	UK Biobank Assessment Centre	100025	Touchscreen	100062	Sociodemographics
20003 category:1141172436	Treatment/medication code: indivina 1mg/2.5mg tablet	0.0322717139427411	CAT-MUL	LOGISTIC-BINARY	100000	UK Biobank Assessment Centre	100071	Verbal interview	100075	Medications
40006 category:D051	Type of cancer: ICD10: D05.1 Intraductal carcinoma in situ	0.0322834726910493	CAT-MUL	LOGISTIC-BINARY	100091	Health-related outcomes	100092	Cancer register	100092	Cancer register
40006 category:C509	Type of cancer: ICD10: C50.9 Breast unspecified	0.0323029282966572	CAT-MUL	LOGISTIC-BINARY	100091	Health-related outcomes	100092	Cancer register	100092	Cancer register
41204 category:B348	Diagnoses - secondary ICD10: B34.8 Other viral infections of unspecified site	0.0323058825948441	CAT-MUL	LOGISTIC-BINARY	100091	Health-related outcomes	2000	Hospital in-patient	2002	Diagnoses
41210 category:K607	Operative procedures - secondary OPCS: K60.7 Implantation of intravenous biventricular cardiac pacemaker system	0.0323102848876156	CAT-MUL	LOGISTIC-BINARY	100091	Health-related outcomes	2000	Hospital in-patient	2005	Operations
40006 category:D479	Type of cancer: ICD10: D47.9 Neoplasm of uncertain or unknown behaviour of lymphoid haematopoietic and related tissue unspecified	0.0324012968281295	CAT-MUL	LOGISTIC-BINARY	100091	Health-related outcomes	100092	Cancer register	100092	Cancer register
41200 category:K571	Operative procedures - main OPCS: K57.1 Percutaneous transluminal ablation of atrioventricular node	0.0324142232447264	CAT-MUL	LOGISTIC-BINARY	100091	Health-related outcomes	2000	Hospital in-patient	2005	Operations
41202 category:N200	Diagnoses - main ICD10: N20.0 Calculus of kidney	0.0324253235042167	CAT-MUL	LOGISTIC-BINARY	100091	Health-related outcomes	2000	Hospital in-patient	2002	Diagnoses
20003 category:1141168318	Treatment/medication code: clopidogrel	0.0324635573533473	CAT-MUL	LOGISTIC-BINARY	100000	UK Biobank Assessment Centre	100071	Verbal interview	100075	Medications
41202 category:O210	Diagnoses - main ICD10: O21.0 Mild hyperemesis gravidarum	0.0324787981051606	CAT-MUL	LOGISTIC-BINARY	100091	Health-related outcomes	2000	Hospital in-patient	2002	Diagnoses
41229 category:5N9	PCT responsible for patient data: LINCOLNSHIRE TEACHING PCT	0.0324876414737134	CAT-MUL	LOGISTIC-BINARY	100091	Health-related outcomes	2000	Hospital in-patient	2001	Admission and discharge
20003 category:1140928284	Treatment/medication code: moxonidine	0.0325841172804109	CAT-MUL	LOGISTIC-BINARY	100000	UK Biobank Assessment Centre	100071	Verbal interview	100075	Medications
90044	Average acceleration 17:00 - 17:59	0.0325934666067762	CONTINUOUS	LINEAR	100088	Additional exposures	1008	Physical activity measurement	1009	Acceleration averages
41210 category:X671	Operative procedures - secondary OPCS: X67.1 Preparation for intensity modulated radiation therapy	0.0326010507287824	CAT-MUL	LOGISTIC-BINARY	100091	Health-related outcomes	2000	Hospital in-patient	2005	Operations
41210 category:J211	Operative procedures - secondary OPCS: J21.1 Open removal of calculus from gall bladder	0.0326072016028768	CAT-MUL	LOGISTIC-BINARY	100091	Health-related outcomes	2000	Hospital in-patient	2005	Operations
41204 category:Z630	Diagnoses - secondary ICD10: Z63.0 Problems in relationship with spouse or partner	0.0326106854829764	CAT-MUL	LOGISTIC-BINARY	100091	Health-related outcomes	2000	Hospital in-patient	2002	Diagnoses
41202 category:T874	Diagnoses - main ICD10: T87.4 Infection of amputation stump	0.0326198816431222	CAT-MUL	LOGISTIC-BINARY	100091	Health-related outcomes	2000	Hospital in-patient	2002	Diagnoses
41210 category:Z762	Operative procedures - secondary OPCS: Z76.2 Neck of femur	0.0326331120528872	CAT-MUL	LOGISTIC-BINARY	100091	Health-related outcomes	2000	Hospital in-patient	2005	Operations
1845	Mother's age	0.0326768465048656	INTEGER	LINEAR	100000	UK Biobank Assessment Centre	100025	Touchscreen	100034	Family history
25705	Weighted-mean ISOVF in tract acoustic radiation (right)	0.0326829998393413	CONTINUOUS	LINEAR	100000	UK Biobank Assessment Centre	100003	Imaging	100	Brain MRI
41200 category:M295	Operative procedures - main OPCS: M29.5 Endoscopic renewal of tubal prosthesis into ureter	0.0327004473410072	CAT-MUL	LOGISTIC-BINARY	100091	Health-related outcomes	2000	Hospital in-patient	2005	Operations
20090 category:372	Type of fat/oil used in cooking: Very low fat polyunsaturated margarine	0.0327087415349499	CAT-MUL	LOGISTIC-BINARY	100089	Online follow-up	100090	Diet by 24-hour recall	100110	Spreads/sauces/cooking oils yesterday
41202 category:T802	Diagnoses - main ICD10: T80.2 Infections following infusion transfusion and therapeutic injection	0.0327569120262928	CAT-MUL	LOGISTIC-BINARY	100091	Health-related outcomes	2000	Hospital in-patient	2002	Diagnoses
41204 category:M205	Diagnoses - secondary ICD10: M20.5 Other deformities of toe(s) (acquired)	0.0327687027332688	CAT-MUL	LOGISTIC-BINARY	100091	Health-related outcomes	2000	Hospital in-patient	2002	Diagnoses
41210 category:W128	Operative procedures - secondary OPCS: W12.8 Other specified angulation periarticular division of bone	0.0327701214541008	CAT-MUL	LOGISTIC-BINARY	100091	Health-related outcomes	2000	Hospital in-patient	2005	Operations
41202 category:I708	Diagnoses - main ICD10: I70.8 Atherosclerosis of other arteries	0.0328071232291541	CAT-MUL	LOGISTIC-BINARY	100091	Health-related outcomes	2000	Hospital in-patient	2002	Diagnoses
5114	6mm cylindrical power angle (right)	0.0328173979943281	INTEGER	LINEAR	100000	UK Biobank Assessment Centre	100006	Physical measures	100013	Eye measures
41204 category:K296	Diagnoses - secondary ICD10: K29.6 Other gastritis	0.0328182137635322	CAT-MUL	LOGISTIC-BINARY	100091	Health-related outcomes	2000	Hospital in-patient	2002	Diagnoses
41210 category:T243	Operative procedures - secondary OPCS: T24.3 Repair of umbilical hernia using sutures	0.0328216883392476	CAT-MUL	LOGISTIC-BINARY	100091	Health-related outcomes	2000	Hospital in-patient	2005	Operations
41204 category:X090	Diagnoses - secondary ICD10: X09.0 Home	0.0329038095241423	CAT-MUL	LOGISTIC-BINARY	100091	Health-related outcomes	2000	Hospital in-patient	2002	Diagnoses
20003 category:1140879540	Treatment/medication code: fluoxetine	0.0329282347606549	CAT-MUL	LOGISTIC-BINARY	100000	UK Biobank Assessment Centre	100071	Verbal interview	100075	Medications
41202 category:C693	Diagnoses - main ICD10: C69.3 Choroid	0.0329342538714958	CAT-MUL	LOGISTIC-BINARY	100091	Health-related outcomes	2000	Hospital in-patient	2002	Diagnoses
41204 category:C771	Diagnoses - secondary ICD10: C77.1 Intrathoracic lymph nodes	0.0329404118773496	CAT-MUL	LOGISTIC-BINARY	100091	Health-related outcomes	2000	Hospital in-patient	2002	Diagnoses
40002 category:T149	Contributory (secondary) causes of death: ICD10: T14.9 Injury unspecified	0.0329468213315286	CAT-MUL	LOGISTIC-BINARY	100091	Health-related outcomes	100093	Death register	100093	Death register
41210 category:P278	Operative procedures - secondary OPCS: P27.8 Other specified exploration of vagina	0.0329726522497034	CAT-MUL	LOGISTIC-BINARY	100091	Health-related outcomes	2000	Hospital in-patient	2005	Operations
41210 category:C434	Operative procedures - secondary OPCS: C43.4 Subconjunctival injection	0.0329809980131946	CAT-MUL	LOGISTIC-BINARY	100091	Health-related outcomes	2000	Hospital in-patient	2005	Operations
41200 category:G039	Operative procedures - main OPCS: G03.9 Unspecified partial excision of oesophagus	0.0331133126217028	CAT-MUL	LOGISTIC-BINARY	100091	Health-related outcomes	2000	Hospital in-patient	2005	Operations
20002 category:1387	Non-cancer illness code self-reported: hayfever/allergic rhinitis	0.0331153554910985	CAT-MUL	LOGISTIC-BINARY	100000	UK Biobank Assessment Centre	100071	Verbal interview	100074	Medical conditions
41202 category:S730	Diagnoses - main ICD10: S73.0 Dislocation of hip	0.0332118642991617	CAT-MUL	LOGISTIC-BINARY	100091	Health-related outcomes	2000	Hospital in-patient	2002	Diagnoses
5101	6mm weak meridian angle (right)	0.033258069394857	INTEGER	LINEAR	100000	UK Biobank Assessment Centre	100006	Physical measures	100013	Eye measures
41204 category:Q504	Diagnoses - secondary ICD10: Q50.4 Embryonic cyst of Fallopian tube	0.0332775543853185	CAT-MUL	LOGISTIC-BINARY	100091	Health-related outcomes	2000	Hospital in-patient	2002	Diagnoses
41232 category:30	Administrative and legal statuses: Amenity patient: not formally detained	0.0333472246493374	CAT-MUL	LOGISTIC-BINARY	100091	Health-related outcomes	2000	Hospital in-patient	2001	Admission and discharge
41200 category:T542	Operative procedures - main OPCS: T54.2 Division of plantar fascia	0.0333579170936588	CAT-MUL	LOGISTIC-BINARY	100091	Health-related outcomes	2000	Hospital in-patient	2005	Operations
20003 category:1140872228	Treatment/medication code: gabapentin	0.0333783635408129	CAT-MUL	LOGISTIC-BINARY	100000	UK Biobank Assessment Centre	100071	Verbal interview	100075	Medications
41203 category:V268	Diagnoses - main ICD9: V268 Other specified procreative management	0.0334554995729618	CAT-MUL	LOGISTIC-BINARY	100091	Health-related outcomes	2000	Hospital in-patient	2002	Diagnoses
20003 category:1140881448	Treatment/medication code: scheriproct ointment	0.0334685964125434	CAT-MUL	LOGISTIC-BINARY	100000	UK Biobank Assessment Centre	100071	Verbal interview	100075	Medications
41204 category:C260	Diagnoses - secondary ICD10: C26.0 Intestinal tract part unspecified	0.0334716353790654	CAT-MUL	LOGISTIC-BINARY	100091	Health-related outcomes	2000	Hospital in-patient	2002	Diagnoses
20003 category:1140884516	Treatment/medication code: thyroxine product	0.0335001346272001	CAT-MUL	LOGISTIC-BINARY	100000	UK Biobank Assessment Centre	100071	Verbal interview	100075	Medications
41204 category:S0630	Diagnoses - secondary ICD10: S06.30 Focal brain injury (without open intracranial wound)	0.0335046487753314	CAT-MUL	LOGISTIC-BINARY	100091	Health-related outcomes	2000	Hospital in-patient	2002	Diagnoses
41201 category:Y433	External causes: Y43.3 Other antineoplastic drugs	0.033718328709738	CAT-MUL	LOGISTIC-BINARY	100091	Health-related outcomes	2000	Hospital in-patient	2002	Diagnoses
41202 category:H618	Diagnoses - main ICD10: H61.8 Other specified disorders of external ear	0.0338154324621385	CAT-MUL	LOGISTIC-BINARY	100091	Health-related outcomes	2000	Hospital in-patient	2002	Diagnoses
41200 category:C493	Operative procedures - main OPCS: C49.3 Radial keratotomy	0.0338396816290289	CAT-MUL	LOGISTIC-BINARY	100091	Health-related outcomes	2000	Hospital in-patient	2005	Operations
41200 category:S578	Operative procedures - main OPCS: S57.8 Other specified exploration of other skin of other site	0.034048851133352	CAT-MUL	LOGISTIC-BINARY	100091	Health-related outcomes	2000	Hospital in-patient	2005	Operations
41200 category:W372	Operative procedures - main OPCS: W37.2 Conversion to total prosthetic replacement of hip joint using cement	0.0341017581239961	CAT-MUL	LOGISTIC-BINARY	100091	Health-related outcomes	2000	Hospital in-patient	2005	Operations
41200 category:E258	Operative procedures - main OPCS: E25.8 Other specified diagnostic endoscopic examination of pharynx	0.0341422682641134	CAT-MUL	LOGISTIC-BINARY	100091	Health-related outcomes	2000	Hospital in-patient	2005	Operations
25406	Mean OD in cerebral peduncle on FA skeleton (right)	0.0341445195872536	CONTINUOUS	LINEAR	100000	UK Biobank Assessment Centre	100003	Imaging	100	Brain MRI
41202 category:R030	Diagnoses - main ICD10: R03.0 Elevated blood-pressure reading without diagnosis of hypertension	0.0342278161256936	CAT-MUL	LOGISTIC-BINARY	100091	Health-related outcomes	2000	Hospital in-patient	2002	Diagnoses
41204 category:N842	Diagnoses - secondary ICD10: N84.2 Polyp of vagina	0.0342403341142776	CAT-MUL	LOGISTIC-BINARY	100091	Health-related outcomes	2000	Hospital in-patient	2002	Diagnoses
25195	Mean MO in superior fronto-occipital fasciculus on FA skeleton (left)	0.0342939725942276	CONTINUOUS	LINEAR	100000	UK Biobank Assessment Centre	100003	Imaging	100	Brain MRI
41210 category:G738	Operative procedures - secondary OPCS: G73.8 Other specified attention to connection of ileum	0.034342042689986	CAT-MUL	LOGISTIC-BINARY	100091	Health-related outcomes	2000	Hospital in-patient	2005	Operations
20003 category:1140872302	Treatment/medication code: lamictal 25mg tablet	0.0343746704484849	CAT-MUL	LOGISTIC-BINARY	100000	UK Biobank Assessment Centre	100071	Verbal interview	100075	Medications
41202 category:K061	Diagnoses - main ICD10: K06.1 Gingival enlargement	0.0344519877170222	CAT-MUL	LOGISTIC-BINARY	100091	Health-related outcomes	2000	Hospital in-patient	2002	Diagnoses
41202 category:N924	Diagnoses - main ICD10: N92.4 Excessive bleeding in the premenopausal period	0.0344625152934086	CAT-MUL	LOGISTIC-BINARY	100091	Health-related outcomes	2000	Hospital in-patient	2002	Diagnoses
20003 category:1140858452	Treatment/medication code: hepacon b12 1mg/1ml injection	0.0344681873222917	CAT-MUL	LOGISTIC-BINARY	100000	UK Biobank Assessment Centre	100071	Verbal interview	100075	Medications
41204 category:H193	Diagnoses - secondary ICD10: H19.3 Keratitis and keratoconjunctivitis in other diseases classified elsewhere	0.0345031587165807	CAT-MUL	LOGISTIC-BINARY	100091	Health-related outcomes	2000	Hospital in-patient	2002	Diagnoses
41210 category:V432	Operative procedures - secondary OPCS: V43.2 Excision of lesion of thoracic vertebra	0.0345500140947671	CAT-MUL	LOGISTIC-BINARY	100091	Health-related outcomes	2000	Hospital in-patient	2005	Operations
41200 category:T594	Operative procedures - main OPCS: T59.4 Excision of ganglion of foot	0.0345894104478881	CAT-MUL	LOGISTIC-BINARY	100091	Health-related outcomes	2000	Hospital in-patient	2005	Operations
41202 category:Z755	Diagnoses - main ICD10: Z75.5 Holiday relief care	0.0345986905323984	CAT-MUL	LOGISTIC-BINARY	100091	Health-related outcomes	2000	Hospital in-patient	2002	Diagnoses
20003 category:1140870508	Treatment/medication code: cobalin-h 1mg/1ml injection	0.0346129558769689	CAT-MUL	LOGISTIC-BINARY	100000	UK Biobank Assessment Centre	100071	Verbal interview	100075	Medications
41202 category:M45	Diagnoses - main ICD10: M45 Ankylosing spondylitis	0.0347513147078894	CAT-MUL	LOGISTIC-BINARY	100091	Health-related outcomes	2000	Hospital in-patient	2002	Diagnoses
41203 category:2189	Diagnoses - main ICD9: 2189 Uterine leiomyoma	0.03475558702552	CAT-MUL	LOGISTIC-BINARY	100091	Health-related outcomes	2000	Hospital in-patient	2002	Diagnoses
20471	Ever seen an un-real vision	0.0347627971648992	CAT-SIN	LOGISTIC-BINARY	100089	Online follow-up	136	Mental health	144	Unusual and psychotic experiences
41205 category:E9503	Diagnoses - secondary ICD9: E9503 Suicide and s.i. poisoning by tranquillizers other psychotropic agents	0.0347762360185134	CAT-MUL	LOGISTIC-BINARY	100091	Health-related outcomes	2000	Hospital in-patient	2002	Diagnoses
41205 category:25000	Diagnoses - secondary ICD9: 25000 Diabetes mellitus without mention of complication (adult-onset type)	0.0348513629097096	CAT-MUL	LOGISTIC-BINARY	100091	Health-related outcomes	2000	Hospital in-patient	2002	Diagnoses
41202 category:I219	Diagnoses - main ICD10: I21.9 Acute myocardial infarction unspecified	0.0348775938579511	CAT-MUL	LOGISTIC-BINARY	100091	Health-related outcomes	2000	Hospital in-patient	2002	Diagnoses
41204 category:H408	Diagnoses - secondary ICD10: H40.8 Other glaucoma	0.0348919144986951	CAT-MUL	LOGISTIC-BINARY	100091	Health-related outcomes	2000	Hospital in-patient	2002	Diagnoses
41200 category:A511	Operative procedures - main OPCS: A51.1 Extirpation of lesion of meninges of spinal cord	0.0348923851403091	CAT-MUL	LOGISTIC-BINARY	100091	Health-related outcomes	2000	Hospital in-patient	2005	Operations
41202 category:K317	Diagnoses - main ICD10: K31.7 Polyp of stomach and duodenum	0.0349119454326427	CAT-MUL	LOGISTIC-BINARY	100091	Health-related outcomes	2000	Hospital in-patient	2002	Diagnoses
41204 category:Y517	Diagnoses - secondary ICD10: Y51.7 Beta-Adrenoreceptor antagonists not elsewhere classified	0.0349121158084617	CAT-MUL	LOGISTIC-BINARY	100091	Health-related outcomes	2000	Hospital in-patient	2002	Diagnoses
41202 category:S301	Diagnoses - main ICD10: S30.1 Contusion of abdominal wall	0.0349262115791783	CAT-MUL	LOGISTIC-BINARY	100091	Health-related outcomes	2000	Hospital in-patient	2002	Diagnoses
41200 category:N284	Operative procedures - main OPCS: N28.4 Frenuloplasty of penis	0.0349392503676038	CAT-MUL	LOGISTIC-BINARY	100091	Health-related outcomes	2000	Hospital in-patient	2005	Operations
20001 category:1030	Cancer code self-reported: eye and/or adnexal cancer	0.0349506624791216	CAT-MUL	LOGISTIC-BINARY	100000	UK Biobank Assessment Centre	100071	Verbal interview	100074	Medical conditions
41202 category:S1210	Diagnoses - main ICD10: S12.10 Fracture of second cervical vertebra (closed)	0.0349673744233299	CAT-MUL	LOGISTIC-BINARY	100091	Health-related outcomes	2000	Hospital in-patient	2002	Diagnoses
41200 category:C719	Operative procedures - main OPCS: C71.9 Unspecified extracapsular extraction of lens	0.0349915167237086	CAT-MUL	LOGISTIC-BINARY	100091	Health-related outcomes	2000	Hospital in-patient	2005	Operations
22601 category:42153302	Job coding: all other personal assistants and secretaries	0.0350771750296173	CAT-MUL	LOGISTIC-BINARY	100089	Online follow-up	123	Work environment	130	Employment history
22617 category:4215	Job SOC coding: Personal assistants and other secretaries	0.0350771750296173	CAT-MUL	LOGISTIC-BINARY	100089	Online follow-up	123	Work environment	130	Employment history
41210 category:T908	Operative procedures - secondary OPCS: T90.8 Other specified contrast radiology of lymphatic tissue	0.0350876969801177	CAT-MUL	LOGISTIC-BINARY	100091	Health-related outcomes	2000	Hospital in-patient	2005	Operations
41201 category:X508	External causes: X50.8 Other specified place	0.035136873096675	CAT-MUL	LOGISTIC-BINARY	100091	Health-related outcomes	2000	Hospital in-patient	2002	Diagnoses
41200 category:H214	Operative procedures - main OPCS: H21.4 Fibreoptic endoscopic insertion of expanding metal stent into colon	0.035207390328485	CAT-MUL	LOGISTIC-BINARY	100091	Health-related outcomes	2000	Hospital in-patient	2005	Operations
41202 category:M7032	Diagnoses - main ICD10: M70.32 Other bursitis of elbow-Upper arm	0.0352113718631465	CAT-MUL	LOGISTIC-BINARY	100091	Health-related outcomes	2000	Hospital in-patient	2002	Diagnoses
41204 category:Z895	Diagnoses - secondary ICD10: Z89.5 Acquired absence of leg at or below knee	0.0352396012483253	CAT-MUL	LOGISTIC-BINARY	100091	Health-related outcomes	2000	Hospital in-patient	2002	Diagnoses
41210 category:C578	Operative procedures - secondary OPCS: C57.8 Other specified other operations on sclera	0.0353279033212063	CAT-MUL	LOGISTIC-BINARY	100091	Health-related outcomes	2000	Hospital in-patient	2005	Operations
41204 category:M4726	Diagnoses - secondary ICD10: M47.26 Other spondylosis with radiculopathy (Lumbar region)	0.035335463593017	CAT-MUL	LOGISTIC-BINARY	100091	Health-related outcomes	2000	Hospital in-patient	2002	Diagnoses
41210 category:E081	Operative procedures - secondary OPCS: E08.1 Polypectomy of internal nose	0.0353557168312956	CAT-MUL	LOGISTIC-BINARY	100091	Health-related outcomes	2000	Hospital in-patient	2005	Operations
41204 category:V470	Diagnoses - secondary ICD10: V47.0 Driver injured in nontraffic accident	0.0354418595578065	CAT-MUL	LOGISTIC-BINARY	100091	Health-related outcomes	2000	Hospital in-patient	2002	Diagnoses
25096	Mean FA in superior longitudinal fasciculus on FA skeleton (right)	0.0354426048201264	CONTINUOUS	LINEAR	100000	UK Biobank Assessment Centre	100003	Imaging	100	Brain MRI
20088 category:332	Types of spreads/sauces consumed: Jam/honey	0.0354786088044671	CAT-MUL	LOGISTIC-BINARY	100089	Online follow-up	100090	Diet by 24-hour recall	100110	Spreads/sauces/cooking oils yesterday
41204 category:I670	Diagnoses - secondary ICD10: I67.0 Dissection of cerebral arteries nonruptured	0.0354814078349975	CAT-MUL	LOGISTIC-BINARY	100091	Health-related outcomes	2000	Hospital in-patient	2002	Diagnoses
20548 category:5	Manifestations of mania or irritability: I needed less sleep than usual	0.0355270068037129	CAT-MUL	LOGISTIC-BINARY	100089	Online follow-up	136	Mental health	139	Mania
25811	Volume of grey matter in Inferior Temporal Gyrus posterior division (right)	0.0356176945100475	CONTINUOUS	LINEAR	100000	UK Biobank Assessment Centre	100003	Imaging	100	Brain MRI
41202 category:L818	Diagnoses - main ICD10: L81.8 Other specified disorders of pigmentation	0.0356203041959196	CAT-MUL	LOGISTIC-BINARY	100091	Health-related outcomes	2000	Hospital in-patient	2002	Diagnoses
22601 category:32323113	Job coding: school/student counsellor school attendance officer	0.0356207574718451	CAT-MUL	LOGISTIC-BINARY	100089	Online follow-up	123	Work environment	130	Employment history
41201 category:W579	External causes: W57.9 Unspecified place	0.0356233139100386	CAT-MUL	LOGISTIC-BINARY	100091	Health-related outcomes	2000	Hospital in-patient	2002	Diagnoses
46	Hand grip strength (left)	0.0356234317955713	INTEGER	LINEAR	100000	UK Biobank Assessment Centre	100006	Physical measures	100019	Hand grip strength
41200 category:W521	Operative procedures - main OPCS: W52.1 Primary prosthetic replacement of articulation of bone using cement NEC	0.0356289068530811	CAT-MUL	LOGISTIC-BINARY	100091	Health-related outcomes	2000	Hospital in-patient	2005	Operations
22617 category:2311	Job SOC coding: Higher education teaching professionals	0.0357859354928012	CAT-MUL	LOGISTIC-BINARY	100089	Online follow-up	123	Work environment	130	Employment history
100850	Whole-wheat cereal intake	0.0357978731476754	CAT-SIN	ORDERED-LOGISTIC	100089	Online follow-up	100090	Diet by 24-hour recall	100102	Cereal yesterday
41200 category:T911	Operative procedures - main OPCS: T91.1 Biopsy of sentinel lymph node NEC	0.0358075757479042	CAT-MUL	LOGISTIC-BINARY	100091	Health-related outcomes	2000	Hospital in-patient	2005	Operations
23201	L1-L4 average height	0.0358365602525427	CONTINUOUS	LINEAR	100000	UK Biobank Assessment Centre	100003	Imaging	103	DXA assessment
41210 category:T702	Operative procedures - secondary OPCS: T70.2 Tenotomy NEC	0.0358435440083811	CAT-MUL	LOGISTIC-BINARY	100091	Health-related outcomes	2000	Hospital in-patient	2005	Operations
41210 category:K624	Operative procedures - secondary OPCS: K62.4 Percutaneous transluminal internal cardioversion NEC	0.0359237536940503	CAT-MUL	LOGISTIC-BINARY	100091	Health-related outcomes	2000	Hospital in-patient	2005	Operations
22601 category:51192514	Job coding: animals trainer including horse greyhound etc.	0.0359579474132233	CAT-MUL	LOGISTIC-BINARY	100089	Online follow-up	123	Work environment	130	Employment history
41210 category:V472	Operative procedures - secondary OPCS: V47.2 Biopsy of thoracic vertebra	0.0359708024001837	CAT-MUL	LOGISTIC-BINARY	100091	Health-related outcomes	2000	Hospital in-patient	2005	Operations
41204 category:I743	Diagnoses - secondary ICD10: I74.3 Embolism and thrombosis of arteries of the lower extremities	0.0359730647686553	CAT-MUL	LOGISTIC-BINARY	100091	Health-related outcomes	2000	Hospital in-patient	2002	Diagnoses
41204 category:Z724	Diagnoses - secondary ICD10: Z72.4 Inappropriate diet and eating habits	0.0360145876811253	CAT-MUL	LOGISTIC-BINARY	100091	Health-related outcomes	2000	Hospital in-patient	2002	Diagnoses
41200 category:S479	Operative procedures - main OPCS: S47.9 Unspecified opening of skin	0.0360228188849374	CAT-MUL	LOGISTIC-BINARY	100091	Health-related outcomes	2000	Hospital in-patient	2005	Operations
20004 category:1070	Operation code: coronary angioplasty (ptca) +/- stent	0.0360336190878169	CAT-MUL	LOGISTIC-BINARY	100000	UK Biobank Assessment Centre	100071	Verbal interview	100076	Operations
41202 category:R200	Diagnoses - main ICD10: R20.0 Anaesthesia of skin	0.0360631008882261	CAT-MUL	LOGISTIC-BINARY	100091	Health-related outcomes	2000	Hospital in-patient	2002	Diagnoses
41204 category:N428	Diagnoses - secondary ICD10: N42.8 Other specified disorders of prostate	0.0360884291344524	CAT-MUL	LOGISTIC-BINARY	100091	Health-related outcomes	2000	Hospital in-patient	2002	Diagnoses
41221 category:1	Delivery methods: Spontaneous other cephalic	0.0361049370192237	CAT-MUL	LOGISTIC-BINARY	100091	Health-related outcomes	2000	Hospital in-patient	2003	Maternity
20003 category:1140879760	Treatment/medication code: bisoprolol	0.0361655611658811	CAT-MUL	LOGISTIC-BINARY	100000	UK Biobank Assessment Centre	100071	Verbal interview	100075	Medications
41204 category:B370	Diagnoses - secondary ICD10: B37.0 Candidal stomatitis	0.0362467843972586	CAT-MUL	LOGISTIC-BINARY	100091	Health-related outcomes	2000	Hospital in-patient	2002	Diagnoses
20003 category:1140917394	Treatment/medication code: diclomax sr 75mg m/r capsule	0.0362512741031262	CAT-MUL	LOGISTIC-BINARY	100000	UK Biobank Assessment Centre	100071	Verbal interview	100075	Medications
41200 category:U201	Operative procedures - main OPCS: U20.1 Transthoracic echocardiography	0.0362607498685744	CAT-MUL	LOGISTIC-BINARY	100091	Health-related outcomes	2000	Hospital in-patient	2005	Operations
100013	Vitamin B12	0.0362667354245721	CONTINUOUS	LINEAR	100089	Online follow-up	100090	Diet by 24-hour recall	100098	Estimated nutrients yesterday
20004 category:1442	Operation code: amputation of toe	0.0363469822965753	CAT-MUL	LOGISTIC-BINARY	100000	UK Biobank Assessment Centre	100071	Verbal interview	100076	Operations
41210 category:W595	Operative procedures - secondary OPCS: W59.5 Fusion of interphalangeal joint of toe NEC	0.0363792524821039	CAT-MUL	LOGISTIC-BINARY	100091	Health-related outcomes	2000	Hospital in-patient	2005	Operations
41210 category:Y309	Operative procedures - secondary OPCS: Y30.9 Unspecified incision of organ NOC	0.0364780965509809	CAT-MUL	LOGISTIC-BINARY	100091	Health-related outcomes	2000	Hospital in-patient	2005	Operations
22601 category:24423108	Job coding: social worker child care/protection officer adoption officer mental health officer almoner family case worker	0.0364848622215663	CAT-MUL	LOGISTIC-BINARY	100089	Online follow-up	123	Work environment	130	Employment history
22617 category:2442	Job SOC coding: Social workers	0.0364848622215663	CAT-MUL	LOGISTIC-BINARY	100089	Online follow-up	123	Work environment	130	Employment history
41218 category:0	History of psychiatric care on admission: No known previous psychiatric episodes	0.036516604817082	CAT-MUL	LOGISTIC-BINARY	100091	Health-related outcomes	2000	Hospital in-patient	2004	Psychiatric
41202 category:I500	Diagnoses - main ICD10: I50.0 Congestive heart failure	0.0365286624581936	CAT-MUL	LOGISTIC-BINARY	100091	Health-related outcomes	2000	Hospital in-patient	2002	Diagnoses
41200 category:X292	Operative procedures - main OPCS: X29.2 Continuous intravenous infusion of therapeutic substance NEC	0.0365315025089891	CAT-MUL	LOGISTIC-BINARY	100091	Health-related outcomes	2000	Hospital in-patient	2005	Operations
25197	Mean MO in uncinate fasciculus on FA skeleton (left)	0.0365331728750763	CONTINUOUS	LINEAR	100000	UK Biobank Assessment Centre	100003	Imaging	100	Brain MRI
4196	Pulse wave peak to peak time	0.0365563500975627	INTEGER	LINEAR	100000	UK Biobank Assessment Centre	100006	Physical measures	100007	Arterial stiffness
41204 category:M6591	Diagnoses - secondary ICD10: M65.91 Synovitis and tenosynovitis unspecified (Shoulder region)	0.0365717119320705	CAT-MUL	LOGISTIC-BINARY	100091	Health-related outcomes	2000	Hospital in-patient	2002	Diagnoses
40006 category:C500	Type of cancer: ICD10: C50.0 Nipple and areola	0.0366776007252316	CAT-MUL	LOGISTIC-BINARY	100091	Health-related outcomes	100092	Cancer register	100092	Cancer register
41200 category:C164	Operative procedures - main OPCS: C16.4 Tarsorrhaphy NEC	0.0367326654577733	CAT-MUL	LOGISTIC-BINARY	100091	Health-related outcomes	2000	Hospital in-patient	2005	Operations
100260	Added milk to instant coffee	0.0367932855546274	CAT-SIN	ORDERED-LOGISTIC	100089	Online follow-up	100090	Diet by 24-hour recall	100104	Hot/cold beverages yesterday
41200 category:T431	Operative procedures - main OPCS: T43.1 Diagnostic endoscopic examination of peritoneum and biopsy of lesion of peritoneum	0.0367934322075869	CAT-MUL	LOGISTIC-BINARY	100091	Health-related outcomes	2000	Hospital in-patient	2005	Operations
41210 category:J402	Operative procedures - secondary OPCS: J40.2 Endoscopic retrograde insertion of tubal prosthesis into bile duct NEC	0.0368770628561638	CAT-MUL	LOGISTIC-BINARY	100091	Health-related outcomes	2000	Hospital in-patient	2005	Operations
41204 category:K051	Diagnoses - secondary ICD10: K05.1 Chronic gingivitis	0.0369052897044746	CAT-MUL	LOGISTIC-BINARY	100091	Health-related outcomes	2000	Hospital in-patient	2002	Diagnoses
20003 category:1141182628	Treatment/medication code: tiotropium	0.0369268108417175	CAT-MUL	LOGISTIC-BINARY	100000	UK Biobank Assessment Centre	100071	Verbal interview	100075	Medications
41210 category:Y209	Operative procedures - secondary OPCS: Y20.9 Unspecified biopsy of organ NOC	0.0370269707217732	CAT-MUL	LOGISTIC-BINARY	100091	Health-related outcomes	2000	Hospital in-patient	2005	Operations
41200 category:R159	Operative procedures - main OPCS: R15.9 Unspecified other induction of labour	0.037049860433639	CAT-MUL	LOGISTIC-BINARY	100091	Health-related outcomes	2000	Hospital in-patient	2005	Operations
41210 category:P158	Operative procedures - secondary OPCS: P15.8 Other specified other operations on introitus of vagina	0.0370538721159338	CAT-MUL	LOGISTIC-BINARY	100091	Health-related outcomes	2000	Hospital in-patient	2005	Operations
41202 category:M5438	Diagnoses - main ICD10: M54.38 Sciatica (Sacral and sacrococcygeal region)	0.0370897884919613	CAT-MUL	LOGISTIC-BINARY	100091	Health-related outcomes	2000	Hospital in-patient	2002	Diagnoses
20001 category:1037	Cancer code self-reported: female genital tract cancer	0.0371372898684716	CAT-MUL	LOGISTIC-BINARY	100000	UK Biobank Assessment Centre	100071	Verbal interview	100074	Medical conditions
41200 category:E291	Operative procedures - main OPCS: E29.1 Total laryngectomy	0.0372214871314435	CAT-MUL	LOGISTIC-BINARY	100091	Health-related outcomes	2000	Hospital in-patient	2005	Operations
41200 category:H013	Operative procedures - main OPCS: H01.3 Emergency excision of normal appendix	0.0372552359372708	CAT-MUL	LOGISTIC-BINARY	100091	Health-related outcomes	2000	Hospital in-patient	2005	Operations
41210 category:Z349	Operative procedures - secondary OPCS: Z34.9 Aorta NEC	0.0372599166421557	CAT-MUL	LOGISTIC-BINARY	100091	Health-related outcomes	2000	Hospital in-patient	2005	Operations
41201 category:W019	External causes: W01.9 Unspecified place	0.0372638871695347	CAT-MUL	LOGISTIC-BINARY	100091	Health-related outcomes	2000	Hospital in-patient	2002	Diagnoses
20002 category:1237	Non-cancer illness code self-reported: disorder or pituitary gland	0.0373352239342757	CAT-MUL	LOGISTIC-BINARY	100000	UK Biobank Assessment Centre	100071	Verbal interview	100074	Medical conditions
[truncated: 20,768 more rows]
